# Supplementary material for: Microbial Community Structure of Activated Sludge in Treatment Plants with Different Wastewater Compositions
Source: Front Microbiol. 2016 Feb 18;7:90. doi: 10.3389/fmicb.2016.00090 (PMC4757684; doi:10.3389/fmicb.2016.00090)
Supplement: Table S1 — The taxonomic composition of AS and IW: read counts for taxa. [file Table1.XLSX]

## Sheet: Лист1
	city	slaughterhouse	refinery	city	slaughterhouse	refinery
	WWTP-C	WWTP-S	WWTP-P	WWTP-C	WWTP-S	WWTP-P
		incoming sewage			activated sludge
Acaricomes	0	0	1	0	0	0
Acetoanaerobium	27	12	50	0	2	0
Acetobacter	0	0	1	0	0	0
Acetobacteraceae	7	2	14	5	4	40
Acetobacterium	11	0	5	0	0	0
Acholeplasma	0	4	0	0	1	0
Acholeplasmataceae	0	4	0	0	1	0
Acholeplasmatales	0	4	0	0	1	0
Achromobacter	2	2	0	0	0	0
Acidaminococcaceae	2118	6896	1564	31	287	28
Acidaminococcus	78	3361	124	8	46	3
Acidimicrobiaceae	0	0	3	1	0	23
Acidimicrobiales	4	2	3	72	1	89
Acidimicrobidae	4	2	3	72	1	89
Acidimicrobineae	4	2	3	72	1	89
Acidimicrobineaeincertaesedis	0	0	0	1	0	0
Aciditerrimonas	0	0	0	1	0	0
Acidobacteria	146	185	84	6995	20	4969
Acidobacteria Gp4	3	0	0	0	0	0
Acidobacteria Gp6	1	0	0	0	0	0
AcidobacteriaGp10	1	2	0	34	0	37
AcidobacteriaGp16	14	8	0	227	0	282
AcidobacteriaGp17	17	12	0	1780	1	573
AcidobacteriaGp18	0	0	0	3	4	0
AcidobacteriaGp2	1	0	0	0	0	0
AcidobacteriaGp3	1	6	0	14	0	80
AcidobacteriaGp4	81	122	0	2259	2	1856
AcidobacteriaGp6	11	14	0	2561	1	1197
AcidobacteriaGp7	0	0	0	2	0	10
Acidobacteria_Gp10	0	0	1	0	0	10
Acidobacteria_Gp16	0	0	11	0	0	107
Acidobacteria_Gp17	0	0	8	0	0	112
Acidobacteria_Gp18	0	0	0	0	1	0
Acidobacteria_Gp3	0	0	0	0	0	40
Acidobacteria_Gp4	0	14	44	0	1	373
Acidobacteria_Gp6	0	4	15	0	0	165
Acidobacteria_Gp7	0	0	0	0	1	3
Acidovorax	6	4	4	0	0	0
Acinetobacter	5886	10152	11349	72	700	93
Actinobacteria	821	557	1037	530	131	1204
Actinobacteridae	697	499	943	245	124	954
Actinobaculum	4	4	11	0	1	1
Actinomyces	0	0	5	0	0	0
Actinomycetaceae	13	58	46	0	7	3
Actinomycetales	351	416	695	236	109	931
Actinomycineae	13	58	46	0	7	3
Aerococcaceae	2	2	3	0	1	1
Aerococcus	2	2	1	0	0	0
Aeromicrobium	0	0	2	0	3	1
Aeromonadaceae	137	170	105	2	34	7
Aeromonadales	303	273	186	2	35	7
Aeromonas	96	111	72	2	22	5
Afipia	0	0	0	1	0	5
Akkermansia	2906	1003	1871	7	62	7
Albidiferax	79	43	50	19	179	197
Alcaligenaceae	10	2	3	21	1	24
Algoriphagus	1	0	0	0	1	0
Alistipes	33	22	22	0	2	0
Alkaliflexus	1	0	4	0	0	0
Alkanindiges	1	3	9	0	51	10
Allisonella	5	6	1	1	0	0
Alphaproteobacteria	401	187	289	714	365	1239
Alphaproteobacteria_incertae_sedis	0	0	0	0	0	1
Alphaproteobacteriaincertaesedis	1	0	0	45	0	0
Altererythrobacter	1	4	1	0	0	0
Alterococcus	2	2	2	3	1	22
Alteromonadaceae	11	16	6	346	0	309
Alteromonadales	12	16	14	348	1	313
Amaricoccus	1	0	0	0	0	0
Aminobacterium	0	0	2	0	0	0
Aminomonas	5	2	1	0	0	0
Anaeroarcus	65	50	107	3	5	2
Anaerobacter	1	2	2	0	0	0
Anaerococcus	1	0	0	0	0	0
Anaerofilum	8	14	0	0	0	0
Anaerolinea	0	2	1	3	1	15
Anaerolineaceae	30	33	23	40	52	239
Anaerolineae	30	33	23	40	52	239
Anaerolineales	30	33	23	40	52	239
Anaeromyxobacter	0	0	0	4	0	9
Anaerorhabdus	5	6	8	0	5	0
Anaerosinus	16	12	15	0	2	0
Anaerostipes	19	8	21	0	3	0
Anaerotruncus	1	9	1	0	2	0
Anaerovibrio	0	4	0	0	0	0
Anaerovorax	9	4	4	0	0	7
Aquabacterium	126	57	30	33	152	128
Aquaspirillum	4	4	2	0	0	0
Aquicella	0	0	0	7	0	0
Aquificaceae	1	0	0	0	0	0
Aquificae	1	0	1	0	0	0
Aquificales	1	0	1	0	0	0
Aquimonas	15	4	5	2	165	20
Archaea	2041	2501	1036	154	409	537
Arcicella	2	0	0	0	0	0
Arcobacter	324	1595	3965	71	221	43
Arenibacter	1	0	3	0	0	0
Arenimonas	10	6	3	45	30	124
Armatimonadaceae	0	0	0	23	0	19
Armatimonadales	0	0	0	23	0	19
Armatimonadetes	4	12	5	46	1	29
Armatimonadetes_gp2	0	2	1	0	0	1
Armatimonadetes_gp5	0	0	2	0	0	3
Armatimonadetes_gp7	0	10	2	0	0	0
Armatimonadetesgp2	4	0	0	1	1	2
Armatimonadetesgp5	0	0	0	17	0	3
Armatimonadia	0	0	0	23	0	19
Armatimonas/Armatimonadetes_gp1	0	0	0	0	0	3
Armatimonas/Armatimonadetesgp1	0	0	0	23	0	16
Atopostipes	2	0	0	3	1	0
Aurantimonadaceae	0	0	0	0	2	0
Aureispira	0	0	0	0	0	2
Azoarcus	1	2	3	0	0	0
Azohydromonas	1	0	0	21	0	24
Azomonas	0	0	1	0	0	12
Azonexus	5	9	9	2	24	0
Azospira	4	0	0	9	0	0
Azovibrio	2	0	0	0	1	0
BRC1	1	0	0	0	1	2
BRC1_genera_incertae_sedis	0	0	0	0	0	1
BRC1generaincertaesedis	1	0	0	0	1	1
Bacillales	27	7	16	370	3	305
BacillalesIncertaeSedisXI	1	0	0	0	0	0
BacillalesIncertaeSedisXII	1	0	0	0	0	0
Bacillales_Incertae Sedis XII	0	0	2	0	0	0
Bacillales_IncertaeSedis XI	0	0	1	0	0	0
Bacillariophyta	0	0	28	4	0	7
Bacilli	3710	6101	12175	419	240	462
Bacteria	49171	69971	63137	45460	51817	58125
Bacteriovoracaceae	5	11	8	5	165	13
Bacteriovorax	4	4	3	2	32	5
Bacteroidaceae	228	418	236	2	56	2
Bacteroidales	2849	3128	2620	127	787	32
Bacteroides	223	412	228	2	51	2
Bacteroidetes	4474	8680	5994	2795	29165	7816
Bacteroidetes_incertae_sedis	0	2	2	0	0	24
Bacteroidetesincertaesedis	1	2	0	26	0	58
Bacteroidia	2849	3128	2620	127	787	32
Barnesiella	15	16	11	0	1	0
Bdellovibrio	15	4	10	10	45	49
Bdellovibrionaceae	28	28	11	245	45	443
Bdellovibrionales	34	39	19	250	210	456
Beijerinckiaceae	0	0	0	0	0	1
Bergeriella	2	4	0	0	0	0
Betaproteobacteria	12877	10827	10830	1237	5886	4384
Beutenbergia	2	0	0	0	0	0
Beutenbergiaceae	3	0	12	0	0	1
Bifidobacteriaceae	346	83	247	9	15	23
Bifidobacteriales	346	83	247	9	15	23
Bifidobacterium	329	79	224	9	15	22
Bilophila	9	12	3	0	1	0
Blastobacter	1	0	0	0	0	0
Blastococcus	2	0	1	0	0	0
Blastopirellula	2	0	4	47	1	35
Blautia	80	53	65	4	3	7
Bosea	4	2	7	0	3	0
Brachymonas	0	32	0	0	3	0
Bradyrhizobiaceae	6	2	8	18	3	33
Brevibacteriaceae	1	0	0	0	0	1
Brevibacterium	1	0	0	0	0	1
Brevundimonas	10	2	7	0	4	5
Brucellaceae	4	0	3	0	1	0
Bryobacter	0	0	0	1	0	0
Bulleidia	0	4	0	0	1	0
Burkholderiaceae	1	0	0	0	0	1
Burkholderiales	11772	8945	8874	724	4903	3232
Burkholderiales incertae sedis	6	3	0	0	0	0
Burkholderiales_incertae_sedis	0	54	161	0	196	109
Burkholderialesincertaesedis	405	364	0	48	103	128
Butyricicoccus	6	9	6	1	1	0
Butyricimonas	2	0	5	0	0	0
Butyrivibrio	2	2	2	0	0	0
Byssovorax	0	20	5	65	1	600
Caedibacter	0	0	0	1	0	2
Caldilinea	42	142	60	1387	9	1895
Caldilineaceae	42	142	60	1387	9	1895
Caldilineae	42	142	60	1387	9	1895
Caldilineales	42	142	60	1387	9	1895
Caloramator	0	17	0	0	0	0
Campylobacter	0	0	0	0	1	0
Campylobacteraceae	359	1843	4570	75	247	48
Campylobacterales	362	1862	4579	76	249	48
Capnocytophaga	0	0	1	0	0	0
Carnobacteriaceae	2568	1356	10016	38	49	140
Carnobacterium	0	0	1	0	0	0
Castellaniella	0	0	0	0	1	0
Catellibacterium	40	14	52	20	21	61
Catenibacterium	68	41	67	1	0	2
Caulobacter	0	0	0	2	4	3
Caulobacteraceae	21	4	10	4	10	27
Caulobacterales	21	6	12	4	14	29
Cellulomonadaceae	0	0	1	0	0	0
Cellvibrio	2	2	2	0	0	0
Centipeda	1	0	2	0	0	0
Cerasicoccus	9	9	16	1	1	1
Cetobacterium	4	1	4	0	0	0
Chelativorans	1	0	0	0	0	0
Chitinophagaceae	23	64	23	512	518	1287
Chlamydiae	1	2	1	13	0	39
Chlamydiales	1	2	1	13	0	39
Chlorobi	0	0	0	6	0	24
Chloroflexaceae	0	0	0	0	0	2
Chloroflexales	0	0	0	0	0	2
Chloroflexi	89	187	89	1649	63	2347
Chlorophyta	4	0	2	1	0	2
Chloroplast	34	2	33	6	0	13
Chondromyces	0	2	0	8	0	110
Chromatiaceae	1	1	0	2	4	0
Chromatiales	2	2	1	2	4	0
Chryseobacterium	3	12	11	0	341	0
Chthonomonadaceae	0	0	0	5	0	1
Chthonomonadales	0	0	0	5	0	1
Chthonomonadetes	0	0	0	5	0	1
Chthonomonas/Armatimonadetesgp3	0	0	0	5	0	1
Cloacibacillus	40	6	9	1	11	0
Cloacibacterium	588	3244	1533	9	719	26
Clostridia	2577	2809	2043	99	443	213
Clostridiaceae	0	0	33	11	3	0
Clostridiaceae 1	0	40	139	0	28	24
Clostridiaceae1	130	378	50	17	44	23
Clostridiales	2558	2789	2026	99	435	213
Clostridiales IncertaeSedisXII	4	0	0	0	0	0
ClostridialesIncertaeSedisXI	4	8	0	0	0	0
ClostridialesIncertaeSedisXII	5	8	0	5	2	18
ClostridialesIncertaeSedisXIII	9	0	0	0	0	6
Clostridiales_Incertae Sedis XI	0	0	0	0	1	0
Clostridiales_Incertae Sedis XII	0	0	0	0	4	0
Clostridiales_Incertae Sedis XI	0	0	11	0	1	0
Clostridiales_Incertae Sedis XII	0	0	4	0	8	0
Clostridiales_Incertae Sedis XIII	0	0	4	0	3	1
Clostridiales_Incertae XII	0	0	0	0	0	14
Clostridiales_IncertaeSedisXI	0	4	2	0	0	0
Clostridiales_IncertaeSedisXII	0	8	3	0	0	0
Clostridiales_IncertaeSedisXIII	0	8	2	0	0	0
Clostridium	0	0	0	5	0	0
Clostridium XI	0	3	2	0	0	0
Clostridium XlVb	0	0	1	0	0	0
Clostridium sensu stricto	0	11	4	0	0	3
Clostridium sensu stricto В БУКВАЛЬНОМ СМЫСЛЕ	0	0	0	0	3	0
ClostridiumIV	3	2	2	0	0	0
ClostridiumXI	1	0	0	1	0	1
ClostridiumXVIII	0	0	1	0	0	0
ClostridiumXlVb	3	16	1	0	0	0
Clostridiumsensustricto	3	0	0	0	0	0
Collinsella	43	16	32	7	0	12
Comamonadaceae	3300	2746	3176	174	3266	1362
Comamonas	40	48	29	0	8	1
Conexibacter	0	0	2	40	0	23
Conexibacteraceae	0	0	2	40	0	23
Coprococcus	35	27	26	2	2	2
Coprothermobacter	0	2	0	0	0	0
Coriobacteriaceae	98	40	83	9	2	19
Coriobacteriales	98	40	83	9	2	19
Coriobacteridae	98	40	83	9	2	19
Coriobacterineae	98	40	83	9	2	19
Corynebacteriaceae	3	24	10	0	0	0
Corynebacterineae	48	26	57	173	0	133
Corynebacterineaeincertaesedis	1	0	0	0	0	0
Corynebacterium	1	0	0	0	0	0
Coxiellaceae	0	0	0	7	0	0
Crabtreella	1	0	0	0	1	0
Crenarchaeota	4	0	1	0	0	1
Croceicoccus	1	0	0	0	4	0
Crocinitomix	0	0	0	4	9	7
Cryomorphaceae	12	0	4	6	186	20
Cryptomonadaceae	1	0	0	0	0	0
Curvibacter	4	3	3	0	2	0
Cyanobacteria	2	12	4	6	1	1
Cyanobacteria/Chloroplast	37	14	37	13	1	15
Cyclobacteriaceae	1	0	0	0	1	0
Cystobacteraceae	0	2	0	16	0	20
Cystobacterineae	1	10	1	19	4	58
Cytophaga	1	0	2	0	3	2
Cytophagaceae	17	2	4	4	264	43
Dechloromonas	18	32	37	9	146	35
Deefgea	1	0	0	0	0	0
Deferribacteraceae	1	0	0	0	0	0
Deferribacterales	1	0	0	0	0	0
Deferribacteres	1	0	0	0	0	0
Defluviicoccus	0	2	1	0	0	16
Dehalospirillum	0	0	2	0	0	0
Deinobacterium	0	0	0	0	11	0
Deinococcaceae	4	28	34	0	14	1
Deinococcales	4	30	34	0	14	1
Deinococci	7	605	91	0	36	11
Deinococcus	1	28	17	0	3	1
Deinococcus-Thermus	7	605	91	0	36	11
Delftia	0	0	1	0	0	0
Deltaproteobacteria	243	226	185	849	286	2455
Demequina	1	0	1	0	1	0
Demequinaceae	1	0	1	0	1	0
Dendrosporobacter	0	2	0	0	0	0
Dermatophilaceae	0	0	16	0	0	1
Desulfobacter	1	0	1	0	0	1
Desulfobacteraceae	2	0	2	0	1	1
Desulfobacterales	25	12	45	3	15	3
Desulfobulbaceae	23	12	43	3	14	2
Desulfobulbus	9	12	33	1	14	1
Desulfocapsa	0	0	3	2	0	1
Desulfococcus	0	0	0	0	1	0
Desulfomicrobiaceae	123	65	90	1	32	0
Desulfomicrobium	123	65	90	1	32	0
Desulfomonile	0	0	0	0	0	1
Desulforegula	0	0	1	0	0	0
Desulforhabdus	0	0	0	0	0	1
Desulforhopalus	0	0	1	0	0	0
Desulfosporomusa	2	0	0	0	0	0
Desulfovibrio	5	1	3	0	0	0
Desulfovibrionaceae	39	23	18	1	1	0
Desulfovibrionales	170	124	110	2	38	4
Desulfuromonadales	4	2	0	0	2	0
Dethiosulfovibrio	0	0	12	0	0	0
Devosia	1	0	0	0	0	0
Dialister	167	76	116	1	4	1
Diaphorobacter	47	24	65	1	15	0
Dietzia	1	2	1	0	0	0
Dietziaceae	1	2	1	0	0	0
Dokdonella	4	0	2	0	0	0
Dongia	1	0	0	3	0	10
Dorea	42	19	29	1	4	4
Dyadobacter	4	0	0	0	144	0
Dysgonomonas	24	12	13	0	1	0
Eggerthella	1	0	1	0	0	0
Elusimicrobia	28	25	10	1	6	1
Elusimicrobiaceae	28	25	10	1	6	1
Elusimicrobiales	28	25	10	1	6	1
Elusimicrobium	28	25	10	1	6	1
Empedobacter	0	4	14	8	2	0
Emticicia	1	0	0	0	34	5
Enhydrobacter	130	1339	981	3	23	1
Enhygromyxa	0	0	0	1	0	2
Enterobacteriaceae	99	420	279	3	8	0
Enterobacteriales	99	420	279	3	8	0
Enterococcaceae	2	6	84	0	0	0
Enterorhabdus	10	0	9	0	1	5
Epilithonimonas	1	0	1	0	2	0
Epsilonproteobacteria	363	1862	4579	76	249	48
Erysipelothrix	2	0	9	0	3	0
Erysipelotrichaceae	123	109	105	7	10	8
Erysipelotrichaceae incertae sedis	3	1	0	0	0	0
Erysipelotrichaceae_incertae_sedis	0	6	17	0	0	0
Erysipelotrichaceaeincertaesedis	36	20	0	2	1	1
Erysipelotrichales	123	109	105	7	10	8
Erysipelotrichia	123	109	105	7	10	8
Erythrobacter	1	0	0	0	0	0
Erythrobacteraceae	11	8	3	0	5	0
Erythromicrobium	3	0	0	0	0	0
Escherichia/Shigella	31	92	25	0	0	0
Eubacteriaceae	11	0	5	0	0	0
Euryarchaeota	2036	2501	1034	152	408	532
Exiguobacterium	1	0	2	0	0	0
Faecalibacterium	416	229	325	2	13	8
Family I	0	0	1	0	0	0
FamilyI	1	0	0	0	0	0
Ferribacterium	0	0	0	3	0	2
Ferruginibacter	1	20	2	69	0	198
Fervidobacterium	1	2	0	0	0	0
Filomicrobium	0	0	0	0	0	1
Finegoldia	1	4	0	0	0	0
Firmicutes	14268	26174	19259	620	1491	811
Flammeovirgaceae	0	0	0	1	1	0
Flavihumibacter	3	20	6	0	1	0
Flavobacteria	1370	4729	3063	127	24084	529
Flavobacteriaceae	1356	4727	3058	119	23863	506
Flavobacteriales	1370	4729	3063	127	24084	529
Flavobacterium	578	896	952	85	4610	349
Flavonifractor	1	8	1	0	0	0
Flectobacillus	1	0	0	0	1	0
Flexibacter	0	0	1	0	0	0
Fluviicola	6	0	3	0	148	3
Formivibrio	0	2	0	0	1	0
Frankineae	5	0	1	1	0	13
Frateuria	0	0	0	0	0	9
Fulvimonas	0	0	0	0	1	0
Fusibacter	8	16	7	5	16	31
Fusobacteria	719	1358	1635	7	91	15
Fusobacteriaceae	122	113	167	2	16	0
Fusobacteriales	719	1358	1635	7	91	15
Fusobacterium	8	3	4	0	0	0
Gallicola	0	2	5	0	0	0
Gammaproteobacteria	7906	13911	14859	2769	2494	3798
Gammaproteobacteria_incertae_sedis	0	0	0	0	0	2
Gammaproteobacteriaincertaesedis	0	0	0	2	0	3
Gardnerella	1	2	5	0	0	0
Gemella	1	0	1	0	0	0
Geminicoccus	1	0	0	45	0	1
Gemmata	2	0	2	82	0	60
Gemmatimonadaceae	1	4	2	39	11	378
Gemmatimonadales	1	4	2	39	11	378
Gemmatimonadetes	1	4	2	39	11	378
Gemmatimonas	1	4	2	39	11	378
Gemmiger	57	17	32	0	1	3
Geobacter	4	2	0	0	2	0
Geobacteraceae	4	2	0	0	2	0
Geodermatophilaceae	4	0	1	0	0	0
Georgfuchsia	0	2	0	1	0	1
Geothrix	4	1	2	2	9	5
Giesbergeria	3	0	12	0	1	0
Gordonia	1	0	0	0	0	9
Gp10	1	2	1	34	0	47
Gp16	14	8	11	227	0	389
Gp17	17	12	8	1780	1	685
Gp18	0	0	0	3	5	0
Gp2	1	0	0	0	0	0
Gp3	0	0	0	5	0	28
Gp4	84	136	44	2259	3	2229
Gp6	12	18	15	2561	1	1362
Gp7	0	0	0	2	1	13
GpI	1	0	1	1	0	0
GpIIa	0	0	0	0	0	1
GpVIII	0	12	1	4	0	0
Granulicatella	0	2	0	0	0	0
Guggenheimella	1	0	0	0	0	0
Gulbenkiania	1	4	1	0	0	0
Haematobacter	0	0	1	0	0	3
Halanaerobiaceae	0	2	0	0	0	0
Halanaerobiales	0	2	0	0	0	0
Halanaerobium	0	2	0	0	0	0
Haliea	11	16	6	346	0	307
Haliscomenobacter	0	4	2	75	172	331
Hallella	0	3	1	0	0	0
Haloferula	1	4	3	0	1	0
Halomonadaceae	2	0	1	0	0	0
Halomonas	1	0	0	0	0	0
Halothiobacillaceae	1	1	1	0	0	0
Helicobacteraceae	1	2	7	0	2	0
Hespellia	0	0	1	0	0	0
Holdemania	1	0	0	0	0	0
Holophaga	3	0	0	0	0	0
Holophagaceae	14	1	4	3	9	6
Holophagae	14	1	4	3	9	6
Holophagales	14	1	4	3	9	6
Howardella	0	0	1	0	1	0
Hydrogenobacter	1	0	0	0	0	0
Hydrogenophaga	22	25	8	4	83	2
Hydrogenophilaceae	4	10	1	0	2	0
Hydrogenophilales	4	10	1	0	2	0
Hydrogenophilus	0	10	1	0	0	0
Hydrogenothermaceae	0	0	1	0	0	0
Hyphomicrobiaceae	62	19	33	23	1	51
Hyphomicrobium	0	0	0	2	0	8
Hyphomonadaceae	0	0	2	0	4	2
Hyphomonas	0	0	2	0	3	2
Iamia	0	0	0	4	0	0
Iamiaceae	0	0	0	4	0	0
Ignatzschineria	0	2	0	0	0	0
Ignavibacteria	0	0	0	6	0	24
Ignavibacteriaceae	0	0	0	6	0	24
Ignavibacteriales	0	0	0	6	0	24
Ignavibacterium	0	0	0	6	0	24
Ilumatobacter	0	0	3	1	0	22
Inhella	0	0	0	1	0	1
Intrasporangiaceae	13	7	34	1	4	6
Isobaculum	1	0	3	0	0	0
Isosphaera	0	0	0	0	0	1
Janthinobacterium	4	0	1	0	0	0
Ktedonobacter	2	0	0	0	0	0
Ktedonobacteraceae	2	0	0	0	0	0
Ktedonobacterales	2	0	0	0	0	0
Ktedonobacteria	5	0	0	0	0	0
Kurthia	1	1	0	0	0	0
Lachnospiracea_incertae_sedis	0	2	4	0	0	0
Lachnospiraceae	716	567	503	22	55	24
Lachnospiraceaincertaesedis	5	0	0	2	0	0
Lactobacillaceae	34	555	48	1	69	2
Lactobacillales	3677	6091	12119	48	235	157
Lactobacillus	0	69	2	0	23	0
Lactococcus	24	23	373	1	0	0
Lactonifactor	2	2	0	0	0	0
Laribacter	19	16	11	0	1	0
Larkinella	0	0	0	2	0	0
Leadbetterella	5	0	1	0	13	0
Legionella	5	0	3	2	2	17
Legionellaceae	5	0	3	2	2	17
Legionellales	5	0	3	9	2	17
Lentisphaerae	1	0	0	0	0	0
Lentisphaeria	1	0	0	0	0	0
Leptolinea	1	0	1	0	5	7
Leptonema	2	0	0	0	1	0
Leptospira	0	0	0	0	0	1
Leptospiraceae	2	4	0	6	1	64
Leptothrix	1	0	0	0	0	0
Leptotrichia	1	0	1	0	0	0
Leptotrichiaceae	584	1236	1452	5	71	15
Leucobacter	0	0	1	0	2	0
Leuconostoc	2	8	0	0	0	0
Leuconostocaceae	2	8	0	0	0	0
Lewinella	0	0	0	0	2	1
Limnohabitans	0	2	3	0	0	0
Longilinea	6	6	2	0	5	71
Luteibacter	0	0	0	0	0	2
Luteimonas	100	22	30	29	26	84
Luteolibacter	119	88	192	17	3837	112
Lutibacter	0	0	19	0	0	1
Lysobacter	1	0	3	0	0	0
Macrococcus	0	0	2	0	0	0
Macromonas	0	0	2	0	0	0
Malikia	15	4	1	0	8	2
Marinifilum	0	0	1	0	0	0
Marinilabiaceae	1	0	9	0	0	0
Marinospirillum	0	3	0	0	2	0
Marmoricola	3	0	0	1	0	1
Megamonas	208	422	379	1	2	1
Meganema	0	2	0	0	0	1
Megasphaera	340	2116	771	7	78	8
Meiothermus	2	12	51	0	0	2
Methanobacteria	809	2083	860	89	328	50
Methanobacteriaceae	809	2083	860	89	328	50
Methanobacteriales	809	2083	860	89	328	50
Methanobacterium	44	4	11	1	15	1
Methanobrevibacter	752	2008	844	87	308	49
Methanocorpusculaceae	131	62	6	2	5	2
Methanocorpusculum	131	62	6	2	5	2
Methanolinea	0	0	0	1	0	0
Methanomethylovorans	6	6	2	0	4	3
Methanomicrobia	1226	402	171	60	75	465
Methanomicrobiaceae	6	0	2	1	5	0
Methanomicrobiales	309	114	44	29	36	224
Methanomicrobiales_incertae_sedis	0	0	5	0	2	63
Methanomicrobialesincertaesedis	18	16	0	10	5	141
Methanoregula	18	16	5	9	7	204
Methanosaeta	18	70	28	19	17	21
Methanosaetaceae	18	70	28	19	17	21
Methanosarcina	891	212	94	12	15	215
Methanosarcinaceae	899	218	98	12	20	220
Methanosarcinales	917	288	127	31	37	241
Methanosphaera	6	71	5	1	3	0
Methanosphaerula	6	0	2	1	5	0
Methanospirillaceae	154	34	30	15	17	16
Methanospirillum	154	34	30	15	17	16
Methylobacillus	2	0	1	0	0	0
Methylobacteriaceae	1	2	0	0	0	1
Methylococcaceae	2	4	7	0	0	22
Methylococcales	2	4	7	0	0	22
Methylococcus	0	0	0	0	0	1
Methylocystaceae	8	0	2	1	0	0
Methylophaga	0	0	1	0	0	0
Methylophilaceae	5	0	3	0	12	4
Methylophilales	5	0	3	0	12	4
Methylophilus	2	0	0	0	2	0
Methyloversatilis	0	0	0	0	1	2
Microbacteriaceae	46	25	47	19	47	47
Micrococcaceae	29	21	40	0	1	1
Micrococcineae	152	112	276	21	61	670
Micrococcus	3	3	4	0	0	0
Micromonosporaceae	2	0	0	0	0	0
Micromonosporineae	2	0	0	0	0	0
Microvirga	1	0	0	0	0	0
Microvirgula	0	0	2	0	0	0
Millisia	0	0	1	0	0	0
Miniimonas	1	0	0	0	0	0
Mitsuokella	26	22	5	0	1	0
Mobilicoccus	0	0	1	0	0	0
Modestobacter	2	0	0	0	0	0
Mogibacterium	0	2	2	0	1	0
Mollicutes	0	4	0	0	1	0
Moraxella	5	197	21	0	6	0
Moraxellaceae	6197	12173	13190	192	988	342
Morganella	0	0	1	0	0	0
Mycobacteriaceae	1	0	1	0	0	1
Mycobacterium	1	0	1	0	0	1
Myroides	0	6	0	0	1	0
Myxococcales	4	45	8	461	12	1681
Nakamurella	1	0	0	0	0	0
Nakamurellaceae	1	0	0	0	0	0
Nannocystaceae	0	0	0	35	1	237
Nannocystineae	1	3	1	190	1	318
Nannocystis	0	0	0	4	0	0
Negativicutes	7574	16907	4695	90	714	105
Neisseria	1	0	2	0	0	0
Neisseriaceae	259	228	219	2	11	1
Neisseriales	259	228	219	2	11	1
Neochlamydia	0	2	0	2	0	13
Niabella	1	0	1	0	0	0
Nitrosomonadaceae	0	0	1	0	0	5
Nitrosomonadales	0	0	1	0	0	5
Nitrosomonas	0	0	1	0	0	0
Nitrosospira	0	0	0	0	0	2
Nitrospira	6	18	3	159	0	415
Nitrospiraceae	6	18	3	159	0	415
Nitrospirales	6	18	3	159	0	415
Nocardiaceae	7	0	2	1	0	28
Nocardioidaceae	9	0	5	8	17	16
Nocardioides	0	0	0	2	3	0
Novosphingobium	11	2	3	9	59	11
OD1	0	0	0	26	10	37
OD1_genera_incertae_sedis	0	0	0	0	10	13
OD1generaincertaesedis	0	0	0	26	0	24
Obesumbacterium	0	0	2	0	0	0
Oceanospirillaceae	0	3	0	0	2	0
Oceanospirillales	2	3	1	0	2	3
Odoribacter	4	12	2	0	0	0
Ohtaekwangia	0	4	1	26	0	82
Olsenella	2	8	1	0	0	0
Opitutaceae	343	256	119	626	3176	2481
Opitutae	354	267	141	634	3192	2483
Opitutales	343	256	119	626	3176	2481
Opitutus	92	107	69	417	1117	2394
Ornithinibacter	2	2	11	0	3	4
Oscillibacter	29	58	19	0	7	1
Ottowia	0	0	0	0	0	1
Oxalobacteraceae	4	2	2	0	0	1
Paenalcaligenes	0	0	2	0	0	0
Paludibacter	49	74	101	2	194	2
Pandoraea	1	0	0	0	0	1
Papillibacter	0	4	0	0	1	0
Parabacteroides	76	40	33	6	24	1
Parachlamydia	0	0	0	0	0	1
Parachlamydiaceae	1	2	1	10	0	34
Paraeggerthella	0	2	0	0	0	0
Paraprevotella	7	6	3	0	0	0
Parasporobacterium	1	0	0	0	0	0
Parasutterella	22	8	11	0	0	0
Parvibaculum	3	0	1	0	0	0
Parvimonas	0	0	1	0	0	0
Pasteurellaceae	132	12	34	0	0	0
Pasteurellales	132	12	34	0	0	0
Pasteuria	21	4	4	370	3	301
Pasteuriaceae	21	4	4	370	3	301
Pectinatus	0	0	1	0	0	0
Pedobacter	0	0	1	0	24	38
Pedomicrobium	0	2	0	6	0	2
Pelomonas	0	0	0	0	0	1
Peptococcaceae1	1	2	1	0	0	0
Peptococcaceae2	2	0	0	0	0	0
Peptococcus	1	2	0	0	0	0
Peptostreptococcaceae	50	154	115	6	6	7
Peptostreptococcus	0	97	14	0	1	0
Peredibacter	1	7	5	2	123	2
Perlucidibaca	0	0	0	3	3	3
Petrimonas	16	36	7	0	2	0
Petrobacter	3	0	0	0	0	0
Phascolarctobacterium	473	308	298	5	15	2
Phenylobacterium	4	0	2	0	2	5
Phyllobacteriaceae	1	0	1	3	0	28
Pimelobacter	0	0	0	0	0	1
Piscirickettsiaceae	0	0	1	0	0	0
Planctomyces	26	16	0	482	3	338
Planctomycetaceae	113	112	44	2936	12	2815
Planctomycetacia	113	112	44	2936	12	2815
Planctomycetales	113	112	44	2936	12	2815
Planctomycetes	113	112	44	2941	12	2818
Planobacterium	0	4	2	0	0	1
Planococcaceae	2	3	2	0	0	0
Pleomorphomonas	8	0	2	0	0	0
Plesiocystis	0	0	0	0	0	1
Polaromonas	29	36	14	0	2	2
Polyangiaceae	1	24	5	108	2	913
Porphyrobacter	3	4	2	0	0	0
Porphyromonadaceae	437	815	452	109	520	7
Porphyromonas	2	4	0	0	0	0
Prevotella	1913	1328	1635	8	72	19
Prevotellaceae	2020	1670	1734	9	101	22
Prolixibacter	1	0	0	0	0	0
Propionibacteriaceae	0	0	1	0	0	0
Propionibacterineae	9	0	6	8	17	18
Propionigenium	0	6	1	0	0	0
Propionivibrio	46	87	90	0	14	2
Prosthecobacter	32	46	32	597	640	1586
Proteiniclasticum	18	117	78	0	35	16
Proteobacteria	21945	27111	30877	6359	9470	13254
Proteocatella	11	14	31	0	0	0
Providencia	1	2	0	0	0	0
Pseudoalteromonadaceae	0	0	1	0	0	0
Pseudoalteromonas	0	0	1	0	0	0
Pseudochrobactrum	2	0	1	0	0	0
Pseudoclavibacter	5	0	0	1	0	0
Pseudoflavonifractor	1	0	0	0	0	0
Pseudofulvimonas	3	0	3	0	1	0
Pseudolabrys	2	0	0	0	0	0
Pseudomonadaceae	381	271	226	60	290	168
Pseudomonadales	6579	12444	13416	253	1278	510
Pseudomonas	8	5	8	0	7	3
Pseudonocardiaceae	1	0	0	0	0	0
Pseudonocardineae	1	0	0	0	0	0
Pseudorhodoferax	0	0	0	0	1	0
Pseudoxanthomonas	146	152	274	4	34	6
Psychrobacter	5	28	328	0	1	1
Psychromonadaceae	0	0	6	0	0	0
Psychromonas	0	0	6	0	0	0
Psychrosinus	12	0	11	0	0	0
Puniceicoccaceae	10	11	19	4	4	1
Puniceicoccales	10	11	19	4	4	1
Pyramidobacter	1	24	0	0	0	0
Rahnella	0	0	2	0	0	0
Renibacterium	1	0	0	0	0	0
Rheinheimera	0	1	0	0	4	0
Rhizobacter	0	2	1	1	4	27
Rhizobiales	115	25	56	129	41	279
Rhizobiales_incertae_sedis	0	0	0	0	0	2
Rhizobialesincertaesedis	0	0	0	1	0	2
Rhodanobacter	7	0	2	0	0	0
Rhodobacter	1	0	0	0	3	2
Rhodobacteraceae	175	50	161	98	112	220
Rhodobacterales	175	50	161	98	112	220
Rhodobiaceae	3	0	1	0	0	0
Rhodococcus	2	0	0	0	0	3
Rhodocyclaceae	408	1069	1027	186	804	329
Rhodocyclales	408	1069	1027	186	804	329
Rhodoferax	7	2	6	14	8	67
Rhodomicrobium	1	0	0	0	0	0
Rhodopirellula	0	0	3	0	0	5
Rhodospirillaceae	2	2	3	4	0	33
Rhodospirillales	13	6	18	17	5	88
Riemerella	0	2	0	0	0	0
Rikenellaceae	33	22	22	0	2	0
Root	35	38	45	667	59	491
Roseburia	214	118	149	4	13	5
Roseomonas	6	2	5	0	2	6
Rothia	3	14	12	0	1	0
Rubritalea	0	0	2	0	0	0
Rubritaleaceae	0	0	2	0	0	0
Rubrivivax	0	0	0	0	0	2
Rubrobacteridae	7	10	3	168	0	100
Ruminobacter	0	5	0	0	0	0
Ruminococcaceae	1133	1068	863	30	166	48
Ruminococcus	24	42	48	1	9	2
Runella	0	2	0	2	32	36
SR1	20	13	6	110	134	111
SR1 genera incertae sedis	2	1	0	0	0	0
SR1_genera_incertae_sedis	0	8	6	0	68	36
SR1generaincertaesedis	18	4	0	110	66	75
Saccharofermentans	52	55	10	5	14	8
Salana	0	0	11	0	0	0
Salipiger	0	0	1	1	0	0
Sandaracinobacter	0	0	1	0	0	1
Saprospiraceae	0	6	2	119	223	544
Sarcina	0	0	1	1	0	2
Schlegelella	0	0	5	0	0	0
Schlesneria	0	0	0	43	0	8
Schwartzia	0	2	0	0	0	0
Sebaldella	35	12	42	0	0	0
Sedimentibacter	1	0	2	0	0	0
Sediminibacterium	0	0	0	0	57	216
Selenomonadales	7574	16907	4695	90	714	105
Selenomonas	0	12	0	0	0	0
Serpens	18	61	7	3	31	4
Shewanella	0	0	1	0	1	0
Shewanellaceae	0	0	1	0	1	0
Shinella	4	2	1	0	6	0
Silanimonas	1	2	2	0	2	0
Simkania	0	0	0	0	0	1
Simkaniaceae	0	0	0	0	0	1
Simplicispira	95	59	67	3	118	5
Singulisphaera	7	2	3	12	1	19
Sinobacteraceae	1	0	0	4	0	10
Slackia	10	4	12	1	0	1
Smithella	0	2	1	0	1	0
Sneathia	2	2	3	0	0	0
Soehngenia	1	2	1	0	0	0
Solirubrobacterales	4	10	2	106	0	100
Soonwooa	0	9	5	0	3	0
Sorangiineae	1	30	5	122	5	1050
Spartobacteria	29	6	17	5	19	159
Spartobacteria_genera_incertae_sedis	0	0	8	0	1	38
Spartobacteriageneraincertaesedis	25	4	0	2	7	90
Sphaerobacter	3	0	0	20	0	7
Sphaerobacteraceae	3	0	0	20	0	7
Sphaerobacterales	3	0	0	20	0	7
Sphaerobacteridae	3	0	0	20	0	7
Sphaerobacterineae	3	0	0	20	0	7
Sphaerotilus	192	320	104	3	73	63
Sphingobacteria	72	124	45	1074	1579	3016
Sphingobacteriaceae	19	16	8	0	342	89
Sphingobacteriales	72	124	45	1074	1579	3016
Sphingobacterium	9	10	4	0	1	0
Sphingobium	0	2	0	0	0	3
Sphingomonadaceae	28	28	11	36	103	104
Sphingomonadales	50	76	23	48	153	188
Sphingomonas	1	0	0	0	0	1
Sphingopyxis	7	0	3	0	0	0
Spirochaetaceae	0	17	0	0	3	0
Spirochaetales	2	21	0	6	4	64
Spirochaetes	2	21	0	6	4	64
Sporobacter	4	2	1	0	3	0
Sporomusa	40	14	1	0	0	0
Staphylococcaceae	1	0	4	0	0	4
Stella	0	0	0	3	0	17
Stenotrophomonas	56	46	65	1	10	0
Steroidobacter	1	0	0	4	0	10
Streptococcaceae	817	3604	1430	6	82	8
Streptococcus	688	3066	798	4	73	8
Streptophyta	28	2	1	0	0	0
Subdivision3	6	12	5	264	7	740
Subdivision3 genera incertae sedis	2	0	0	0	0	0
Subdivision3_genera_incertae_sedis	0	0	5	0	1	220
Subdivision3generaincertaesedis	4	12	0	264	6	520
Subdivision5	168	77	42	2	120	39
Subdivision5 genera incertae sedis	2	5	0	0	0	0
Subdivision5_genera_incertae_sedis	0	46	42	0	61	23
Subdivision5generaincertaesedis	166	26	0	2	59	16
Subdoligranulum	1	0	0	0	0	0
Succinatimonas	1	0	0	0	0	0
Succiniclasticum	9	40	13	0	1	0
Succinispira	478	192	370	3	56	15
Succinivibrio	165	97	81	0	1	0
Succinivibrionaceae	166	103	81	0	1	0
Sulfuricurvum	0	2	4	0	1	0
Sulfuritalea	2	0	0	62	0	91
Sulfurospirillum	10	32	18	0	4	0
Sulfurovum	1	0	3	0	1	0
Sutterella	9	4	2	0	0	1
Sutterellaceae	31	12	13	0	0	1
Synergistaceae	405	499	158	4	102	13
Synergistales	405	499	158	4	102	13
Synergistes	12	2	2	0	0	0
Synergistetes	405	499	158	4	102	13
Synergistia	405	499	158	4	102	13
Syntrophaceae	0	2	2	0	1	1
Syntrophobacteraceae	0	0	0	0	0	1
Syntrophobacterales	0	2	2	0	1	2
Syntrophomonadaceae	2	2	0	0	0	0
Syntrophorhabdaceae	0	0	1	0	0	0
Syntrophorhabdus	0	0	1	0	0	0
Syntrophus	0	0	1	0	0	0
TM7	27	118	116	12	3	35
TM7_genera_incertae_sedis	0	0	116	0	3	32
TM7generaincertaesedis	27	118	0	12	0	3
Telmatospirillum	0	0	2	0	0	0
Tenericutes	0	4	0	0	1	0
Tepidicella	0	2	0	0	1	0
Tepidimonas	0	0	3	0	0	0
Terrimonas	2	2	2	136	0	137
Tessaracoccus	0	0	1	0	0	0
Tetrasphaera	1	0	0	0	0	0
Thauera	49	76	114	3	114	0
Thermaceae	3	575	57	0	22	10
Thermales	3	575	57	0	22	10
Thermincola	0	0	1	0	0	0
Thermoanaerobacterales	0	2	0	0	0	0
Thermodesulfobiaceae	0	2	0	0	0	0
Thermogymnomonas	0	0	0	1	0	0
Thermoleophilaceae	0	0	0	4	0	0
Thermoleophilales	0	0	0	4	0	0
Thermoleophilum	0	0	0	4	0	0
Thermomicrobia	3	0	1	32	1	20
Thermomonas	12	4	8	0	44	0
Thermoplasmata	0	0	0	1	0	0
Thermoplasmatales	0	0	0	1	0	0
Thermoplasmatalesincertaesedis	0	0	0	1	0	0
Thermoprotei	4	0	1	0	0	1
Thermotogaceae	1	2	0	0	0	0
Thermotogae	1	2	0	0	0	0
Thermotogales	1	2	0	0	0	0
Thermus	1	563	6	0	22	8
Thiobacillus	1	0	0	0	1	0
Thiofaba	1	0	0	0	0	0
Thiomonas	2	0	0	0	0	0
Thiothrix	32	35	50	491	13	325
Thiotrichaceae	32	35	50	492	13	325
Thiotrichales	32	35	53	494	13	327
Thiotrichalesincertaesedis	0	0	0	1	0	2
Tolumonas	25	39	18	0	8	1
Tomitella	1	0	0	0	0	0
Treponema	0	17	0	0	3	0
Trichococcus	2422	1254	9455	30	44	132
Truepera	0	2	0	0	0	0
Trueperaceae	0	2	0	0	0	0
Tsukamurella	6	0	0	0	0	0
Tsukamurellaceae	6	0	0	0	0	0
Turicibacter	5	32	7	4	3	5
Turneriella	0	4	0	6	0	63
Uliginosibacterium	2	2	0	0	3	2
Undibacterium	0	2	0	0	0	0
Uruburuella	97	43	56	0	2	0
Vagococcus	2	6	58	0	0	0
Vampirovibrio	13	24	1	235	0	394
Variovorax	4	0	1	9	0	52
Vasilyevaea	0	0	0	1	0	4
Veillonella	245	497	314	2	34	5
Veillonellaceae	4953	9766	3026	58	405	71
Verrucomicrobia	3750	1622	2396	2599	8747	6681
Verrucomicrobiaceae	3137	1208	2147	1479	5024	2388
Verrucomicrobiae	3138	1208	2149	1479	5036	2394
Verrucomicrobiales	3138	1208	2149	1479	5036	2394
Verrucomicrobium	5	4	2	2	0	0
Victivallaceae	1	0	0	0	0	0
Victivallales	1	0	0	0	0	0
Victivallis	1	0	0	0	0	0
Vitellibacter	0	0	0	0	0	1
Vitreoscilla	27	36	48	1	2	0
Vogesella	3	0	0	0	0	0
WS3	0	0	0	10	0	8
WS3_genera_incertae_sedis	0	0	0	0	0	7
WS3generaincertaesedis	0	0	0	10	0	1
Wautersiella	9	112	19	0	4	0
Williamsia	1	0	1	0	0	12
Xanthobacter	1	0	0	0	0	0
Xanthobacteraceae	5	0	0	0	0	0
Xanthomonadaceae	526	379	556	1052	757	1967
Xanthomonadales	528	379	556	1079	758	1983
Xenophilus	0	2	1	0	0	0
Xylanibacter	1	3	1	0	2	0
Zavarzinella	6	2	3	69	0	230
Zoogloea	128	619	451	54	257	58
family VIII	0	12	1	0	0	0
ified_Acidaminococcaceae	0	2494	0	0	0	0
ified_Actinobacteria	0	6	0	0	0	0
ified_Actinomycetaceae	0	26	0	0	0	0
ified_Actinomycetales	0	66	0	0	0	0
ified_Aeromonadaceae	0	2	0	0	0	0
ified_Alphaproteobacteria	0	4	0	0	0	0
ified_Anaerolineaceae	0	2	0	0	0	0
ified_Bacteria	0	1264	0	0	0	0
ified_Betaproteobacteria	0	64	0	0	0	0
ified_Burkholderiales	0	1604	0	0	0	0
ified_Burkholderiales_incertae_sedis	0	10	0	0	0	0
ified_Campylobacteraceae	0	82	0	0	0	0
ified_Carnobacteriaceae	0	32	0	0	0	0
ified_Chitinophagaceae	0	2	0	0	0	0
ified_Clostridia	0	8	0	0	0	0
ified_Clostridiaceae1	0	202	0	0	0	0
ified_Clostridiales	0	346	0	0	0	0
ified_Clostridiales_IncertaeSedisXIII	0	2	0	0	0	0
ified_Comamonadaceae	0	638	0	0	0	0
ified_Coriobacteriaceae	0	10	0	0	0	0
ified_Corynebacteriaceae	0	22	0	0	0	0
ified_Desulfovibrionaceae	0	8	0	0	0	0
ified_Desulfovibrionales	0	34	0	0	0	0
ified_Enterobacteriaceae	0	248	0	0	0	0
ified_Erysipelotrichaceae	0	4	0	0	0	0
ified_Firmicutes	0	172	0	0	0	0
ified_Flavobacteriaceae	0	186	0	0	0	0
ified_Gammaproteobacteria	0	92	0	0	0	0
ified_Intrasporangiaceae	0	2	0	0	0	0
ified_Lachnospiraceae	0	216	0	0	0	0
ified_Lactobacillaceae	0	448	0	0	0	0
ified_Lactobacillales	0	188	0	0	0	0
ified_Microbacteriaceae	0	8	0	0	0	0
ified_Micrococcaceae	0	4	0	0	0	0
ified_Micrococcineae	0	8	0	0	0	0
ified_Moraxellaceae	0	42	0	0	0	0
ified_Neisseriaceae	0	28	0	0	0	0
ified_Opitutaceae	0	114	0	0	0	0
ified_Pasteurellaceae	0	4	0	0	0	0
ified_Peptostreptococcaceae	0	24	0	0	0	0
ified_Planctomycetaceae	0	22	0	0	0	0
ified_Pseudomonadaceae	0	78	0	0	0	0
ified_Puniceicoccaceae	0	2	0	0	0	0
ified_Rhodobacteraceae	0	12	0	0	0	0
ified_Rhodocyclaceae	0	30	0	0	0	0
ified_Rhodospirillales	0	2	0	0	0	0
ified_Root	0	10	0	0	0	0
ified_Ruminococcaceae	0	376	0	0	0	0
ified_Selenomonadales	0	208	0	0	0	0
ified_Solirubrobacterales	0	2	0	0	0	0
ified_Sphingobacteriaceae	0	4	0	0	0	0
ified_Sphingomonadaceae	0	4	0	0	0	0
ified_Sphingomonadales	0	8	0	0	0	0
ified_Streptococcaceae	0	36	0	0	0	0
ified_Synergistaceae	0	428	0	0	0	0
ified_Veillonellaceae	0	6242	0	0	0	0
ified_Verrucomicrobiaceae	0	26	0	0	0	0
ified_Xanthomonadaceae	0	24	0	0	0	0
