# Supplementary material for: Microbial Community Structure of Activated Sludge in Treatment Plants with Different Wastewater Compositions
Source: Front Microbiol. 2016 Feb 18;7:90. doi: 10.3389/fmicb.2016.00090 (PMC4757684; doi:10.3389/fmicb.2016.00090)
Supplement: Table S2 — Metabolic potential of AS of three WTTPs: normalized availability scores of metabolic pathways annotated in MetaCyc, and separately—pathways responsible for the degradation of various compounds. [file Table2.XLSX]

## Sheet: pathway-centric view
Pathways/Reactions	Key.react.	S_a	ID
(+)-camphor degradation	-		P601-PWY
(-)-camphor degradation			PWY-6989
(5R)-carbapenem carboxylate biosynthesis	-		PWY-5737
(KDO)2-lipid A biosynthesis I		40	KDO-LIPASYN-PWY
(R)- and (S)-3-hydroxybutyrate biosynthesis		1.1	PWY-7216
(R)-acetoin biosynthesis I	+	31.1	PWY-5938
(R)-acetoin biosynthesis II	+	93.1	PWY-5939
(R)-cysteate degradation		11.3	PWY-6642
(R,R)-butanediol biosynthesis		48.8	PWY-5951
(R,R)-butanediol degradation		48.8	PWY3O-246
(S)-acetoin biosynthesis	+	12.3	PWY-6389
(S)-reticuline biosynthesis I			PWY-3581
(S)-reticuline biosynthesis II			PWY-6133
(S,S)-butanediol biosynthesis		3.1	PWY-6390
(S,S)-butanediol degradation		3.1	PWY-6388
(Z)-9-tricosene biosynthesis			PWY-7035
1,2,4,5-tetrachlorobenzene degradation			PWY-6099
1,2-dichloroethane degradation	+	1.3	12DICHLORETHDEG-PWY
1,3-propanediol biosynthesis (engineered)			PWY-7385
1,4-dichlorobenzene degradation			14DICHLORBENZDEG-PWY
1,4-dihydroxy-2-naphthoate biosynthesis I	+	8	PWY-5837
1,4-dihydroxy-2-naphthoate biosynthesis II (plants)		7.3	PWY-5791
1,5-anhydrofructose degradation		1.5	PWY-6992
1,8-cineole degradation			6-HYDROXYCINEOLE-DEGRADATION-PWY
1-butanol autotrophic biosynthesis	~		PWY-6886
10-cis-heptadecenoyl-CoA degradation (yeast)			PWY-7337
10-trans-heptadecenoyl-CoA degradation (MFE-dependent, yeast)			PWY-7339
10-trans-heptadecenoyl-CoA degradation (reductase-dependent, yeast)			PWY-7338
11-cis-3-hydroxyretinal biosynthesis			PWY-7043
1D-myo-inositol hexakisphosphate biosynthesis III (Spirodela polyrrhiza)			PWY-4661
1D-myo-inositol hexakisphosphate biosynthesis IV (Dictyostelium)			PWY-6372
2'-deoxy-alpha-D-ribose 1-phosphate degradation		158.5	PWY-7180
2'-deoxymugineic acid phytosiderophore biosynthesis			PWY-5912
2,3-dihydroxybenzoate biosynthesis		58.4	PWY-5901
2,4,5-trichlorophenoxyacetate degradation			PWY-6200
2,4,6-trichlorophenol degradation			PWY-6178
2,4-dichlorotoluene degradation		0	PWY-6190
2,4-dinitrotoluene degradation	-		PWY-5642
2-amino-3-carboxymuconate semialdehyde degradation to 2-oxopentenoate			PWY-5654
2-amino-3-carboxymuconate semialdehyde degradation to glutaryl-CoA			PWY-5652
2-aminoethylphosphonate biosynthesis	+		PWY-6839
2-aminoethylphosphonate degradation I	+	11.9	PHOSPHONOTASE-PWY
2-aminoethylphosphonate degradation II	-		PWY-6832
2-aminophenol degradation			PWY-6210
2-chloroacrylate degradation I	-		PWY-7425
2-chloroacrylate degradation II	-		PWY-7428
2-heptyl-3-hydroxy-4(1H)-quinolone biosynthesis	-		PWY-6660
2-hydroxybiphenyl degradation	-		PWY-7008
2-hydroxyphenazine biosynthesis			PWY-5776
2-keto-L-gulonate biosynthesis			PWY-5782
2-methylbutyrate biosynthesis			PWY-5109
2-methylcitrate cycle I	+	4.1	PWY0-42
2-methylcitrate cycle II	+	2.8	PWY-5747
2-nitrobenzoate degradation I	-		PWY-5647
2-nitrobenzoate degradation II			PWY-5648
2-nitrotoluene degradation	-		PWY-5641
2-O-alpha-mannosyl-D-glycerate degradation	+	33.4	PWY0-1300
2-oxobutanoate degradation I		0.7	PWY-5130
2-oxobutanoate degradation II		0.1	2OXOBUTYRATECAT-PWY
2-oxoglutarate decarboxylation to succinyl-CoA	+	47	PWY-5084
2-oxoisovalerate decarboxylation to isobutanoyl-CoA	+	89.5	PWY-5046
2-oxopentenoate degradation		1	PWY-5162
3,4,6-trichlorocatechol degradation			PWY-6094
3,4-dichlorobenzoate degradation	-		PWY-6217
3,5-dichlorocatechol degradation			PWY-6084
3-amino-4,7-dihydroxy-coumarin biosynthesis			PWY-7304
3-amino-5-hydroxybenzoate biosynthesis			PWY-5979
3-chlorobenzoate degradation II (via protocatechuate)	-		PWY-6216
3-chlorocatechol degradation I (ortho)	-		PWY-6089
3-chlorocatechol degradation II (ortho)			PWY-6193
3-chlorocatechol degradation III (meta pathway)	-		PWY-6214
3-chlorotoluene degradation II	-		PWY-6104
3-dehydroquinate biosynthesis I		147.2	PWY-6164
3-dehydroquinate biosynthesis II (archaea)			PWY-6160
3-dimethylallyl-4-hydroxybenzoate biosynthesis			PWY-7303
3-hydroxypropionate cycle			PWY-5743
3-hydroxypropionate/4-hydroxybutyrate cycle			PWY-5789
3-methylbutanol biosynthesis		0.7	PWY-6871
3-oxoadipate degradation		5.2	PWY-2361
3-phenylpropanoate and 3-(3-hydroxyphenyl)propanoate degradation to 2-oxopent-4-enoate	-		HCAMHPDEG-PWY
3-phenylpropionate and 3-(3-hydroxyphenyl)propionate degradation	-		PWY0-1277
3-phenylpropionate degradation			P281-PWY
3-phosphoinositide biosynthesis			PWY-6352
4,4'-diapolycopenedioate biosynthesis			PWY-6767
4,5-dichlorocatechol degradation			PWY-6093
4-amino-2-methyl-5-diphosphomethylpyrimidine biosynthesis		144.1	PWY-6890
4-amino-2-methyl-5-phosphomethylpyrimidine biosynthesis (yeast)			PWY-7282
4-amino-3-hydroxybenzoate degradation	-		PWY-7006
4-aminobenzoate biosynthesis		158	PWY-6543
4-aminobutyrate degradation		20	PWY-6535
4-aminobutyrate degradation II		26.7	PWY-6537
4-aminobutyrate degradation III	+	27.9	PWY-6536
4-aminobutyrate degradation IV			PWY-6473
4-aminobutyrate degradation V		21.7	PWY-5022
4-aminophenol degradation			PWY-7081
4-chlorobenzoate degradation	-		PWY-6215
4-chlorocatechol degradation	+	0.1	PWY-6087
4-coumarate degradation (anaerobic)			PWY-7046
4-ethylphenol degradation (anaerobic)	-		PWY-6080
4-hydroxy-2(1H)-quinolone biosynthesis	-		PWY-6661
4-hydroxy-2-nonenal detoxification			PWY-7112
4-hydroxyacetophenone degradation	-		PWY-7002
4-hydroxybenzoate biosynthesis I (eukaryotes)			PWY-5754
4-hydroxybenzoate biosynthesis II (bacteria and fungi)		6.4	PWY-5755
4-hydroxybenzoate biosynthesis IV			PWY-6431
4-hydroxybenzoate biosynthesis V			PWY-6435
4-hydroxycoumarin and dicoumarol biosynthesis			PWY-6418
4-hydroxymandelate degradation	-		4-HYDROXYMANDELATE-DEGRADATION-PWY
4-hydroxyphenylacetate degradation	+	5.8	3-HYDROXYPHENYLACETATE-DEGRADATION-PWY
4-hydroxyphenylpyruvate biosynthesis		23.6	PWY-5886
4-hydroxyproline degradation			HYDROXYPRODEG-PWY
4-hydroxyproline degradation II	+	0.8	PWY-5159
4-methyl-5(beta-hydroxyethyl)thiazole salvage (yeast)		70	PWY-7353
4-methylcatechol degradation (ortho cleavage)	-		PWY-6185
4-nitrophenol degradation I	-		PWY-5487
4-nitrophenol degradation II	-		PWY-5488
4-nitrotoluene degradation II			PWY-5644
4-sulfocatechol degradation			PWY-6041
5,6-dimethylbenzimidazole biosynthesis	+	90.5	PWY-5523
5-aminoimidazole ribonucleotide biosynthesis I		164.1	PWY-6121
5-aminoimidazole ribonucleotide biosynthesis II		163.8	PWY-6122
5-dehydro-4-deoxy-D-glucuronate degradation	+	57.2	PWY-6507
5-nitroanthranilate degradation			PWY-7044
6-gingerol analog biosynthesis			PWY-6920
6-hydroxymethyl-dihydropterin diphosphate biosynthesis I		121.4	PWY-6147
6-hydroxymethyl-dihydropterin diphosphate biosynthesis II (archaea)			PWY-6797
7-(3-amino-3-carboxypropyl)-wyosine biosynthesis			PWY-7286
8-amino-7-oxononanoate biosynthesis I	+	15.8	PWY-6519
8-amino-7-oxononanoate biosynthesis II		8.4	PWY-7147
8-amino-7-oxononanoate biosynthesis III	+	8.4	PWY-6578
9-cis, 11-trans-octadecadienoyl-CoA degradation (isomerase-dependent, yeast)			PWY-7340
9-lipoxygenase and 9-allene oxide synthase pathway			PWY-5407
abietic acid biosynthesis			PWY-5411
acetaldehyde biosynthesis I		10.4	PWY-6333
acetaldehyde biosynthesis II		5.4	PWY-6330
acetan biosynthesis	-		PWY-6658
acetate conversion to acetyl-CoA		60.9	PWY0-1313
acetate formation from acetyl-CoA I		166	PWY0-1312
acetate formation from acetyl-CoA II		43.5	PWY-5535
acetate formation from acetyl-CoA III (succinate)		5.2	PWY-5536
acetoacetate degradation (to acetyl CoA)		1.7	ACETOACETATE-DEG-PWY
acetoin biosynthesis III			PWY3O-440
acetoin degradation		64.8	PWY-6028
acetone degradation I (to methylglyoxal)			PWY-5451
acetone degradation II (to acetoacetate)		0.5	PWY-5533
acetyl-CoA biosynthesis III (from citrate)		0.2	PWY-5172
acetyl-CoA fermentation to butyrate II		103.8	PWY-5676
acetylene degradation	-		P161-PWY
acridone alkaloid biosynthesis			PWY-5958
acrylate degradation			PWY-6373
acrylonitrile degradation I		10.4	PWY-7308
acrylonitrile degradation II		5	PWY-7309
actinorhodin biosynthesis			PWY1A0-6325
acyl carrier protein metabolism I		148.5	PWY-6012
acyl carrier protein metabolism II		148.5	PWY-6012-1
acyl-ACP thioesterase pathway		56.7	PWY-5142
acyl-CoA hydrolysis		12.8	PWY-5148
adenine and adenosine salvage I		165.6	P121-PWY
adenine and adenosine salvage II		164.9	PWY-6605
adenine and adenosine salvage III	+	160.9	PWY-6609
adenine and adenosine salvage IV	+	21.6	PWY-6610
adenine and adenosine salvage V	-		PWY-6611
adenosine deoxyribonucleotides de novo biosynthesis I		166	PWY-7227
adenosine deoxyribonucleotides de novo biosynthesis II	+	165.6	PWY-7220
adenosine nucleotides degradation I			PWY-6596
adenosine nucleotides degradation II	+	100.1	SALVADEHYPOX-PWY
adenosine nucleotides degradation III		0.2	PWY-6617
adenosine nucleotides degradation IV			PWY-5532
adenosine ribonucleotides de novo biosynthesis		166	PWY-7219
adenosylcobalamin biosynthesis from cobyrinate a,c-diamide I	+	65.8	PWY-5509
adenosylcobalamin biosynthesis from cobyrinate a,c-diamide II	+	65.6	PWY-5508
adenosylcobalamin biosynthesis I (early cobalt insertion)	~		PWY-5507
adenosylcobalamin biosynthesis II (late cobalt incorporation)	~		P381-PWY
adenosylcobalamin salvage from cobalamin		62.9	PWY-6268
adenosylcobalamin salvage from cobinamide I	+	26.5	COBALSYN-PWY
adenosylcobalamin salvage from cobinamide II	-		PWY-6269
ADP-L-glycero-beta-D-manno-heptose biosynthesis	+	19.9	PWY0-1241
aerobic respiration (alternative oxidase pathway)	-		PWY-4302
aerobic respiration (cytochrome c)		24.1	PWY-3781
aerobic respiration (cytochrome c) (yeast)		23.2	PWY-7279
ajmaline and sarpagine biosynthesis			PWY-5301
alanine biosynthesis I		153.2	ALANINE-VALINESYN-PWY
alanine biosynthesis II		31.9	ALANINE-SYN2-PWY
alanine biosynthesis III		145.5	PWY0-1021
alanine degradation I	+	33.9	ALADEG-PWY
alanine degradation II (to D-lactate)		53.2	ALACAT2-PWY
alanine degradation III		31.9	ALANINE-DEG3-PWY
alanine degradation IV		37	PWY1-2
aldoxime degradation	-		P345-PWY
alginate biosynthesis I	-		PWY-6073
alginate biosynthesis II	-		PWY-6082
alginate degradation		18.4	PWY-6986
alkane biosynthesis I			PWY-7032
alkane biosynthesis II			PWY-7033
alkane oxidation			PWY-2724
alkylnitronates degradation	+	5.5	PWY-723
all-trans-decaprenyl diphosphate biosynthesis		0	PWY-5806
all-trans-farnesol biosynthesis	-		PWY-6859
allantoin degradation IV (anaerobic)			PWY0-41
allantoin degradation to glyoxylate I		0.2	PWY-5694
allantoin degradation to glyoxylate II			PWY-5692
allantoin degradation to glyoxylate III			PWY-5705
allantoin degradation to ureidoglycolate I (urea producing)		0.2	PWY-5697
allantoin degradation to ureidoglycolate II (ammonia producing)			PWY-5698
alliin degradation			PWY-5706
amaranthin biosynthesis			PWY-5400
aminopropanol phosphate biosynthesis I	-		PWY-5443
aminopropanol phosphate biosynthesis II			PWY-7378
aminopropylcadaverine biosynthesis	-		PWY0-1303
ammonia assimilation cycle I		28.9	PWY-6963
ammonia assimilation cycle II		27.6	PWY-6964
ammonia assimilation cycle III		38.8	AMMASSIM-PWY
ammonia oxidation I (aerobic)		31.5	AMMOXID-PWY
ammonia oxidation II (anaerobic)			P303-PWY
ammonia oxidation III		1.3	PWY-2242
ammonia oxidation IV (autotrophic ammonia oxidizers)		31.7	PWY-7082
anaerobic aromatic compound degradation (Thauera aromatica)	~		BENZCOA-PWY
anaerobic energy metabolism (invertebrates, cytosol)	+	72.1	PWY-7383
anaerobic energy metabolism (invertebrates, mitochondrial)	+	2.1	PWY-7384
androgen biosynthesis			PWY66-378
androstenedione degradation		49.7	PWY-6944
anhydromuropeptides recycling		78	PWY0-1261
aniline degradation			PWY-6533
anthranilate degradation I (aerobic)		0.7	PWY-6079
arachidonate biosynthesis			PWY-5353
archaeosine biosynthesis			PWY-6711
archaetidylinositol biosynthesis			PWY-6350
archaetidylserine and archaetidylethanolamine biosynthesis			PWY-6141
arginine biosynthesis I (via L-ornithine)		96.6	ARGSYN-PWY
arginine biosynthesis II (acetyl cycle)	+	94.9	ARGSYNBSUB-PWY
arginine biosynthesis III (via N-acetyl-L-citrulline)	-		PWY-5154
arginine biosynthesis IV (archaebacteria)		30.6	PWY-7400
arginine degradation I (arginase pathway)		2	ARGASEDEG-PWY
arginine degradation II (AST pathway)		11.9	AST-PWY
arginine degradation III (arginine decarboxylase/agmatinase pathway)		49.1	PWY0-823
arginine degradation IV (arginine decarboxylase/agmatine deiminase pathway)		29.8	ARGDEG-III-PWY
arginine degradation V (arginine deiminase pathway)	+	128.9	ARGDEGRAD-PWY
arginine degradation VI (arginase 2 pathway)		12.6	ARG-PRO-PWY
arginine degradation VII (arginase 3 pathway)		5.4	ARG-GLU-PWY
arginine degradation VIII (arginine oxidase pathway)	+		ARGDEG-IV-PWY
arginine degradation X (arginine monooxygenase pathway)			ARGDEG-V-PWY
arginine dependent acid resistance		62.8	PWY0-1299
arginine, ornithine and proline interconversion	+	4.5	ARGORNPROST-PWY
aromatic biogenic amine degradation (bacteria)		0.6	PWY-7431
aromatic compounds degradation via beta-ketoadipate		0.7	PWY-5431
arsenate detoxification I (glutaredoxin)	-		PWY-4202
arsenate detoxification II (glutaredoxin)		88.4	PWY-4621
arsenate detoxification III (mycothiol)			PWY-6421
artemisinin biosynthesis			PWY-5195
ascorbate glutathione cycle			PWY-2261
ascorbate recycling (cytosolic)	-		PWY-6370
asparagine biosynthesis I		33.8	ASPARAGINE-BIOSYNTHESIS
asparagine biosynthesis II		141.8	ASPARAGINESYN-PWY
asparagine biosynthesis III (tRNA-dependent)	+	125.9	PWY490-4
asparagine degradation I		106.8	ASPARAGINE-DEG1-PWY
aspartate biosynthesis		138.8	ASPARTATESYN-PWY
aspartate degradation I		138.8	ASPARTATE-DEG1-PWY
aspartate degradation II		150.8	MALATE-ASPARTATE-SHUTTLE-PWY
aspartate superpathway	+	102.8	PWY0-781
atrazine degradation I (aerobic)			P141-PWY
atrazine degradation III			PWY-5731
autoinducer AI-1 biosynthesis		0.2	PWY-6157
autoinducer AI-2 biosynthesis I	+	164.6	PWY-6153
autoinducer AI-2 biosynthesis II (Vibrio)			PWY-6154
bacillibactin biosynthesis	-		PWY-5903
baicalein degradation (hydrogen peroxide detoxification)			PWY-7214
base-degraded thiamin salvage	+	10.6	PWY-6899
benzoate biosynthesis I (CoA-dependent, beta-oxidative)			PWY-6443
benzoate biosynthesis II (CoA-independent, non-beta-oxidative)			PWY-6444
benzoate biosynthesis III (CoA-dependent, non-beta-oxidative)			PWY-6446
benzoate degradation I (aerobic)	+	0.2	PWY-2503
benzoate degradation II (aerobic and anaerobic)		2.6	PWY-283
benzoate fermentation (to acetate and cyclohexane carboxylate)	+	0.5	PWY-7402
benzoyl-CoA biosynthesis		2.7	PWY-6458
benzoyl-CoA degradation I (aerobic)			PWY-1361
benzoyl-CoA degradation II (anaerobic)	+	0.7	CENTBENZCOA-PWY
benzoyl-CoA degradation III (anaerobic)			P321-PWY
beta-alanine biosynthesis II	+	0.4	PWY-3941
beta-alanine biosynthesis III		15.6	PWY-5155
beta-alanine degradation I		3.4	BETA-ALA-DEGRADATION-I-PWY
beta-alanine degradation II	+	1.2	PWY-1781
beta-carotene biosynthesis (engineered)	+		PWY-7393
beta-D-glucuronide and D-glucuronate degradation		31.3	PWY-7247
betacyanin biosynthesis			PWY-5399
betacyanin biosynthesis (via dopamine)			PWY-5439
betalamic acid biosynthesis	-		PWY-5394
betanidin degradation		6.7	PWY-5461
betaxanthin biosynthesis			PWY-5426
betaxanthin biosynthesis (via dopamine)			PWY-5403
betaxanthin biosynthesis (via dopaxanthin)			PWY-5404
Bifidobacterium shunt	+	61.3	P124-PWY
bile acid biosynthesis, neutral pathway	-		PWY-6061
biotin biosynthesis from 8-amino-7-oxononanoate I		62.7	PWY0-1507
biotin biosynthesis from 8-amino-7-oxononanoate II		0.2	PWY-7380
biotin biosynthesis I	+	18.8	BIOTIN-BIOSYNTHESIS-PWY
biotin biosynthesis II	+	0.4	PWY-5005
biotin-carboxyl carrier protein assembly		150.2	PWY0-1264
biphenyl degradation	-		PWY5F9-12
bisabolene biosynthesis			PWY-7102
bisucaberin biosynthesis	-		PWY-6381
bitter acids biosynthesis			PWY-5134
botryococcenes and methylated squalene biosynthesis			PWY-6105
brassinosteroid biosynthesis I			PWY-699
brassinosteroid biosynthesis II			PWY-2582
bupropion degradation			PWY66-241
butanol and isobutanol biosynthesis (engineered)			PWY-7396
C-glycosylflavone biosynthesis I			PWY-6602
C-glycosylflavone biosynthesis II			PWY-7188
C-glycosylflavone biosynthesis III			PWY-7189
C4 photosynthetic carbon assimilation cycle, NAD-ME type		45.2	PWY-7115
C4 photosynthetic carbon assimilation cycle, NADP-ME type		36.7	PWY-241
C4 photosynthetic carbon assimilation cycle, PEPCK type		36.2	PWY-7117
caffeine degradation III (bacteria, via demethylation)	-		PWY-6538
caffeine degradation IV (bacteria, via demethylation and oxidation)	-		PWY-6632
Calvin-Benson-Bassham cycle	-		CALVIN-PWY
camalexin biosynthesis			CAMALEXIN-SYN
canavanine biosynthesis			PWY-5
canavanine degradation			PWY-31
candicidin biosynthesis	-		PWY-6722
cannabinoid biosynthesis			PWY-5140
canthaxanthin biosynthesis			PWY-5291
capsaicin biosynthesis			PWY-5710
capsiconiate biosynthesis			PWY-6027
carbazole degradation		1.1	PWY-6550
carbon tetrachloride degradation II	-		PWY-5372
cardenolide biosynthesis			PWY-6032
cardiolipin biosynthesis I	+	132.5	PWY-5668
cardiolipin biosynthesis II		132.2	PWY-5269
cardiolipin biosynthesis III	+	107.8	PWY0-1545
catechol degradation I (meta-cleavage pathway)		1.3	PWY-5415
catechol degradation II (meta-cleavage pathway)	+	2	PWY-5420
catechol degradation III (ortho-cleavage pathway)		0.4	PWY-5417
catechol degradation to 2-oxopent-4-enoate I		2.7	P183-PWY
catechol degradation to 2-oxopent-4-enoate II	+	11.1	PWY-5419
catechol degradation to beta-ketoadipate		0.3	CATECHOL-ORTHO-CLEAVAGE-PWY
CDP-3,6-dideoxyhexose biosynthesis			PWY-5833
CDP-archaeol biosynthesis			PWY-6349
CDP-diacylglycerol biosynthesis I		165.6	PWY-5667
CDP-diacylglycerol biosynthesis II		110.3	PWY0-1319
CDP-diacylglycerol biosynthesis III	+	112.3	PWY-5981
cellulose and hemicellulose degradation (cellulolosome)		14.9	PWY-6784
cellulose biosynthesis		23.9	PWY-1001
cellulose degradation II (fungi)		2.6	PWY-6788
chitin biosynthesis	+		PWY-6981
chitin degradation I (archaea)	~		PWY-6855
chitin degradation II		20	PWY-6902
chitin degradation to ethanol		13.1	PWY-7118
chitin derivatives degradation			PWY-6906
chlorogenic acid biosynthesis I			PWY-6039
chlorophyllide a biosynthesis I (aerobic, light-dependent)		12.1	CHLOROPHYLL-SYN
chlorophyllide a biosynthesis II (anaerobic)		10.6	PWY-5531
chlorophyllide a biosynthesis III (aerobic, light independent)		11.6	PWY-7159
chlorosalicylate degradation	+	0.2	PWY-6107
cholate degradation (bacteria, anaerobic)	+	0.9	7ALPHADEHYDROX-PWY
cholesterol biosynthesis I			PWY66-341
cholesterol biosynthesis II (via 24,25-dihydrolanosterol)			PWY66-3
cholesterol biosynthesis III (via desmosterol)			PWY66-4
cholesterol degradation to androstenedione I (cholesterol oxidase)	+	3.2	PWY-6945
cholesterol degradation to androstenedione II (cholesterol dehydrogenase)	+	5.2	PWY-6946
choline biosynthesis I			PWY-3385
choline biosynthesis III		27.5	PWY-3561
choline degradation I		1.5	CHOLINE-BETAINE-ANA-PWY
choline-O-sulfate degradation	+	1.9	P542-PWY
chondroitin and dermatan biosynthesis			PWY-6566
chondroitin sulfate and dermatan sulfate degradation I (bacterial)		3.9	PWY-6572
chondroitin sulfate biosynthesis			PWY-6569
chorismate biosynthesis from 3-dehydroquinate		166	PWY-6163
chorismate biosynthesis I		160.9	ARO-PWY
chorismate biosynthesis II (archaea)			PWY-6165
chrysoeriol biosynthesis		0.2	PWY-6232
cinnamate and 3-hydroxycinnamate degradation to 2-oxopent-4-enoate		0.9	PWY-6690
cis-dodecenoyl biosynthesis		149.8	PWY0-862
cis-genanyl-CoA degradation	-		PWY-6672
cis-vaccenate biosynthesis	+	140.7	PWY-5973
cis-zeatin biosynthesis			PWY-2781
citrate degradation		16.7	PWY-6038
citrate lyase activation		15.8	P2-PWY
citrulline biosynthesis		4.2	CITRULBIO-PWY
citrulline degradation	+	159.7	CITRULLINE-DEG-PWY
citrulline-nitric oxide cycle		45.6	PWY-4983
CMP phosphorylation		164.9	PWY-7205
CMP-KDO biosynthesis I	+	68.3	PWY-1269
CMP-KDO biosynthesis II (from D-arabinose 5-phosphate)		68.9	PWY-5111
CMP-legionaminate biosynthesis I	-		PWY-6749
CMP-N-acetylneuraminate biosynthesis I (eukaryotes)	+		PWY-6138
CMP-N-acetylneuraminate biosynthesis II (bacteria)	+	16.6	PWY-6139
CMP-N-glycoloylneuraminate biosynthesis		0	PWY-6144
CMP-pseudaminate biosynthesis		1.7	PWY-6143
CO2 fixation into oxaloacetate (anapleurotic)		118.5	PWYQT-4429
cob(II)yrinate a,c-diamide biosynthesis I (early cobalt insertion)			PWY-7377
cob(II)yrinate a,c-diamide biosynthesis II (late cobalt incorporation)	+	65.9	PWY-7376
coenzyme A biosynthesis		166	COA-PWY
coenzyme B biosynthesis			P241-PWY
coenzyme B/coenzyme M regeneration			PWY-5207
coenzyme M biosynthesis I		1.1	P261-PWY
coenzyme M biosynthesis II			PWY-6643
cohumulone biosynthesis			PWY-5133
colanic acid building blocks biosynthesis	+	21.9	COLANSYN-PWY
conversion of succinate to propionate		1.2	PWY0-43
coumarin biosynthesis (via 2-coumarate)			PWY-5176
coumarins biosynthesis (engineered)			PWY-7398
creatine biosynthesis	~		GLYCGREAT-PWY
creatinine degradation I		10.5	CRNFORCAT-PWY
creatinine degradation II		2.2	PWY-4722
crotonate fermentation (to acetate and cyclohexane carboxylate)	+	0.4	PWY-7401
cuticular wax biosynthesis			PWY-282
cyanate degradation	+	1.3	CYANCAT-PWY
cyanide detoxification II	+	0.2	PWY-7142
cyanurate degradation			PWY-5169
cyclohexane-1-carboxylate degradation (anaerobic)			PWY-301
cyclohexanol degradation	-		CYCLOHEXANOL-OXIDATION-PWY
cyclopropane and cyclopropene fatty acid biosynthesis			PWY-4942
cyclopropane fatty acid (CFA) biosynthesis		12.9	PWY0-541
cysteine biosynthesis I		149.7	CYSTSYN-PWY
cysteine biosynthesis III (mammalia)		17.4	PWY-6292
cysteine biosynthesis IV (fungi)		36.2	PWY-6293
cysteine biosynthesis/homocysteine degradation		23.1	HOMOCYSDEGR-PWY
D-allose degradation		24.1	PWY0-44
D-arabinose degradation I	+		DARABCATK12-PWY
D-arabinose degradation II	+	1.5	DARABCAT-PWY
D-arabinose degradation III			PWY-5519
D-arabitol degradation		2.5	DARABITOLUTIL-PWY
D-cycloserine biosynthesis			PWY-7274
D-fructuronate degradation		59.9	PWY-7242
D-galactarate degradation I		0.6	GALACTARDEG-PWY
D-galactarate degradation II	+		PWY-6497
D-galactonate degradation		17.2	GALACTCAT-PWY
D-galactosamine and N-acetyl-D-galactosamine degradation			PWY-7395
D-galacturonate degradation I		51.1	GALACTUROCAT-PWY
D-galacturonate degradation II	-		PWY-6486
D-galacturonate degradation III	~		PWY-6491
D-glucarate degradation I		0.4	GLUCARDEG-PWY
D-glucarate degradation II	+		PWY-6499
D-gluconate degradation		61.2	GLUCONSUPER-PWY
D-glucosaminate degradation		13.1	PWY-7310
D-glucuronate degradation I			PWY-5525
D-glucuronate degradation II	-		PWY-6501
D-mannose degradation		159.4	MANNCAT-PWY
D-myo-inositol (1,4,5)-trisphosphate biosynthesis			PWY-6351
D-myo-inositol (1,4,5)-trisphosphate degradation			PWY-6363
D-myo-inositol-5-phosphate metabolism			PWY-6367
D-serine degradation		1.1	PWY0-1535
D-sorbitol degradation I		11	PWY-4101
D-sorbitol degradation II		11.9	SORBDEG-PWY
daunorubicin biosynthesis			PWY-7352
deethylsimazine degradation		0.4	PWY-5726
dehydroabietic acid biosynthesis			PWY-5421
dehydrophos biosynthesis			PWY-6682
demethylmenaquinol-6 biosynthesis I		5.7	PWY-5853
demethylmenaquinol-8 biosynthesis I		18.5	PWY-5852
demethylmenaquinol-9 biosynthesis		5.7	PWY-5851
dermatan sulfate biosynthesis			PWY-6571
desferrioxamine B biosynthesis			PWY-6376
desferrioxamine E biosynthesis			PWY-6375
di-myo-inositol phosphate biosynthesis	-		PWY-6664
di-trans,poly-cis-undecaprenyl phosphate biosynthesis		144.8	PWY-5785
diacylglycerol biosynthesis (PUFA enrichment in oilseed)			PWY-6804
diacylglyceryl-N,N,N-trimethylhomoserine biosynthesis		15.8	PWY-6795
dibenzo-p-dioxin degradation			P661-PWY
DIBOA-glucoside biosynthesis			PWY-6949
dicranin biosynthesis			PWY-6603
diethylphosphate degradation	-		PWY-5491
DIMBOA-glucoside activation		1.3	PWY-4441
dimethyl sulfide degradation II (oxidation)			PWY-6059
dimethyl sulfoxide degradation		1.3	PWY-6050
dimethylsulfoniopropionate biosynthesis I (Wollastonia)			PWY-6054
dimethylsulfoniopropionate biosynthesis II (Spartina)			PWY-6055
dimethylsulfoniopropionate biosynthesis III (algae)			PWY-6053
diploterol and cycloartenol biosynthesis			PWY-6098
docosahexanoate biosynthesis I			PWY-7053
docosahexanoate biosynthesis II			PWY-6951
dolichyl-diphosphooligosaccharide biosynthesis			MANNOSYL-CHITO-DOLICHOL-BIOSYNTHESIS
dopamine degradation			PWY6666-2
drosopterin and aurodrosopterin biosynthesis	-		PWY-7442
dTDP-3-acetamido-3,6-dideoxy-alpha-D-galactose biosynthesis	-		PWY-6953
dTDP-3-acetamido-3,6-dideoxy-alpha-D-glucose biosynthesis			PWY-7318
dTDP-6-deoxy-alpha-D-allose biosynthesis			PWY-7413
dTDP-alpha-D-mycaminose biosynthesis			PWY-7414
dTDP-beta-L-4-epi-vancosamine biosynthesis			PWY-7440
dTDP-beta-L-evernitrose biosynthesis			PWY-7439
dTDP-beta-L-noviose biosynthesis			PWY-7301
dTDP-D-beta-fucofuranose biosynthesis			PWY-7312
dTDP-D-desosamine biosynthesis	-		PWY-6942
dTDP-D-forosamine biosynthesis	-		PWY-6808
dTDP-D-olivose, dTDP-D-oliose and dTDP-D-mycarose biosynthesis	-		PWY-6973
dTDP-L-megosamine biosynthesis			PWY-7104
dTDP-L-mycarose biosynthesis	-		PWY-6976
dTDP-L-olivose biosynthesis	-		PWY-6974
dTDP-L-rhamnose biosynthesis I		138.6	DTDPRHAMSYN-PWY
dTDP-L-rhamnose biosynthesis II			PWY-3221
dTDP-N-acetylthomosamine biosynthesis		10.7	PWY-7315
dTDP-N-acetylviosamine biosynthesis			PWY-7316
ectoine biosynthesis	+	1.4	P101-PWY
eicosapentaenoate biosynthesis II (metazoa)			PWY-7049
enterobacterial common antigen biosynthesis		10.3	ECASYN-PWY
enterobactin biosynthesis	+	1.7	ENTBACSYN-PWY
Entner-Doudoroff pathway I		79.3	ENTNER-DOUDOROFF-PWY
Entner-Doudoroff pathway II (non-phosphorylative)			NPGLUCAT-PWY
Entner-Doudoroff pathway III (semi-phosphorylative)			PWY-2221
epoxypseudoisoeugenol-2-methylbutyrate biosynthesis			PWY-5882
epoxysqualene biosynthesis		7	PWY-5670
ergotamine biosynthesis			PWY-6495
ergothioneine biosynthesis			PWY-7255
erythromycin D biosynthesis		0.4	PWY-7106
Escherichia coli serotype O86 O-antigen biosynthesis			PWY-7290
esculetin biosynthesis			PWY-5349
estradiol biosynthesis I (via estrone)		1.2	PWY66-380
estradiol biosynthesis II		1.3	PWY-7306
ethanol degradation I	+	166	ETOH-ACETYLCOA-ANA-PWY
ethanol degradation II	+	89.1	PWY66-21
ethanol degradation III (oxidative)	-		PWY66-161
ethanol degradation IV	+	25.8	PWY66-162
ethanolamine utilization		46	PWY0-1477
ethylbenzene degradation (anaerobic)		0.1	PWY-481
ethylene biosynthesis I (plants)			ETHYL-PWY
ethylene biosynthesis II (microbes)			PWY-6853
ethylene biosynthesis III (microbes)	+		PWY-6854
ethylene biosynthesis IV			PWY-7126
ethylene biosynthesis V	~		PWY-7124
ethylene glycol biosynthesis			PWY-7178
ethylene glycol degradation		3.6	PWY0-1280
ethylmalonyl pathway	-		PWY-5741
eugenol and isoeugenol biosynthesis			PWY-5859
eumelanin biosynthesis			PWY-6498
factor 430 biosynthesis			PWY-5196
farnesylcysteine salvage pathway			PWY-6577
fatty acid activation		43.4	PWY-5143
fatty acid alpha-oxidation I			PWY-2501
fatty acid alpha-oxidation II	~		PWY66-387
fatty acid alpha-oxidation III	-		PWY66-388
fatty acid beta-oxidation (peroxisome, yeast)			PWY-7288
fatty acid beta-oxidation I+A511+A482		81.5	FAO-PWY
fatty acid beta-oxidation II (peroxisome)	-		PWY-5136
fatty acid beta-oxidation III (unsaturated, odd number)		75.9	PWY-5137
fatty acid beta-oxidation V (unsaturated, odd number, di-isomerase-dependent)			PWY-6837
fatty acid beta-oxidation VI (peroxisome)	-		PWY66-391
fatty acid biosynthesis (plant mitochondria)			PWY-6799
fatty acid biosynthesis initiation I	+	108.6	PWY-4381
fatty acid biosynthesis initiation II	+	6.9	PWY-5966
fatty acid biosynthesis initiation III	-		PWY-5965
fatty acid elongation -- saturated		149.8	FASYN-ELONG-PWY
fatty acid salvage	-		PWY-7094
fatty acids biosynthesis (yeast)		2.2	PWY-5970
Fe(II) oxidation	-		PWY-6692
ferulate and sinapate biosynthesis			PWY-5168
flavin biosynthesis I (bacteria and plants)		98.6	RIBOSYN2-PWY
flavin biosynthesis II (archaea)			PWY-6167
flavin biosynthesis III (fungi)			PWY-6168
flavin biosynthesis IV (mammalian)		126.2	PWY66-366
fluorene degradation I			FLUORENE-DEG-9-ONE-PWY
fluoroacetate and fluorothreonine biosynthesis	+	144.6	PWY-6644
folate polyglutamylation		155.1	PWY-2161
folate transformations I		165.8	PWY-2201
folate transformations II		9.1	PWY-3841
formaldehyde assimilation I (serine pathway)	+	60.7	PWY-1622
formaldehyde assimilation II (RuMP Cycle)	+	61.7	PWY-1861
formaldehyde assimilation III (dihydroxyacetone cycle)	-		P185-PWY
formaldehyde oxidation I	+	39.2	RUMP-PWY
formaldehyde oxidation II (glutathione-dependent)	+	7.9	PWY-1801
formaldehyde oxidation III (mycothiol-dependent)			PWY1G-170
formaldehyde oxidation IV (thiol-independent)		0.2	FORMASS-PWY
formate oxidation to CO2		92.8	PWY-1881
formate reduction to 5,10-methylenetetrahydrofolate		166	PWY-1722
formate to dimethyl sulfoxide electron transfer	+	0.4	PWY0-1356
formate to trimethylamine N-oxide electron transfer	+	0.4	PWY0-1355
formylTHF biosynthesis		166	1CMET2-PWY
fosfomycin biosynthesis	-		PWY-5757
FR-900098 and FR-33289 antibiotics biosynthesis			PWY-7419
fructan biosynthesis		4.8	PWY-822
fructan degradation			PWY-862
fructose degradation		146.7	PWY0-1314
fructoselysine and psicoselysine degradation		0.9	PWY0-521
fucose degradation	+	20.5	FUCCAT-PWY
fumigaclavine biosynthesis			PWY-7059
furaneol biosynthesis			PWY-5975
fusicoccins biosynthesis			PWY-6659
GABA shunt		18.6	GLUDEG-I-PWY
galactitol degradation	-		GALACTITOLCAT-PWY
galactose degradation I (Leloir pathway)		156.4	PWY-6317
galactose degradation III		116.5	PWY-3821
galactose degradation IV			PWY-6693
galactosylcyclitol biosynthesis			PWY-5338
gallate biosynthesis	-		PWY-6707
gallate degradation I	-		GALLATE-DEGRADATION-II-PWY
gallate degradation II	-		GALLATE-DEGRADATION-I-PWY
gallate degradation III (anaerobic)		63.5	P3-PWY
gamma-butyrobetaine degradation	-		PWY-3621
gamma-coniciene and coniine biosynthesis			PWY-5748
gamma-glutamyl cycle	+	17.3	PWY-4041
gamma-hexachlorocyclohexane degradation	-		GAMMAHEXCHLORDEG-PWY
gamma-linolenate biosynthesis II (animals)		0.9	PWY-6000
GDP-6-deoxy-D-talose biosynthesis	-		PWY-5738
GDP-D-glycero-alpha-D-manno-heptose biosynthesis			PWY-6478
GDP-D-perosamine biosynthesis	+	0.2	PWY-5739
GDP-D-rhamnose biosynthesis	-		GDPRHAMSYN-PWY
GDP-glucose biosynthesis	-		PWY-5661
GDP-L-colitose biosynthesis			PWY-5740
GDP-L-fucose biosynthesis I (from GDP-D-mannose)	+	4.3	PWY-66
GDP-mannose biosynthesis		140.2	PWY-5659
gellan degradation		3.9	PWY-6827
gentisate degradation			PWY-6223
geraniol and geranial biosynthesis			PWY-5829
geraniol and nerol degradation			PWY-6678
geranyl acetate biosynthesis			PWY-5835
geranyl diphosphate biosynthesis		100.8	PWY-5122
geranylgeranyl diphosphate biosynthesis		27	PWY-5120
gluconeogenesis I		95.3	GLUCONEO-PWY
gluconeogenesis II (Methanobacterium thermoautotrophicum)	+	60.1	PWY-6142
gluconeogenesis III		38	PWY66-399
glucose and glucose-1-phosphate degradation		43.7	GLUCOSE1PMETAB-PWY
glucose and xylose degradation		103.9	PWY-6901
glucose degradation (oxidative)			DHGLUCONATE-PYR-CAT-PWY
glucosinolate biosynthesis from phenylalanine			PWY-2821
glucosinolate biosynthesis from tryptophan			PWY-601
glucosinolate breakdown			PWY-5267
glucosinolate breakdown (via thiocyanate-forming protein)			PWY-6684
glutamate and glutamine biosynthesis		26	PWY-5505
glutamate biosynthesis I		22.3	GLUTSYN-PWY
glutamate biosynthesis II		25.5	GLUTAMATE-SYN2-PWY
glutamate biosynthesis III		87.1	GLUTSYNIII-PWY
glutamate biosynthesis IV		16	GLUGLNSYN-PWY
glutamate biosynthesis V		15.2	PWY-4341
glutamate degradation I		52.8	GLUTAMATE-DEG1-PWY
glutamate degradation II		18.2	GLUTDEG-PWY
glutamate degradation IV			PWY-4321
glutamate degradation IX (via 4-aminobutyrate)		19	PWY3O-210
glutamate degradation V (via hydroxyglutarate)		47.7	P162-PWY
glutamate degradation VI (to pyruvate)		1.3	PWY-5087
glutamate degradation VII (to butanoate)		3.8	GLUDEG-II-PWY
glutamate degradation VIII (to propionate)	+	1.1	PWY-5088
glutamate degradation X		25.5	PWY-5766
glutamate dependent acid resistance		12.1	PWY0-1305
glutamate removal from folates		3.1	PWY-2161B
glutamine biosynthesis I		148.4	GLNSYN-PWY
glutamine biosynthesis III		61.4	PWY-6549
glutamine degradation I		165.6	GLUTAMINDEG-PWY
glutamine degradation II		22.3	GLUTAMINEFUM-PWY
glutaryl-CoA degradation		26.7	PWY-5177
glutathione biosynthesis		70.8	GLUTATHIONESYN-PWY
glutathione redox reactions I		84.1	PWY-4081
glutathione redox reactions II		112.4	GLUT-REDOX-PWY
glutathione-mediated detoxification I			PWY-4061
glutathione-mediated detoxification II			PWY-6842
glutathionylspermidine biosynthesis		0.9	PWY-4121
glycerol and glycerophosphodiester degradation		47.9	PWY0-381
glycerol degradation I		49.6	PWY-4261
glycerol degradation II		104.8	PWY-6131
glycerol degradation III	+	6.9	PWY-6130
glycerol degradation to butanol		147.1	PWY-7003
glycerol degradation V		104.4	GLYCEROLMETAB-PWY
glycerol-3-phosphate shuttle		31.9	PWY-6118
glycerophosphodiester degradation		46.3	PWY-6952
glycine betaine biosynthesis I (Gram-negative bacteria)		1.5	BETSYN-PWY
glycine betaine biosynthesis II (Gram-positive bacteria)		1.9	PWY-3722
glycine betaine biosynthesis III (plants)			PWY1F-353
glycine betaine degradation	-		PWY-3661
glycine biosynthesis I		166	GLYSYN-PWY
glycine biosynthesis II	+	165.6	GLYCINE-SYN2-PWY
glycine biosynthesis III		0.5	GLYSYN-ALA-PWY
glycine biosynthesis IV		29.5	GLYSYN-THR-PWY
glycine cleavage	+	165.6	GLYCLEAV-PWY
glycocholate metabolism (bacteria)		36.8	PWY-6518
glycogen biosynthesis I (from ADP-D-Glucose)	+	140.1	GLYCOGENSYNTH-PWY
glycogen biosynthesis II (from UDP-D-Glucose)	+		PWY-5067
glycogen degradation I		162.8	GLYCOCAT-PWY
glycogen degradation II		161.1	PWY-5941
glycogen degradation III		2.6	PWY-5767
glycolate and glyoxylate degradation I	+	0.7	GLYCOLATEMET-PWY
glycolate and glyoxylate degradation II		3.3	GLYOXDEG-PWY
glycolate and glyoxylate degradation III			PWY-6649
glycolysis I (from glucose-6P)		160.9	GLYCOLYSIS
glycolysis II (from fructose-6P)		160.4	PWY-5484
glycolysis III (from glucose)	+	165.7	ANAGLYCOLYSIS-PWY
glycolysis IV (plant cytosol)	+	130.2	PWY-1042
glycolysis V (Pyrococcus)	~		P341-PWY
glycolysis VI (metazoan)	+	85.5	PWY66-400
glyoxylate assimilation			PWY-5744
glyoxylate cycle	+	24.2	GLYOXYLATE-BYPASS
gramicidin S biosynthesis		1.3	PWY-6003
grixazone biosynthesis	-		PWY-7153
guanine and guanosine salvage I		165	PWY-6620
guanine and guanosine salvage II		162.4	PWY-6599
guanosine deoxyribonucleotides de novo biosynthesis I		166	PWY-7226
guanosine deoxyribonucleotides de novo biosynthesis II	+	165.6	PWY-7222
guanosine nucleotides degradation I			PWY-6607
guanosine nucleotides degradation II		132.2	PWY-6606
guanosine nucleotides degradation III		133	PWY-6608
guanosine ribonucleotides de novo biosynthesis		166	PWY-7221
guanylyl molybdenum cofactor biosynthesis		51.7	PWY-5964
heme biosynthesis from uroporphyrinogen-III I (aerobic)		129.9	HEME-BIOSYNTHESIS-II
heme biosynthesis from uroporphyrinogen-III II (anaerobic)		162.1	HEMESYN2-PWY
heme degradation			PWY-5874
hemoglobin degradation			PWY-6423
hentriaconta-3,6,9,12,15,19,22,25,28-nonaene biosynthesis			PWY-7027
heparan sulfate biosynthesis			PWY-6564
heparan sulfate biosynthesis (late stages)			PWY-6558
heptadecane biosynthesis		0.9	PWY-6622
heptaprenyl diphosphate biosynthesis		10.3	PWY-5807
heterolactic fermentation		144.7	P122-PWY
hexitol fermentation to lactate, formate, ethanol and acetate		68.1	P461-PWY
hispidol biosynthesis			PWY-6401
histamine biosynthesis		0	PWY-6173
histamine degradation	-		PWY-6181
histidine biosynthesis		105.4	HISTSYN-PWY
histidine degradation I		38.7	HISDEG-PWY
histidine degradation II		1.6	PWY-5028
histidine degradation III		41.5	PWY-5030
histidine degradation VI			HISHP-PWY
homocysteine and cysteine interconversion		27.7	PWY-801
homocysteine biosynthesis		93.7	PWY-5344
homogalacturonan degradation		0.7	PWY-1081
homoglutathione biosynthesis			PWY-6840
homolactic fermentation		161.5	ANAEROFRUCAT-PWY
homomethionine biosynthesis			PWY-1186
homoserine and methionine biosynthesis		76.3	METSYN-PWY
homoserine biosynthesis		158.6	HOMOSERSYN-PWY
hopanoid biosynthesis (bacteria)	-		PWY-7072
humulone biosynthesis			PWY-5132
hydrogen oxidation I (aerobic)		23.1	P283-PWY
hydrogen oxidation II (aerobic, NAD)		18	PWY-5382
hydrogen oxidation III (anaerobic, NADP)		2.2	PWY-6512
hydrogen production I		18.8	PWY-6744
hydrogen production II		18	PWY-6758
hydrogen production III		32.1	PWY-6759
hydrogen production IV		2.2	PWY-6765
hydrogen production V		12.8	PWY-6772
hydrogen production VI		18.8	PWY-6780
hydrogen production VIII		24.3	PWY-6785
hydroxymethylpyrimidine salvage		144.2	PWY-6910
hyperforin and adhyperforin biosynthesis			PWY-5808
hyperxanthone E biosynthesis			PWY-7169
hypoglycin biosynthesis			PWY-5826
hypotaurine degradation			PWY-7387
incomplete reductive TCA cycle		35.2	P42-PWY
indican biosynthesis			PWY-6068
indigo biosynthesis			PWY-6069
indole glucosinolate breakdown (active in intact plant cell)			PWYQT-4477
indole glucosinolate breakdown (insect chewing induced)			PWYQT-4476
indole-3-acetate activation II			PWY-1921
indole-3-acetate biosynthesis II			PWY-581
indole-3-acetate biosynthesis III (bacteria)		10.4	PWY-3161
indole-3-acetate biosynthesis IV (bacteria)		10.4	PWY-5025
indole-3-acetate biosynthesis V (bacteria and fungi)		4.5	PWY-5026
indole-3-acetate degradation VIII (bacterial)			PWY-2421
inosine-5'-phosphate biosynthesis I	+	158.6	PWY-6123
inosine-5'-phosphate biosynthesis II	+	162.6	PWY-6124
inosine-5'-phosphate biosynthesis III	-		PWY-7234
intra-aerobic nitrite reduction		8.7	PWY-6523
ipsdienol biosynthesis			PWY-7410
iron reduction and absorption			PWY-5934
isoalliin degradation			PWY-5707
isoleucine biosynthesis I		48	PWY-3001
isoleucine biosynthesis I (from threonine)		30.3	ILEUSYN-PWY
isoleucine biosynthesis II			PWY-5101
isoleucine biosynthesis III	+	0.1	PWY-5103
isoleucine biosynthesis IV	+	11.7	PWY-5104
isoleucine biosynthesis V	-		PWY-5108
isoleucine degradation I		92.3	ILEUDEG-PWY
isoleucine degradation II			PWY-5078
isopimaric acid biosynthesis			PWY-5422
isoprene biosynthesis I	+		PWY-6270
isoprene biosynthesis II (engineered)	+		PWY-7391
isopropanol biosynthesis			PWY-6876
itaconate biosynthesis	-		PWY-5750
itaconate degradation	-		PWY-5749
jadomycin biosynthesis			PWY-6679
jasmonic acid biosynthesis			PWY-735
juvenile hormone III biosynthesis I			PWY-6575
juvenile hormone III biosynthesis II			PWY-6650
K-252 biosynthesis			PWY-6345
kanamycin biosynthesis			PWY-7000
Kdo transfer to lipid IV<SUB>A</SUB> II (Chlamydia)		0.7	PWY-6467
KDO transfer to lipid IVA I		15.4	KDOSYN-PWY
ketogenesis		2.1	PWY66-367
ketogluconate metabolism		33.3	KETOGLUCONMET-PWY
ketolysis		20	PWY66-368
L-1,2-propanediol degradation	+	10.4	PWY-7013
L-1-phosphatidyl-inositol biosynthesis (Mycobacteria)			PWY-6580
L-alanine fermentation to propionate and acetate	-		PROPFERM-PWY
L-arabinose degradation I		2.6	ARABCAT-PWY
L-arabinose degradation II			PWY-5515
L-arabinose degradation III			PWY-5517
L-arabinose degradation IV			PWY-7295
L-ascorbate biosynthesis I (L-galactose pathway)			PWY-882
L-ascorbate biosynthesis III			PWY-5521
L-ascorbate biosynthesis IV	+	10.5	PWY3DJ-35471
L-ascorbate biosynthesis V	+	9.7	PWY-6415
L-ascorbate biosynthesis VI (engineered pathway)			PWY-7165
L-ascorbate degradation I (bacterial, anaerobic)	+	100.1	PWY0-301
L-ascorbate degradation II (bacterial, aerobic)		35.3	PWY-6961
L-ascorbate degradation III			PWY-6960
L-ascorbate degradation IV			PWY-6704
L-ascorbate degradation V		48	PWY-6959
L-carnitine biosynthesis	-		PWY-6100
L-cysteine degradation I			CYSTEINE-DEG-PWY
L-cysteine degradation II		12.8	LCYSDEG-PWY
L-dopachrome biosynthesis		0.4	PWY-6481
L-glucose degradation			PWY-7130
L-glutamine biosynthesis II (tRNA-dependent)		157.3	PWY-5921
L-homophenylalanine biosynthesis			PWY-7275
L-idonate degradation		53.1	IDNCAT-PWY
L-lactaldehyde degradation (aerobic)		81.3	PWY0-1317
L-lactaldehyde degradation (anaerobic)		31.6	PWY0-1315
L-lyxose degradation	-		LYXMET-PWY
L-Ndelta-acetylornithine biosynthesis			PWY-6922
L-rhamnose degradation I	+	13.9	RHAMCAT-PWY
L-rhamnose degradation II			PWY-6713
L-rhamnose degradation III			PWY-6714
L-serine degradation		18.5	SERDEG-PWY
L-sorbose degradation	-		P302-PWY
lactate biosynthesis (archaea)	-		PWY-5197
lactose and galactose degradation I		115.5	LACTOSECAT-PWY
lactose degradation II	+	0.7	LACTOSEUTIL-PWY
lactose degradation III		101.9	BGALACT-PWY
leucine biosynthesis		126.6	LEUSYN-PWY
leucine degradation I	+	3.3	LEU-DEG2-PWY
leucine degradation III		0.3	PWY-5076
leucodelphinidin biosynthesis			PWY-5152
leucopelargonidin and leucocyanidin biosynthesis			PWY1F-823
leukotriene biosynthesis			PWY66-375
levopimaric acid biosynthesis			PWY-5412
limonene degradation I (D-limonene)	-		PWY-5923
limonene degradation II (L-limonene)	-		PWY-5924
linalool biosynthesis I		56	PWY-7182
linalool biosynthesis II		56	PWY-7141
linamarin biosynthesis			PWY-3022
linamarin degradation			PWY-3121
lincomycin biosynthesis			PWY-6955
linoleate biosynthesis I (plants)			PWY-5995
linoleate biosynthesis II (animals)	-		PWY-6001
linustatin bioactivation			PWY-7091
Lipid A-core biosynthesis		13.6	LIPA-CORESYN-PWY
lipid IVA biosynthesis		68.7	NAGLIPASYN-PWY
lipoate biosynthesis and incorporation (glycine cleavage system, yeast)		0.5	PWY-7381
lipoate biosynthesis and incorporation (pyruvate dehydrogenase and oxoglutarate dehydrogenase, yeast)			PWY-7382
lipoate biosynthesis and incorporation I		18.9	PWY0-501
lipoate biosynthesis and incorporation II		63.5	PWY0-1275
lipoate biosynthesis and incorporation III (Bacillus)		13.2	PWY-6987
lipoate salvage I		148.2	PWY0-522
lipoate salvage II		126.4	PWY-6984
long chain fatty acid ester synthesis for microdiesel production			PWY-6873
lotaustralin degradation			PWY-6002
lupanine biosynthesis			PWY-5468
lysine biosynthesis I	+	112.3	DAPLYSINESYN-PWY
lysine biosynthesis II	+	43.9	PWY-2941
lysine biosynthesis III	-		PWY-2942
lysine biosynthesis IV	-		LYSINE-AMINOAD-PWY
lysine biosynthesis V			PWY-3081
lysine biosynthesis VI	+	16.5	PWY-5097
lysine degradation I		31.3	PWY0-461
lysine degradation II			LYSINE-DEG1-PWY
lysine degradation IX			PWY-5324
lysine degradation V	-		PWY-5283
lysine degradation VI		3.4	PWY-5298
lysine degradation VII			PWY-5311
lysine degradation VIII		29	PWY-5314
lysine degradation X			PWY-6328
lysine fermentation to acetate and butyrate	-		P163-PWY
m-xylene degradation to m-toluate	-		PWY-5428
malonate decarboxylase activation	+	0.4	PWY-5796
malonate degradation I (biotin-independent)		11.5	PWY-5794
malonate degradation II (biotin-dependent)			PWY-6060
maltose degradation	+	16.9	MALTOSECAT-PWY
mandelate degradation I	-		PWY-1501
mandelate degradation to acetyl-CoA	~		PWY-6957
mannitol biosynthesis			PWY-3881
mannitol cycle	~		PWY-6531
mannitol degradation I		26.2	MANNIDEG-PWY
mannitol degradation II			PWY-3861
melatonin degradation I	+		PWY-6398
melatonin degradation II	-		PWY-6399
melibiose degradation		58.5	PWY0-1301
menaquinol-10 biosynthesis		3.7	PWY-5890
menaquinol-11 biosynthesis		3.7	PWY-5891
menaquinol-12 biosynthesis		3.7	PWY-5892
menaquinol-13 biosynthesis		3.7	PWY-5895
menaquinol-6 biosynthesis		12.9	PWY-5849
menaquinol-7 biosynthesis		14	PWY-5839
menaquinol-8 biosynthesis		20.2	MENAQUINONESYN-PWY
menaquinol-9 biosynthesis		2.7	PWY-5844
meso-butanediol biosynthesis I		1.3	PWY-6391
meso-butanediol biosynthesis II		1.3	PWY-6392
meta cleavage pathway of aromatic compounds	+	0.8	PWY-5430
methanesulfonate degradation		0.1	PWY-6044
Methanobacterium thermoautotrophicum biosynthetic metabolism	+		PWY-6146
methanogenesis from acetate			METH-ACETATE-PWY
methanol and methylamine oxidation to formaldehyde			PWY-1701
methanol oxidation to formaldehyde I		1.1	PWY-6966
methanol oxidation to formaldehyde II		12.9	PWY-6510
methanol oxidation to formaldehyde IV			PWY-5506
methionine biosynthesis I		58.2	HOMOSER-METSYN-PWY
methionine biosynthesis II		38.3	PWY-702
methionine biosynthesis III		165.3	HSERMETANA-PWY
methionine degradation I (to homocysteine)		13.1	METHIONINE-DEG1-PWY
methionine degradation II			PWY-701
methionine degradation III			PWY-5082
methionine salvage I (bacteria and plants)	+	0.4	PWY-4361
methionine salvage II (mammalia)			ADENOSYLHOMOCYSCAT-PWY
methyl indole-3-acetate interconversion			PWY-6303
methyl ketone biosynthesis			PWY-7007
methyl parathion degradation		25.9	PWY-5489
methylaspartate cycle	+		PWY-6728
methylerythritol phosphate pathway	+	60.9	NONMEVIPP-PWY
methylgallate degradation	-		METHYLGALLATE-DEGRADATION-PWY
methylglyoxal degradation I	+	118	PWY-5386
methylglyoxal degradation II	+	85.3	PWY-901
methylglyoxal degradation IV		15.9	PWY-5459
methylglyoxal degradation V		15.7	PWY-5458
methylglyoxal degradation VI		2.5	MGLDLCTANA-PWY
methylquercetin biosynthesis		0.2	PWY-6064
methylsalicylate degradation		0.2	PWY-6184
methylwyosine biosynthesis			PWY-7285
mevalonate degradation		103.7	PWY-5074
mevalonate pathway I	+	149.8	PWY-922
mevalonate pathway II (archaea)	-		PWY-6174
mithramycin biosynthesis			PWY-7045
mixed acid fermentation		162.4	FERMENTATION-PWY
molybdenum cofactor biosynthesis		3.4	PWY-6823
mono-trans, poly-cis decaprenyl phosphate biosynthesis	-		PWY-6383
monoacylglycerol metabolism (yeast)			PWY-7420
morphine biosynthesis			PWY-5270
mRNA capping II			PWY-7379
mucin core 1 and core 2 O-glycosylation			PWY-7433
mucin core 3 and core 4 O-glycosylation			PWY-7435
muropeptide degradation		14.4	PWY0-1546
mycolate biosynthesis			PWYG-321
mycolyl-arabinogalactan-peptidoglycan complex biosynthesis			PWY-6397
mycothiol biosynthesis			PWY1G-0
mycothiol-mediated detoxification			PWY1G-1
myo-, chiro- and scillo-inositol degradation	+		PWY-7237
myo-inositol biosynthesis	+	68	PWY-2301
myo-inositol degradation I	+		P562-PWY
myo-inositol degradation II			PWY-7241
N-acetyl-D-galactosamine degradation	-		PWY-7077
N-acetylglucosamine degradation I		154	GLUAMCAT-PWY
N-acetylglucosamine degradation II		149.2	PWY-6517
N-acetylglutaminylglutamine amide biosynthesis		75.4	PWY-7054
N-acetylneuraminate and N-acetylmannosamine degradation		107.8	PWY0-1324
N-methyl-Delta;1-pyrrolinium cation biosynthesis			PWY-5315
NAD biosynthesis from 2-amino-3-carboxymuconate semialdehyde		97.1	PWY-5653
NAD biosynthesis I (from aspartate)		118.7	PYRIDNUCSYN-PWY
NAD biosynthesis II (from tryptophan)			NADSYN-PWY
NAD biosynthesis III	+	55.5	NAD-BIOSYNTHESIS-III
NAD phosphorylation and dephosphorylation I		23.5	NADPHOS-DEPHOS-PWY
NAD phosphorylation and dephosphorylation II		16.7	NADPHOS-DEPHOS-PWY-1
NAD salvage pathway I		92.5	PYRIDNUCSAL-PWY
NAD salvage pathway II	+	77	NAD-BIOSYNTHESIS-II
NAD salvage pathway III		46.3	PWY3O-4106
NAD/NADH phosphorylation and dephosphorylation			PWY-5083
NAD/NADP-NADH/NADPH cytosolic interconversion (yeast)		45.3	PWY-7268
NAD/NADP-NADH/NADPH mitochondrial interconversion (yeast)		38.4	PWY-7269
NADH repair		0.4	PWY-6938
NADH to cytochrome bd oxidase electron transfer	+	24.5	PWY0-1334
NADH to cytochrome bo oxidase electron transfer	+	7.7	PWY0-1335
NADH to dimethyl sulfoxide electron transfer	~		PWY0-1348
NADH to fumarate electron transfer	~		PWY0-1336
NADH to trimethylamine N-oxide electron transfer	~		PWY0-1347
naphthalene degradation (aerobic)	-		PWY-5427
naphthalene degradation to acetyl-CoA	-		PWY-6956
neoabietic acid biosynthesis			PWY-5413
neolinustatin bioactivation			PWY-7092
neopentalenoketolactone and pentalenate biosynthesis			PWY-6919
neurosporaxanthin biosynthesis			PWY-6681
neurosporene biosynthesis	+	0.7	PWY-6287
nicotinate degradation I			PWY-722
nicotinate degradation II			PWY-5033
nicotine biosynthesis			PWY-5316
nicotine degradation I			P181-PWY
nicotine degradation II		8.9	PWY-6993
nicotine degradation III			PWY66-221
nicotine degradation IV			PWY66-201
nicotine degradation V	-		PWY-7128
nitrate reduction I (denitrification)	+	9.6	DENITRIFICATION-PWY
nitrate reduction II (assimilatory)		0.3	PWY-381
nitrate reduction III (dissimilatory)	+	0.5	PWY0-1321
nitrate reduction IV (dissimilatory)		3.5	PWY-5674
nitrate reduction V (assimilatory)	+	5.5	PWY-5675
nitrate reduction VI (assimilatory)		0.5	PWY490-3
nitrate reduction VII (denitrification)	+	8.9	PWY-6748
nitrate reduction VIII (dissimilatory)	~		PWY0-1352
nitric oxide biosynthesis (plants)		18.7	PWY-6845
nitrifier denitrification		12.2	PWY-7084
nitrilotriacetate degradation			PWY-6021
nitrogen fixation		0.1	N2FIX-PWY
noradrenaline and adrenaline degradation	~		PWY-6342
norspermidine biosynthesis	+	1.8	PWY-6562
novobiocin biosynthesis			PWY-7287
nylon-6 oligomer degradation		3.4	P621-PWY
O-antigen building blocks biosynthesis (E. coli)		151.1	OANTIGEN-PWY
octane oxidation	+	0.9	P221-PWY
octanoyl-ACP biosynthesis (mitochondria, yeast)		46.6	PWY-7388
octaprenyl diphosphate biosynthesis		11.2	PWY-5783
oleandomycin activation/inactivation		0.9	PWY-6972
oleate beta-oxidation		45.4	PWY0-1337
oleate beta-oxidation (thioesterase-dependent, yeast)		45.4	PWY-7292
oleate biosynthesis I (plants)			PWY-5147
oleate biosynthesis II (animals and fungi)			PWY-5996
omega-hydroxylation of caprate and laurate			PWY-6465
ornithine biosynthesis		72.7	GLUTORN-PWY
ornithine de novo biosynthesis		18.1	ARGININE-SYN4-PWY
ornithine degradation I (proline biosynthesis)		4.2	ORN-AMINOPENTANOATE-CAT-PWY
ornithine degradation II (Stickland reaction)		3.4	PWY-6344
orthanilate degradation			2ASDEG-PWY
oxalate degradation II		0.2	PWY-6695
oxalate degradation III			PWY-6696
oxalate degradation V		1.7	PWY-6698
oxidized GTP and dGTP detoxification		63.4	PWY-6502
oxygenic photosynthesis	~		PHOTOALL-PWY
p-cumate degradation	-		PWY-5273
p-cymene degradation	-		PWY-5266
p-xylene degradation to p-toluate	-		PWY-5429
palmitate biosynthesis I (animals and fungi)			PWY-5994
palmitate biosynthesis II (bacteria and plants)		142.4	PWY-5971
palmitoleate biosynthesis I	+	139.5	PWY-6282
palmitoleate biosynthesis II		33.7	PWY-5366
palustric acid biosynthesis			PWY-5414
pantothenate and coenzyme A biosynthesis I		63.2	PANTOSYN-PWY
pantothenate and coenzyme A biosynthesis II	+	0.9	PWY-4221
pantothenate and coenzyme A biosynthesis III			PWY-4242
paraoxon degradation		25.4	PWY-5490
parathion degradation	+	25.4	PARATHION-DEGRADATION-PWY
paromamine biosynthesis I		0.4	PWY-7014
paromamine biosynthesis II			PWY-7022
pectin degradation II			PWY-7246
pectin degradation III			PWY-7248
pentachlorophenol degradation	-		PCPDEG-PWY
pentose phosphate pathway		130.9	PENTOSE-P-PWY
pentose phosphate pathway (non-oxidative branch)		155.6	NONOXIPENT-PWY
pentose phosphate pathway (oxidative branch) I		109.2	OXIDATIVEPENT-PWY
pentose phosphate pathway (oxidative branch) II		109.1	OXIDATIVEPENT-PWY-1
pentose phosphate pathway (partial)		161.7	P21-PWY
peptidoglycan biosynthesis I (meso-diaminopimelate containing)		103	PEPTIDOGLYCANSYN-PWY
peptidoglycan biosynthesis II (staphylococci)			PWY-5265
peptidoglycan biosynthesis III (mycobacteria)	+	162.7	PWY-6385
peptidoglycan biosynthesis IV (Enterococcus faecium)		70.3	PWY-6471
peptidoglycan biosynthesis V (beta-lactam resistance)	+	118.7	PWY-6470
peptidoglycan cross-bridge biosynthesis II (E. faecium)		16.3	PWY-6461
peptidoglycan cross-bridge biosynthesis IV (Weissella viridescens)		20.5	PWY-6463
petivericin biosynthesis			PWY-6539
petrobactin biosynthesis			PWY-6289
petroselinate biosynthesis			PWY-5367
phaseic acid biosynthesis			PWY-5271
phenazine-1-carboxylate biosynthesis	-		PWY-5770
phenol degradation I (aerobic)		1.1	PWY-5418
phenylacetate degradation I (aerobic)		74.1	PWY0-321
phenylacetate degradation II (anaerobic)			PWY-1341
phenylalanine biosynthesis (cytosolic, plants)			PWY-7432
phenylalanine biosynthesis I	+	86.3	PHESYN
phenylalanine biosynthesis II	+	0.8	PWY-3462
phenylalanine degradation I (aerobic)		4.6	PHENYLALANINE-DEG1-PWY
phenylalanine degradation II (anaerobic)			ANAPHENOXI-PWY
phenylalanine degradation III			PWY-5079
phenylalanine degradation IV (mammalian, via side chain)	+		PWY-6318
phenylalanine degradation V		1.9	PWY-7158
phenylethanol biosynthesis	+		PWY-5751
phenylethyl acetate biosynthesis			PWY-7075
phenylethylamine degradation I	+	0.1	2PHENDEG-PWY
phenylethylamine degradation II	-		PWY-6534
phenylmercury acetate degradation	+	17.5	P641-PWY
phenylpropanoid biosynthesis			PWY-361
phosphate acquisition		67.6	PWY-6348
phosphate utilization in cell wall regeneration		67.6	PWY-6357
phosphatidate metabolism, as a signaling molecule			PWY-7039
phosphatidylcholine acyl editing			PWY-6803
phosphatidylcholine biosynthesis I		22.1	PWY3O-450
phosphatidylcholine biosynthesis II			PWY4FS-2
phosphatidylcholine biosynthesis III			PWY4FS-3
phosphatidylcholine biosynthesis IV			PWY4FS-4
phosphatidylcholine biosynthesis V		3.1	PWY-6825
phosphatidylcholine resynthesis via glycerophosphocholine		2.6	PWY-7367
phosphatidylethanolamine biosynthesis I		36.2	PWY-5669
phosphatidylethanolamine biosynthesis II		0.9	PWY4FS-6
phosphatidylglycerol biosynthesis I (plastidic)		124.1	PWY4FS-7
phosphatidylglycerol biosynthesis II (non-plastidic)		165.5	PWY4FS-8
phosphinothricin tripeptide biosynthesis			PWY-6322
phospholipases		29.5	LIPASYN-PWY
phospholipid biosynthesis I	+	96.3	PHOSLIPSYN-PWY
phospholipid biosynthesis II			PHOSLIPSYN2-PWY
phospholipid remodeling (phosphatidate, yeast)		0.1	PWY-7417
phospholipid remodeling (phosphatidylcholine, yeast)			PWY-7416
phospholipid remodeling (phosphatidylethanolamine, yeast)			PWY-7409
phosphonoacetate degradation		11.6	P483-PWY
phosphopantothenate biosynthesis I		73.9	PANTO-PWY
phosphopantothenate biosynthesis II			PWY-3961
phosphopantothenate biosynthesis III			PWY-6654
photorespiration	-		PWY-181
photosynthesis light reactions	+	18.8	PWY-101
photosynthetic 3-hydroxybutyrate biosynthesis	~		PWY-7218
phycocyanobilin biosynthesis			PWY-5917
phycoerythrobilin biosynthesis			PWY-5915
phytate degradation I			PWY-4702
phytochromobilin biosynthesis			PWY-7170
phytol degradation	-		PWY66-389
plant sterol biosynthesis			PWY-2541
plastoquinol-9 biosynthesis I			PWY-1581
plastoquinol-9 biosynthesis II			PWY-6978
plaunotol biosynthesis			PWY-6691
poly-hydroxy fatty acids biosynthesis			PWY-6710
polyhydroxybutyrate biosynthesis	+	2	PWY1-3
polyhydroxydecanoate biosynthesis	-		PWY-6657
polyisoprenoid biosynthesis (E. coli)	+	41.1	POLYISOPRENSYN-PWY
polymethylated quercetin biosynthesis			PWY-7161
polymyxin resistance		0.4	PWY0-1338
ppGpp biosynthesis		161.4	PPGPPMET-PWY
preQ0 biosynthesis		1.9	PWY-6703
progesterone biosynthesis			PWY-7299
proline biosynthesis I		139.4	PROSYN-PWY
proline biosynthesis II (from arginine)			PWY-4981
proline biosynthesis III			PWY-3341
proline degradation	+	1.1	PROUT-PWY
proline to cytochrome bo oxidase electron transfer		4.3	PWY0-1544
propionyl CoA degradation		0.7	PROPIONMET-PWY
protein citrullination		14.9	PWY-4921
protocatechuate degradation I (meta-cleavage pathway)	+	1	P184-PWY
protocatechuate degradation II (ortho-cleavage pathway)		40.4	PROTOCATECHUATE-ORTHO-CLEAVAGE-PWY
protocatechuate degradation III (para-cleavage pathway)		60.2	PWY-6336
PRPP biosynthesis I		165.6	PWY0-662
PRPP biosynthesis II	+		PWY0-661
pseudouridine degradation		55.2	PWY-6019
pulcherrimin biosynthesis			PWY8J2-20
purine deoxyribonucleosides degradation		158.8	PWY-7179
purine deoxyribonucleosides salvage		30.5	PWY-7224
purine nucleobases degradation I (anaerobic)		28.2	P164-PWY
purine nucleobases degradation II (anaerobic)		65.3	PWY-5497
purine nucleotides degradation I (plants)			PWY-5044
purine nucleotides degradation II (aerobic)	+	123.8	PWY-6353
purine ribonucleosides degradation		160.5	PWY0-1296
puromycin biosynthesis			PWY-5929
putrescine biosynthesis I		49.1	PWY-40
putrescine biosynthesis II		29.8	PWY-43
putrescine biosynthesis III		3.1	PWY-46
putrescine biosynthesis IV		7.9	PWY-6305
putrescine degradation II	+	0.3	PWY0-1221
putrescine degradation III			PWY-0
putrescine degradation IV			PWY-2
pyochelin biosynthesis			PWY-6408
pyoverdine I biosynthesis			PWY-6409
pyridine nucleotide cycling (plants)			PWY-5381
pyridoxal 5'-phosphate biosynthesis I		74.6	PYRIDOXSYN-PWY
pyridoxal 5'-phosphate biosynthesis II		43.8	PWY-6466
pyridoxal 5'-phosphate salvage I		68.1	PLPSAL-PWY
pyridoxal 5'-phosphate salvage II (plants)			PWY-7204
pyrimidine deoxyribonucleosides degradation		152.8	PWY-7181
pyrimidine deoxyribonucleosides salvage		129.3	PWY-7199
pyrimidine deoxyribonucleotide phosphorylation		156.2	PWY-7197
pyrimidine deoxyribonucleotides biosynthesis from CTP	+	83.7	PWY-7210
pyrimidine deoxyribonucleotides de novo biosynthesis I	+	159.3	PWY-7184
pyrimidine deoxyribonucleotides de novo biosynthesis II	+	144	PWY-7187
pyrimidine deoxyribonucleotides de novo biosynthesis III	+	14.4	PWY-6545
pyrimidine deoxyribonucleotides de novo biosynthesis IV	+	15.5	PWY-7198
pyrimidine deoxyribonucleotides dephosphorylation		4.8	PWY-7206
pyrimidine nucleobases salvage I		165	PWY-7183
pyrimidine nucleobases salvage II	+	121.6	PWY-7194
pyrimidine ribonucleosides degradation	+	156.8	PWY0-1295
pyrimidine ribonucleosides salvage I	+	159.1	PWY-7193
pyrimidine ribonucleosides salvage II	+	116.7	PWY-6556
pyrimidine ribonucleosides salvage III	+	92.4	PWY-7195
pyrroloquinoline quinone biosynthesis			PWY-6420
pyruvate decarboxylation to acetyl CoA	+	162.1	PYRUVDEHYD-PWY
pyruvate fermentation to acetate and alanine	+	48	PWY-5096
pyruvate fermentation to acetate and lactate I		164.1	P41-PWY
pyruvate fermentation to acetate and lactate II		165.4	PWY-5100
pyruvate fermentation to acetate I		165.7	P142-PWY
pyruvate fermentation to acetate II		163.9	PWY-5482
pyruvate fermentation to acetate III	+	57.7	PWY-5483
pyruvate fermentation to acetate IV	+	166	PWY-5485
pyruvate fermentation to acetate V		12.2	PWY-5537
pyruvate fermentation to acetate VI	+	12.2	PWY-5538
pyruvate fermentation to acetate VII	+	165.7	PWY-5600
pyruvate fermentation to acetate VIII		9.6	PWY-5768
pyruvate fermentation to acetone	+	1.4	PWY-6588
pyruvate fermentation to butanoate		11.9	CENTFERM-PWY
pyruvate fermentation to butanol I		49.2	PWY-6583
pyruvate fermentation to butanol II		32.5	PWY-6883
pyruvate fermentation to ethanol I		166	PWY-5480
pyruvate fermentation to ethanol II	+	10.4	PWY-5486
pyruvate fermentation to ethanol III		165.7	PWY-6587
pyruvate fermentation to hexanol			PWY-6863
pyruvate fermentation to isobutanol (engineered)		128.1	PWY-7111
pyruvate fermentation to lactate		164.7	PWY-5481
pyruvate fermentation to propionate I	+	1	P108-PWY
pyruvate oxidation pathway		29	PYRUVOX-PWY
quercetin sulfate biosynthesis			PWY-6199
queuosine biosynthesis		164.2	PWY-6700
quinate degradation I		0.7	QUINATEDEG-PWY
quinate degradation II		12.2	PWY-6416
Rapoport-Luebering glycolytic shunt			PWY-6405
reductive acetyl coenzyme A pathway	+	46.8	CODH-PWY
reductive monocarboxylic acid cycle	+	165.5	PWY-5493
reductive TCA cycle I	+	1.9	P23-PWY
reductive TCA cycle II			PWY-5392
resorcinol degradation	-		P343-PWY
respiration (anaerobic)		161.1	ANARESP1-PWY
resveratrol biosynthesis			PWY-84
retinoate biosynthesis I			PWY-6872
retinol biosynthesis			PWY-6857
rhizobactin 1021 biosynthesis			PWY-761
ribitol degradation			RIBITOLUTIL-PWY
ribose degradation	+	18.9	RIBOKIN-PWY
ribostamycin biosynthesis			PWY-7015
rifamycin B biosynthesis			PWY-5984
rosmarinic acid biosynthesis I			PWY-5048
Rubisco shunt	-		PWY-5723
S-adenosyl-L-methionine biosynthesis		165.6	SAM-PWY
S-adenosyl-L-methionine cycle I	+	164.8	PWY-6151
S-adenosyl-L-methionine cycle II	+	17	PWY-5041
S-methyl-5'-thioadenosine degradation I	+	0.1	PWY-6754
S-methyl-5'-thioadenosine degradation II		25.1	PWY-6756
S-methyl-5'-thioadenosine degradation IV		85.8	PWY0-1391
S-methyl-5-thio-alpha-D-ribose 1-phosphate degradation I		1.6	PWY-6755
S-methyl-5-thio-alpha-D-ribose 1-phosphate degradation II		83.7	PWY-7174
S-methylmethionine cycle			PWY-5441
salicin biosynthesis			PWY-6766
salicortin biosynthesis			PWY-6763
salicylate biosynthesis I	+	2.6	PWY-6406
salicylate degradation I		0.2	PWY-6183
salicylate degradation IV	~		PWY-6640
salidroside biosynthesis			PWY-6802
salinosporamide A biosynthesis			PWY-6627
sanguinarine and macarpine biosynthesis			PWY-5287
scopoletin biosynthesis			PWY-6792
seed germination protein turnover		150.1	PWY-6018
selenate reduction		24.3	PWY-6932
seleno-amino acid biosynthesis			PWY-6936
selenocysteine biosynthesis I (bacteria)	+	36	PWY0-901
selenocysteine biosynthesis II (archaea and eukaryotes)			PWY-6281
serine biosynthesis		131.9	SERSYN-PWY
serine racemization			PWY-6196
serotonin and melatonin biosynthesis			PWY-6030
serotonin degradation	+		PWY-6313
shikimate degradation I	+	29.7	SHIKIMATEDEG-PWY
shikimate degradation II		29.6	PWY-6419
siroheme biosynthesis		66.5	PWY-5194
sitosterol degradation to androstenedione		4.4	PWY-6948
sophorolipid degradation		7.4	SOPHOROSYLOXYDOCOSANOATE-DEG-PWY
sorbitol biosynthesis I			PWY-5054
sorbitol biosynthesis II	+	2.6	PWY-5530
spermidine biosynthesis I		65.4	BSUBPOLYAMSYN-PWY
spermidine biosynthesis II	+	1.9	PWY-6559
spermidine biosynthesis III	-		PWY-6834
spermine and spermidine degradation I	~		PWY-6117
spermine and spermidine degradation II			PWY-6440
spermine biosynthesis	+	26.6	ARGSPECAT-PWY
sphingolipid biosynthesis (plants)			PWY-5129
sphingosine and sphingosine-1-phosphate metabolism			PWY3DJ-11470
spinosyn A biosynthesis	-		PWY-7100
spirilloxanthin and 2,2'-diketo-spirilloxanthin biosynthesis	-		PWY-6581
stachyose degradation		87.8	PWY-6527
staphyloxanthin biosynthesis			PWY-5875
starch biosynthesis			PWY-622
starch degradation I			PWY-842
starch degradation II			PWY-6724
starch degradation III	+	10.4	PWY-6731
starch degradation IV			PWY-6735
starch degradation V	+	142.8	PWY-6737
staurosporine biosynthesis			PWY-6346
stearate biosynthesis I (animals)	-		PWY-5972
stearate biosynthesis II (bacteria and plants)		139.3	PWY-5989
stearate biosynthesis III (fungi)		8.9	PWY3O-355
streptomycin biosynthesis			PWY-5940
styrene degradation			PWY-6941
suberin monomers biosynthesis			PWY-1121
succinate fermentation to butyrate		13.5	PWY-5677
succinate to cytochrome bd oxidase electron transfer	+	19.8	PWY0-1353
succinate to cytochrome bo oxidase electron transfer	+	7.1	PWY0-1329
sucrose biosynthesis I (from photosynthesis)		86.5	SUCSYN-PWY
sucrose biosynthesis II		42.3	PWY-7238
sucrose biosynthesis III		41.4	PWY-7347
sucrose degradation I (sucrose phosphotransferase)	+	112.5	SUCUTIL-PWY
sucrose degradation II (sucrose synthase)	+	60.5	PWY-3801
sucrose degradation III (sucrose invertase)	+	49.8	PWY-621
sucrose degradation IV (sucrose phosphorylase)	+	85.8	PWY-5384
sucrose degradation V (sucrose alpha-glucosidase)			PWY66-373
sucrose degradation VII (sucrose 3-dehydrogenase)			SUCROSEUTIL2-PWY
sulfate activation for sulfonation		44.3	PWY-5340
sulfate reduction I (assimilatory)		49.7	SO4ASSIM-PWY
sulfate reduction II (assimilatory)	+	0.1	SULFMETII-PWY
sulfate reduction III (assimilatory)	+	0.7	PWY-6683
sulfate reduction IV (dissimilatory)		43.6	DISSULFRED-PWY
sulfate reduction V (dissimilatory)		0.1	P224-PWY
sulfide oxidation I (sulfide-quinone reductase)		0.1	P222-PWY
sulfide oxidation II (sulfide dehydrogenase)		0.5	PWY-5274
sulfide oxidation III (sulfur dioxygenase)		0.1	PWY-5285
sulfite oxidation I (sulfite oxidoreductase)		0.8	PWY-5276
sulfite oxidation II		36.6	PWY-5279
sulfite oxidation III	+	45.6	PWY-5278
sulfite oxidation IV		0	PWY-5326
sulfoacetaldehyde degradation I	+	0.4	PWY-1281
sulfolactate degradation I	~		PWY-6616
sulfolactate degradation II		0.6	PWY-6637
sulfolactate degradation III		2.6	PWY-6638
sulfur oxidation I (aerobic)		0.1	SULFUROX-PWY
sulfur oxidation II (Fe+3-dependent)		0.1	FESULFOX-PWY
sulfur oxidation IV (intracellular sulfur)		43.3	PWY-6675
sulfur reduction II (via polysulfide)		0.7	PWY-5364
sulfur volatiles biosynthesis			PWY-6736
superoxide radicals degradation		154.6	DETOX1-PWY
superpathay of heme biosynthesis from glutamate		67.6	PWY-5918
superpathway NAD/NADP - NADH/NADPH interconversion (yeast)		41.6	PWY-7245
superpathway of (KDO)<SUB>2</SUB>-lipid A biosynthesis	+	28.6	KDO-NAGLIPASYN-PWY
superpathway of (R,R)-butanediol biosynthesis	+	43.4	P125-PWY
superpathway of 2,3-butanediol biosynthesis	+	5.4	PWY-6396
superpathway of 4-aminobutyrate degradation		22.9	4AMINOBUTMETAB-PWY
superpathway of 4-hydroxybenzoate biosynthesis (yeast)			PWY3O-1109
superpathway of 5-aminoimidazole ribonucleotide biosynthesis		163.9	PWY-6277
superpathway of acetate utilization and formation		105.4	ACETATEUTIL-PWY
superpathway of acetyl-CoA biosynthesis	+	0.7	PWY-5173
superpathway of acrylonitrile degradation		7.7	P344-PWY
superpathway of adenosine nucleotides de novo biosynthesis I		166	PWY-7229
superpathway of adenosine nucleotides de novo biosynthesis II	+	165.8	PWY-6126
superpathway of aerobic toluene degradation	~		PWY-5183
superpathway of alanine biosynthesis		86.4	PWY0-1061
superpathway of allantoin degradation in plants			URDEGR-PWY
superpathway of allantoin degradation in yeast		0.3	ALLANTOINDEG-PWY
superpathway of alliin degradation			PWY-6176
superpathway of ammonia assimilation (plants)		28.2	PWY-3282
superpathway of anaerobic energy metabolism (invertebrates)	+	3.2	PWY-7389
superpathway of anaerobic sucrose degradation	+	52.4	PWY-7345
superpathway of arginine and ornithine degradation	+		ORNARGDEG-PWY
superpathway of arginine and polyamine biosynthesis	-		ARG+POLYAMINE-SYN
superpathway of arginine, putrescine, and 4-aminobutyrate degradation	+		ARGDEG-PWY
superpathway of aromatic compound degradation via 2-oxopent-4-enoate	~		PWY-6954
superpathway of aromatic compound degradation via 3-oxoadipate	~		PWY-2504
superpathway of asparagine biosynthesis		54.5	PWY0-1325
superpathway of aspartate and asparagine biosynthesis; interconversion of aspartate and asparagine		37.5	ASPASN-PWY
superpathway of atrazine degradation			PWY-5724
superpathway of bacteriochlorophyll a biosynthesis			PWY-5529
superpathway of benzoxazinoid glucosides biosynthesis			PWY-4161
superpathway of beta-D-glucuronide and D-glucuronate degradation		43.1	GLUCUROCAT-PWY
superpathway of betalain biosynthesis	-		PWY-5405
superpathway of butirocin biosynthesis			PWY-7020
superpathway of C1 compounds oxidation to CO2	+		PWY-1882
superpathway of C28 brassinosteroid biosynthesis			PWY-6544
superpathway of carotenoid biosynthesis	-		CAROTENOID-PWY
superpathway of CDP-glucose-derived O-antigen building blocks biosynthesis			PWY-5823
superpathway of cholesterol biosynthesis	+		PWY66-5
superpathway of cholesterol degradation I (cholesterol oxidase)	+	5.7	PWY-6928
superpathway of cholesterol degradation II (cholesterol dehydrogenase)	+	8.9	PWY-6947
superpathway of choline biosynthesis			PWY-4762
superpathway of chorismate metabolism	+	13.1	ALL-CHORISMATE-PWY
superpathway of citrulline metabolism		7.4	PWY-5004
superpathway of Clostridium acetobutylicum acidogenic and solventogenic fermentation	+	6.1	PWY-6604
superpathway of Clostridium acetobutylicum acidogenic fermentation		16.5	PWY-6590
superpathway of Clostridium acetobutylicum solventogenic fermentation	+	4.4	PWY-6594
superpathway of cytosolic glycolysis (plants), pyruvate dehydrogenase and TCA cycle	+	78.1	PWY-5464
superpathway of D-glucarate and D-galactarate degradation		0.5	GLUCARGALACTSUPER-PWY
superpathway of D-myo-inositol (1,4,5)-trisphosphate metabolism			PWY-6358
superpathway of demethylmenaquinol-6 biosynthesis I	+		PWY-5860
superpathway of demethylmenaquinol-8 biosynthesis	+	8.8	PWY-5861
superpathway of demethylmenaquinol-9 biosynthesis	+		PWY-5862
superpathway of dimethylsulfone degradation			PWY-6072
superpathway of diterpene resin acids biosynthesis			PWY-5416
superpathway of dTDP-glucose-derived antibiotic building blocks biosynthesis	-		PWY-7438
superpathway of dTDP-glucose-derived O-antigen building blocks biosynthesis	-		PWY-7317
superpathway of ergosterol biosynthesis I	+		ERGOSTEROL-SYN-PWY
superpathway of ergosterol biosynthesis II	+		PWY-7156
superpathway of ergotamine biosynthesis			PWY-6503
superpathway of erythromycin biosynthesis	-		PWY-6977
superpathway of erythromycin biosynthesis (without sugar biosynthesis)			PWY-6975
superpathway of fatty acid biosynthesis I (E. coli)	~		PWY0-881
superpathway of fatty acid biosynthesis II (plant)	+		PWY-5156
superpathway of fatty acid biosynthesis initiation (E. coli)	~		FASYN-INITIAL-PWY
superpathway of fatty acids biosynthesis (E. coli)	+	140	PWY-6285
superpathway of fermentation (Chlamydomonas reinhardtii)	+	50.6	PWY4LZ-257
superpathway of flavones and derivatives biosynthesis			PWY-6266
superpathway of fucose and rhamnose degradation	+	21.5	FUC-RHAMCAT-PWY
superpathway of GDP-mannose-derived O-antigen building blocks biosynthesis	~		PWY-7323
superpathway of geranylgeranyl diphosphate biosynthesis II (via MEP)	+	61.9	PWY-5121
superpathway of geranylgeranyldiphosphate biosynthesis I (via mevalonate)	+	101	PWY-5910
superpathway of glycerol degradation to 1,3-propanediol	+	12.9	GOLPDLCAT-PWY
superpathway of glycol metabolism and degradation	+	1.2	GLYCOL-GLYOXDEG-PWY
superpathway of glycolysis and Entner-Doudoroff		138.2	GLYCOLYSIS-E-D
superpathway of glycolysis, pyruvate dehydrogenase, TCA, and glyoxylate bypass	+	50.6	GLYCOLYSIS-TCA-GLYOX-BYPASS
superpathway of glyoxylate bypass and TCA	+	33.4	TCA-GLYOX-BYPASS
superpathway of glyoxylate cycle and fatty acid degradation	~		PWY-561
superpathway of guanine and guanosine salvage			PWY-6579
superpathway of guanosine nucleotides de novo biosynthesis I		166	PWY-7228
superpathway of guanosine nucleotides de novo biosynthesis II	+	165.8	PWY-6125
superpathway of guanosine nucleotides degradation (plants)			PWY-6595
superpathway of heme biosynthesis from glycine		41.9	PWY-5920
superpathway of heme biosynthesis from uroporphyrinogen-III		144.2	PWY0-1415
superpathway of hexitol degradation (bacteria)	-		HEXITOLDEGSUPER-PWY
superpathway of hexuronide and hexuronate degradation		45.7	GALACT-GLUCUROCAT-PWY
superpathway of histidine, purine, and pyrimidine biosynthesis	+		PRPP-PWY
superpathway of hydrogen production		23.1	PWY-6751
superpathway of hyoscyamine and scopolamine biosynthesis			PWY-7341
superpathway of inositol phosphate compounds			PWY-6371
superpathway of leucine, valine, and isoleucine biosynthesis		55.4	BRANCHED-CHAIN-AA-SYN-PWY
superpathway of linalool biosynthesis		48.8	PWY2OL-4
superpathway of linamarin and lotaustralin biosynthesis			PWY-5991
superpathway of lipoate biosynthesis and incorporation (PDH, KGDH, GCV, yeast)			PWY-7386
superpathway of lipopolysaccharide biosynthesis	+	22.6	LPSSYN-PWY
superpathway of lipoxygenase			PWY-5433
superpathway of lysine degradation	-		PWY-5327
superpathway of lysine, threonine and methionine biosynthesis I	+	97	P4-PWY
superpathway of lysine, threonine and methionine biosynthesis II	+	29.4	PWY-724
superpathway of megalomicin A biosynthesis	-		PWY-7110
superpathway of melatonin degradation	~		PWY-6402
superpathway of menaquinol-10 biosynthesis	+	0.4	PWY-5896
superpathway of menaquinol-11 biosynthesis	+		PWY-5897
superpathway of menaquinol-12 biosynthesis	+		PWY-5898
superpathway of menaquinol-13 biosynthesis	+		PWY-5899
superpathway of menaquinol-6 biosynthesis I	+		PWY-5850
superpathway of menaquinol-7 biosynthesis	+	8.9	PWY-5840
superpathway of menaquinol-8 biosynthesis I	+	9.3	PWY-5838
superpathway of menaquinol-8 biosynthesis II			PWY-6263
superpathway of menaquinol-9 biosynthesis	+		PWY-5845
superpathway of methanogenesis			PWY-6830
superpathway of methionine biosynthesis (by sulfhydrylation)		85.7	PWY-5345
superpathway of methionine biosynthesis (transsulfuration)		80.4	PWY-5347
superpathway of methionine salvage and degradation			PWY-5328
superpathway of methylglyoxal degradation	+		METHGLYUT-PWY
superpathway of microbial D-galacturonate and D-glucuronate degradation	~		PWY-6516
superpathway of mycolate biosynthesis	+		PWY-6113
superpathway of mycolyl-arabinogalactan-peptidoglycan complex biosynthesis	-		PWY-6404
superpathway of N-acetylglucosamine, N-acetylmannosamine and N-acetylneuraminate degradation		122.5	GLCMANNANAUT-PWY
superpathway of N-acetylneuraminate degradation	+	151.9	P441-PWY
superpathway of NAD biosynthesis in eukaryotes			PWY-3502
superpathway of neomycin biosynthesis			PWY-7021
superpathway of nicotinate degradation			PWY-5062
superpathway of nicotine biosynthesis			PWY-7342
superpathway of ornithine degradation	+		ORNDEG-PWY
superpathway of pentose and pentitol degradation	~		PWY-5257
superpathway of phenylalanine and tyrosine biosynthesis	~		PWY-3481
superpathway of phenylalanine biosynthesis	+	130.2	PWY-6628
superpathway of phenylalanine, tyrosine, and tryptophan biosynthesis	+	105.2	COMPLETE-ARO-PWY
superpathway of phenylethylamine degradation	+	0.5	PWY-6071
superpathway of phosphatidylcholine biosynthesis			PWY4FS-5
superpathway of phylloquinol biosynthesis			PWY-5863
superpathway of plastoquinol biosynthesis			PWY-5864
superpathway of polyamine biosynthesis I	-		POLYAMSYN-PWY
superpathway of polyamine biosynthesis II		13.5	POLYAMINSYN3-PWY
superpathway of polyamine biosynthesis III	+	1.9	PWY-6565
superpathway of purine deoxyribonucleosides degradation		158.7	PWY0-1297
superpathway of purine nucleotide salvage (mammalia)			PWY66-409
superpathway of purine nucleotides de novo biosynthesis I	+	164.8	PWY-841
superpathway of purine nucleotides de novo biosynthesis II	+	163.8	DENOVOPURINE2-PWY
superpathway of purines degradation in plants	+		P165-PWY
superpathway of pyridoxal 5'-phosphate biosynthesis and salvage		72	PWY0-845
superpathway of pyrimidine deoxyribonucleoside salvage		140.1	PWY-7200
superpathway of pyrimidine deoxyribonucleosides degradation		155.6	PWY0-1298
superpathway of pyrimidine deoxyribonucleotides de novo biosynthesis	+	158	PWY-7211
superpathway of pyrimidine deoxyribonucleotides de novo biosynthesis (E. coli)	+	150.5	PWY0-166
superpathway of pyrimidine nucleobases salvage		165.3	PWY-7208
superpathway of pyrimidine ribonucleosides degradation	+	37.2	PWY-7209
superpathway of pyrimidine ribonucleosides salvage	+	152.1	PWY-7196
superpathway of pyrimidine ribonucleotides de novo biosynthesis		156.7	PWY0-162
superpathway of quinolone and alkylquinolone biosynthesis	-		PWY-6662
superpathway of rifamycin B biosynthesis	-		PWY-5993
superpathway of rosmarinic acid biosynthesis			PWY-5071
superpathway of S-adenosyl-L-methionine biosynthesis		81.2	MET-SAM-PWY
superpathway of salicylate degradation		0.4	PWY-6182
superpathway of seleno-compound metabolism			PWY-6395
superpathway of serine and glycine biosynthesis I		139	SER-GLYSYN-PWY
superpathway of sialic acid and CMP-sialic acid biosynthesis	~		PWY-6145
superpathway of steroid hormone biosynthesis			PWY-7305
superpathway of sulfate assimilation and cysteine biosynthesis		77.2	SULFATE-CYS-PWY
superpathway of sulfide oxidation (Acidithiobacillus ferrooxidans)		0.2	PWY-5294
superpathway of sulfide oxidation (phototrophic sulfur bacteria)	+	0.9	PWY-6676
superpathway of sulfide oxidation (Starkeya novella)		0.1	PWY-5335
superpathway of sulfolactate degradation		1	PWY-6641
superpathway of sulfur amino acid biosynthesis (Saccharomyces cerevisiae)		40.7	PWY-821
superpathway of sulfur metabolism (Desulfocapsa sulfoexigens)	+		PWY-5308
superpathway of sulfur oxidation (Acidianus ambivalens)			PWY-5304
superpathway of taurine degradation	+		PWY-1541
superpathway of testosterone and androsterone degradation		22	PWY-6937
superpathway of tetrahydrofolate biosynthesis		135.8	PWY-6612
superpathway of tetrahydrofolate biosynthesis and salvage		140	FOLSYN-PWY
superpathway of tetrahydroxyxanthone biosynthesis			PWY-13
superpathway of tetrathionate reduction (Salmonella typhimurium)		0.2	PWY-5360
superpathway of the 3-hydroxypropionate cycle			PWY-7024
superpathway of thiamin diphosphate biosynthesis I		71.1	THISYN-PWY
superpathway of thiamin diphosphate biosynthesis II		106.4	PWY-6895
superpathway of thiamin diphosphate biosynthesis III (eukaryotes)			THISYNARA-PWY
superpathway of thiosulfate metabolism (Desulfovibrio sulfodismutans)	+	0.3	PWY-5306
superpathway of threonine metabolism	-		THREOCAT-PWY
superpathway of tryptophan biosynthesis		145.4	PWY-6629
superpathway of tyrosine biosynthesis	+	101.2	PWY-6630
superpathway of ubiquinol-6 biosynthesis (eukaryotic)			PWY-7235
superpathway of ubiquinol-8 biosynthesis (prokaryotic)	+	20.5	UBISYN-PWY
superpathway of UDP-glucose-derived O-antigen building blocks biosynthesis		33.6	PWY-7328
superpathway of UDP-N-acetylglucosamine-derived O-antigen building blocks biosynthesis			PWY-7332
superpathway of unsaturated fatty acids biosynthesis (E. coli)	+	142.7	PWY-6284
superpathway of vanillin and vanillate degradation	~		PWY-6338
superpathway phosphatidate biosynthesis (yeast)		17.7	PWY-7411
syringate degradation	-		PWY-6339
taurine degradation IV		1.1	PWY0-981
taxadiene biosynthesis (engineered)	+		PWY-7392
taxiphyllin bioactivation		93.5	PWY-7089
TCA cycle I (prokaryotic)	+	43.3	TCA
TCA cycle II (plants and fungi)	+	48.3	PWY-5690
TCA cycle III (helicobacter)	+	36.3	REDCITCYC
TCA cycle IV (2-oxoglutarate decarboxylase)	+	15.1	P105-PWY
TCA cycle V (2-oxoglutarate:ferredoxin oxidoreductase)	+	13.5	PWY-6969
TCA cycle VI (obligate autotrophs)		10.5	PWY-5913
TCA cycle VII (acetate-producers)	+	14.6	PWY-7254
TCA cycle VIII (metazoan)		25.6	PWY66-398
teichoic acid (poly-glycerol) biosynthesis		25.2	TEICHOICACID-PWY
terminal O-glycans residues modification			PWY-7434
testosterone and androsterone degradation to androstendione		5.8	PWY-6943
tetrahydrobiopterin biosynthesis I	-		PWY-5663
tetrahydrobiopterin biosynthesis II			PWY-5664
tetrahydrobiopterin biosynthesis III	-		PWY-6983
tetrahydrobiopterin salvage		5.1	PWY66-411
tetrahydrofolate biosynthesis		151.5	PWY-6614
tetrahydrofolate salvage from 5,10-methenyltetrahydrofolate		165.6	PWY-6613
tetrahydromethanopterin biosynthesis			PWY-6148
tetrahydroxyxanthone biosynthesis (from benzoate)			PWY-5001
tetrapyrrole biosynthesis I (from glutamate)		51.2	PWY-5188
tetrapyrrole biosynthesis II (from glycine)		24.9	PWY-5189
tetrathionate reduction I (to thiosulfate)		0.4	PWY-5358
the visual cycle (insects)			PWY-7042
the visual cycle I (vertebrates)			PWY-6861
the visual cycle II (molluscs)			PWY-7041
theophylline degradation			PWY-6999
thiamin diphosphate biosynthesis I (E. coli)		58	PWY-6894
thiamin diphosphate biosynthesis II (Bacillus)		81	PWY-6893
thiamin diphosphate biosynthesis III (Staphylococcus)		107.7	PWY-6907
thiamin diphosphate biosynthesis IV (eukaryotes)		94.1	PWY-6908
thiamin formation from pyrithiamine and oxythiamine (yeast)			PWY-7357
thiamin salvage I			PWY-6896
thiamin salvage II	+	87.9	PWY-6897
thiamin salvage III		151.3	PWY-6898
thiamin salvage IV (yeast)		20.5	PWY-7356
thiazole biosynthesis I (E. coli)		65.9	PWY-6892
thiazole biosynthesis II (Bacillus)		108	PWY-6891
thioredoxin pathway		140.6	THIOREDOX-PWY
thiosulfate disproportionation I (thiol-dependent)		0.1	PWY-5277
thiosulfate disproportionation II (non thiol-dependent)		0.1	PWY-5352
thiosulfate disproportionation III (rhodanese)		58.7	PWY-5350
threonine biosynthesis		149.7	THRESYN-PWY
threonine biosynthesis from homoserine		143.2	HOMOSER-THRESYN-PWY
threonine degradation I		11.8	PWY-5437
threonine degradation II		37.2	THREONINE-DEG2-PWY
threonine degradation III (to methylglyoxal)		147.8	THRDLCTCAT-PWY
threonine degradation IV		50.1	PWY-5436
thymine degradation		24.6	PWY-6430
thyroid hormone metabolism II (via conjugation and/or degradation)	~		PWY-6261
toluene degradation I (aerobic) (via o-cresol)			PWY-5180
toluene degradation II (aerobic) (via 4-methylcatechol)			PWY-5182
toluene degradation III (aerobic) (via p-cresol)		0.4	PWY-5181
toluene degradation IV (aerobic) (via catechol)	~		PWY-5178
toluene degradation to 2-oxopent-4-enoate (via 4-methylcatechol)			TOLUENE-DEG-3-OH-PWY
toluene degradation to 2-oxopent-4-enoate (via toluene-cis-diol)	-		TOLUENE-DEG-DIOL-PWY
toluene degradation to 2-oxopent-4-enoate I (via o-cresol)			TOLUENE-DEG-2-OH-PWY
toluene degradation to benzoate	-		TOLUENE-DEG-CATECHOL-PWY
toluene degradation to benzoyl-CoA (anaerobic)	-		PWY-81
toluene degradation to protocatechuate (via p-cresol)		0.2	TOLUENE-DEG-4-OH-PWY
toluene degradation V (aerobic) (via toluene-cis-diol)	-		PWY-5179
toluene degradation VI (anaerobic)	~		PWY-5184
trans, trans-farnesyl diphosphate biosynthesis	+	119.2	PWY-5123
trans-lycopene biosynthesis I (bacteria)	+	0.7	PWY-5942
trans-lycopene biosynthesis II (plants)	-		PWY-6475
traumatin and (Z)-3-hexen-1-yl acetate biosynthesis			PWY-5410
trehalose biosynthesis V	+	91.6	PWY-2661
trehalose degradation I (low osmolarity)	+	28.7	TREDEGLOW-PWY
trehalose degradation II (trehalase)	+	4.5	PWY0-1182
trehalose degradation III		3.4	PWY-2721
trehalose degradation IV	+	2.5	PWY-2722
trehalose degradation V	-		PWY-2723
trehalose degradation VI (periplasmic)		3	PWY0-1466
triacylglycerol biosynthesis			TRIGLSYN-PWY
triacylglycerol degradation	+	74.5	LIPAS-PWY
triclosan resistance		149.8	PWY-7096
triethylamine degradation			PWY-7085
tRNA charging		166	TRNA-CHARGING-PWY
tRNA methylation (yeast)			PWY-6829
tRNA processing		166	PWY0-1479
tryptophan biosynthesis		128.9	TRPSYN-PWY
tryptophan degradation I (via anthranilate)			TRPCAT-PWY
tryptophan degradation II (via pyruvate)		0.7	TRYPDEG-PWY
tryptophan degradation III (eukaryotic)			TRYPTOPHAN-DEGRADATION-1
tryptophan degradation IV (via indole-3-lactate)		27.6	TRPKYNCAT-PWY
tryptophan degradation IX			PWY-5655
tryptophan degradation to 2-amino-3-carboxymuconate semialdehyde			PWY-5651
tryptophan degradation V (side chain pathway)	-		PWY-3162
tryptophan degradation VI (via tryptamine)			PWY-3181
tryptophan degradation VII (via indole-3-pyruvate)	+		TRPIAACAT-PWY
tryptophan degradation VIII (to tryptophol)			PWY-5081
tryptophan degradation X (mammalian, via tryptamine)	~		PWY-6307
tryptophan degradation XI (mammalian, via kynurenine)	-		PWY-6309
tryptophan degradation XII (Geobacillus)			PWY-6505
two-component alkanesulfonate monooxygenase	+	0.2	ALKANEMONOX-PWY
tyrosine biosynthesis I	+	50.8	TYRSYN
tyrosine biosynthesis II	-		PWY-3461
tyrosine biosynthesis III	+	0.1	PWY-6120
tyrosine biosynthesis IV		3.8	PWY-6134
tyrosine degradation I		7	TYRFUMCAT-PWY
tyrosine degradation II		5.4	PWY-5151
tyrosine degradation III			PWY3O-4108
ubiquinol-10 biosynthesis (eukaryotic)			PWY-5872
ubiquinol-10 biosynthesis (prokaryotic)	-		PWY-5857
ubiquinol-6 biosynthesis from 4-aminobenzoate (eukaryotic)			PWY-7230
ubiquinol-6 biosynthesis from 4-hydroxybenzoate (eukaryotic)			PWY3O-19
ubiquinol-6 bypass biosynthesis (eukaryotic)			PWY-7233
ubiquinol-7 biosynthesis (eukaryotic)			PWY-5873
ubiquinol-7 biosynthesis (prokaryotic)	-		PWY-5855
ubiquinol-8 biosynthesis (eukaryotic)			PWY-5870
ubiquinol-8 biosynthesis (prokaryotic)	+	33.3	PWY-6708
ubiquinol-9 biosynthesis (eukaryotic)			PWY-5871
ubiquinol-9 biosynthesis (prokaryotic)	-		PWY-5856
UDP-alpha-D-glucuronate biosynthesis (from UDP-glucose)		36.5	PWY-7346
UDP-D-galactose biosynthesis		161.3	PWY-7344
UDP-D-galacturonate biosynthesis I (from UDP-D-glucuronate)		5.8	PWY-4861
UDP-D-galacturonate biosynthesis II (from D-galacturonate)			PWY-4
UDP-D-xylose biosynthesis	+	0.9	PWY-4821
UDP-glucose biosynthesis		165.3	PWY-7343
UDP-L-arabinose biosynthesis II (from L-arabinose)			PWY-82
UDP-N,N'-diacetylbacillosamine biosynthesis	~		PWY-7028
UDP-N-acetyl-alpha-D-fucosamine biosynthesis		0.1	PWY-7333
UDP-N-acetyl-alpha-D-galactosaminuronate biosynthesis			PWY-7336
UDP-N-acetyl-alpha-D-mannosaminouronate biosynthesis		19.5	PWY-7335
UDP-N-acetyl-alpha-D-quinovosamine biosynthesis		0.1	PWY-7334
UDP-N-acetyl-beta-L-fucosamine biosynthesis			PWY-7330
UDP-N-acetyl-beta-L-quinovosamine biosynthesis			PWY-7331
UDP-N-acetyl-D-galactosamine biosynthesis I		0.4	PWY-5512
UDP-N-acetyl-D-galactosamine biosynthesis II	+		PWY-5514
UDP-N-acetyl-D-glucosamine biosynthesis I		165.3	UDPNAGSYN-PWY
UDP-N-acetyl-D-glucosamine biosynthesis II			UDPNACETYLGALSYN-PWY
UDP-N-acetylmuramoyl-pentapeptide biosynthesis I (meso-DAP-containing)		166	PWY-6387
UDP-N-acetylmuramoyl-pentapeptide biosynthesis II (lysine-containing)		141	PWY-6386
UDP-sugars interconversion	+		PWY-5114
umbelliferone biosynthesis			PWY-6982
UMP biosynthesis		152.6	PWY-5686
undecaprenyl diphosphate-linked heptasaccharide biosynthesis			PWY-7031
undecaprenyl-diphosphate-linked di- and trisaccharide biosynthesis			PWY-7037
unsaturated, even numbered fatty acid beta-oxidation			PWY-5138
uracil degradation I (reductive)		24.7	PWY-3982
uracil degradation III		1	PWY0-1471
urate biosynthesis/inosine 5'-phosphate degradation		160.4	PWY-5695
urate degradation to allantoin I	+	0.2	PWY-5691
urate degradation to allantoin II	-		PWY-7394
urea cycle		29.9	PWY-4984
urea degradation I		2.9	PWY-5703
urea degradation II		8.8	PWY-5704
ureide biosynthesis	+	0.5	URSIN-PWY
UTP and CTP de novo biosynthesis		165.4	PWY-7176
UTP and CTP dephosphorylation I	+	119.5	PWY-7185
UTP and CTP dephosphorylation II	+	73.5	PWY-7177
valine biosynthesis		140.6	VALSYN-PWY
valine degradation I		89	VALDEG-PWY
valine degradation II		125.4	PWY-5057
vancomycin resistance I	-		PWY-6454
vancomycin resistance II	-		PWY-6455
vanillin biosynthesis I			PWY-5665
vibriobactin biosynthesis	+	0.7	PWY-6374
violacein biosynthesis			PWY-7040
vitamin B6 degradation	+	3.9	PWY-5499
vitamin E biosynthesis (tocopherols)			PWY-1422
volatile benzenoid biosynthesis I (ester formation)			PWY-4203
volatile esters biosynthesis (during fruit ripening)		0.1	PWY-6801
wax esters biosynthesis II			PWY-5885
wound-induced proteolysis I		150.1	PWY-5988
wybutosine biosynthesis	-		PWY-7283
xanthan biosynthesis	-		PWY-6655
xanthine and xanthosine salvage		156.5	SALVPURINE2-PWY
xylitol degradation	+	5.6	LARABITOLUTIL-PWY
xyloglucan biosynthesis			PWY-5936
xyloglucan degradation II (exoglucanase)			PWY-6807
xylose degradation I		30.5	XYLCAT-PWY
xylose degradation II		9.2	PWY-5516
xylose degradation III	+	1.9	PWY-6760
xylose degradation IV			PWY-7294
Yang cycle	+		PWY-7270
yersiniabactin biosynthesis			PWY-6407
zymosterol biosynthesis			PWY-6074
[2Fe-2S] iron-sulfur cluster biosynthesis		17	PWY-7250
