# Supplementary material for: Microbial Community Structure of Activated Sludge in Treatment Plants with Different Wastewater Compositions
Source: Front Microbiol. 2016 Feb 18;7:90. doi: 10.3389/fmicb.2016.00090 (PMC4757684; doi:10.3389/fmicb.2016.00090)
Supplement: Table S3 — Metabolic pathways of pathogenic microorganisms found in the activated sludge. Columns: the name of a pathway; the availability of a key reaction; S_a—availability score (SA); ID—MetaCyc identifier. Yellow color indicates incomplete pathways. Green-blue gradient reflects the value of SA. [file Table3.XLSX]

## Sheet: Degradation only
	Availability scores
	AS_petro_4	AS_petro_5	AS_petro_1	AS_petro_3	AS_petro_2	AS_city_1	AS_city_5	AS_city_3	AS_city_4	AS_city_2	AS_sla_4	AS_sla_5	AS_sla_1	AS_sla_2	AS_sla_3		Avg				Sla vs. Petro+City	FDR	LogFC	CommonAvg	Score		Petro vs. Sla+City	FDR	LogFC	CommonAvg	Score		City vs Petro+Sla	FDR	LogFC	CommonAvg	Score		Sum. Score	Avg	TOTAL SCORE
2-O-alpha-mannosyl-D-glycerate degradation	1951.64	1904.75	1425.25	1870.36	1971.64	1760.59	2433.15	2084.04	2285.73	2988.68	215.321	181.987	259.989	236.14	257.753		1824.73	2310.44	230.238			2.09796e-07	-3.16675	1455.13	63.0534			0.167902	0.522468	1455.13	1.20716			0.00229065	1.16905	1455.13	9.20196		73.4625	1455.13	453.724
sucrose degradation IV (sucrose phosphorylase)	3306.35	3208.52	2399	3136.77	3138.53	2459.76	3919.28	3367.03	3443.47	4404.44	616.069	543.19	666.222	781.441	898.026		3037.83	3518.8	700.989			6.34211e-08	-2.22549	2419.21	51.5436			0.102938	0.525873	2419.21	1.67084			0.0070658	0.912498	2419.21	6.31525		59.5297	2419.21	417.495
superpathway of glyoxylate cycle and fatty acid degradation	798.001	804.812	1153.37	809.808	1236.44	744.245	593.006	219.392	168.174	373.248	4314.65	4054.49	4015.09	2964.22	3315.94		960.486	419.613	3732.88			5.05063e-05	2.43552	1704.33	31.9488			0.082755	-1.11214	1704.33	3.67453			0.00292756	-2.48349	1704.33	19.2095		54.8328	1704.33	352.313
polyvinyl alcohol degradation	609.32	656.101	567.132	690.412	523.694	511.095	673.089	483.388	575.791	527.396	51.5478	51.5326	105.369	121.505	93.8804		609.332	554.152	84.767			1.19615e-10	-2.7788	416.083	68.1308			0.00587782	0.931596	416.083	5.13526			0.0511111	0.675139	416.083	2.15457		75.4206	416.083	340.632
leucine degradation III	2987.39	2921.18	2433.63	2872.61	2986.82	3108.86	3700.49	3406.2	3586.52	4228.59	97.2506	101.759	1067.76	1086.09	893.917		2840.33	3606.13	649.356			1.33279e-05	-2.31143	2365.27	36.1375			0.203144	0.416732	2365.27	0.925057			0.000879576	1.04736	2365.27	10.2634		47.3259	2365.27	330.042
L-rhamnose degradation I	3257.92	3095.51	2872.53	2976.4	2007.3	2251.65	2620.38	2601.88	2305.73	3786.8	765.98	1101.7	539.578	751.997	607.56		2841.93	2713.29	753.362			1.28155e-07	-1.88243	2102.86	40.8792			0.0197068	0.713329	2102.86	3.83295			0.0682804	0.593933	2102.86	2.18146		46.8936	2102.86	317.553
S-methyl-5-thio-alpha-D-ribose 1-phosphate degradation I	4135.32	4161.4	3853.98	4180.52	3166.38	3122.21	3272.26	2981.92	3028.16	3836.19	1133.27	1569.09	1100.1	1562.88	1355.41		3899.52	3248.15	1344.15			2.53955e-08	-1.41078	2830.61	35.3006			0.00105943	0.76408	2830.61	7.48854			0.204825	0.309041	2830.61	0.701092		43.4903	2830.61	317.221
xylose degradation II	554.092	533.86	528.865	519.021	465.584	668.568	631.925	699.153	625.013	652.061	49.2098	62.8127	101.516	140.153	129.637		520.285	655.344	96.6658			5.81999e-10	-2.60428	424.098	59.6003			0.161066	0.468549	424.098	0.92076			0.000842107	1.0871	424.098	8.28289		68.804	424.098	312.234
4-hydroxyacetophenone degradation	244.724	225.098	202.988	210.703	181.337	416.499	391.304	421.015	351.73	453.165	16.2548	17.5337	20.7723	22.3774	18.8674		212.97	406.743	19.1611			1.17824e-05	-4.01535	212.958	44.2288			0.999788	0.000121883	212.958	2.50817e-08			3.38905e-06	1.80918	212.958	22.116		66.3448	212.958	253.443
mannitol degradation I	1117.51	1071.01	703.265	1036.91	1080.12	582.041	1421.14	1220.98	1195.16	1874.92	55.2218	60.715	209.566	235.355	219.105		1001.77	1258.85	155.993			5.56232e-06	-2.85717	805.536	40.9638			0.21266	0.501903	805.536	0.920671			0.0282848	1.12077	805.536	4.73507		46.6195	805.536	248.364
L-cysteine degradation II	453.323	417.634	473.088	391.457	417.589	574.529	557.83	705.681	658.853	562.715	70.0293	71.5202	168.691	90.0983	114.117		430.618	611.922	102.891			9.56349e-08	-2.34091	381.81	40.0831			0.423964	0.268843	381.81	0.244401			0.00012253	1.19783	381.81	11.43		51.7574	381.81	228.789
D-sorbitol degradation I	1197.91	1179.12	1080.4	1165.34	1081.28	1230.58	1393.45	1355.15	1318.22	1432.98	148.464	172.606	342.073	437.144	408.387		1140.81	1346.08	301.735			1.62865e-06	-2.04299	929.54	32.9645			0.108886	0.469506	929.54	1.26043			0.001707	0.900145	929.54	6.94516		41.1701	929.54	227.326
parathion degradation	1299.13	1280.41	947.895	1266.67	1328.8	941.505	1516.32	1198.13	1386.92	1921.16	405.591	356.81	294.331	266.762	304.921		1224.58	1392.81	325.683			6.522e-07	-2.00659	981.024	34.8814			0.104288	0.511144	981.024	1.41027			0.0196069	0.845485	981.024	4.05734		40.349	981.024	225.815
D-arabinose degradation II	2602.33	2562.42	2368.3	2533.15	2266.71	1954.51	2446.37	2151.49	2337.52	2955.45	1101.38	1226.57	829.888	828.748	755.455		2466.58	2369.07	948.407			2.12863e-07	-1.35013	1928.02	28.0151			0.0113202	0.572428	1928.02	3.46468			0.0515931	0.472439	1928.02	1.8916		33.3714	1928.02	221.132
paraoxon degradation	1301.03	1282.97	948.595	1269.73	1329.42	934.549	1523.31	1202.49	1389.49	1932.24	413.941	368.683	295.336	273.239	311.159		1226.35	1396.41	332.472			7.49932e-07	-1.97978	985.078	34.0991			0.107378	0.504528	985.078	1.37489			0.0206669	0.841271	985.078	3.98552		39.4595	985.078	221.065
phenylmercury acetate degradation	3450.4	3390.03	3302.76	3345.75	2689.62	2709.33	2688.61	2597.89	2582.6	3334.09	1330.67	1642.23	1425.92	1709.51	1514.87		3235.71	2782.5	1524.64			9.0824e-08	-0.980867	2514.29	22.354			0.00119008	0.587351	2514.29	5.55905			0.240535	0.225316	2514.29	0.451253		28.3643	2514.29	200.852
S-methyl-5'-thioadenosine degradation II	2262	2326.18	2053.83	2373.25	2562.22	2236.35	2618.38	2375.24	2609.78	2671.55	731.745	748.449	925.039	1175.6	1152.28		2315.49	2502.26	946.622			1.85836e-06	-1.3475	1921.46	24.0046			0.0583103	0.425192	1921.46	1.6313			0.00511214	0.617423	1921.46	4.39773		30.0336	1921.46	198.845
putrescine degradation V	1089.53	1039.22	684.991	1002.32	1036.56	572.025	1382.97	1130.32	1181.32	1860.4	212.37	182.343	196.835	191.582	179.544		970.525	1225.41	192.535			2.02956e-05	-2.51164	796.156	32.1012			0.240777	0.453036	796.156	0.76303			0.0335543	1.07534	796.156	4.31784		37.1821	796.156	197.507
methyl parathion degradation	1381.07	1379.01	1036.85	1377.5	1417.42	1012.73	1646.3	1259.42	1473.57	2000.63	440.828	400.782	385.461	405.737	424.82		1318.37	1478.53	411.526			1.44899e-06	-1.76477	1069.48	29.3358			0.0987978	0.480326	1069.48	1.37463			0.0223081	0.773479	1069.48	3.63674		34.3472	1069.48	196.419
arginine degradation IV (arginine decarboxylase/agmatine deiminase pathway)	2043.89	2096.6	1922.79	2135.25	2105.42	2000.14	2144.25	2024.57	1858.12	1922.21	1101.04	1152.56	1261.92	1211.13	1142.54		2060.79	1989.86	1173.84			1.40383e-10	-0.786921	1741.5	23.7478			0.00729194	0.381586	1741.5	2.49786			0.0376434	0.299067	1741.5	1.3047		27.5504	1741.5	177.975
2-nitrobenzoate degradation I	731.456	818.871	696.579	882.986	872.527	586.771	901.11	490.64	610.657	546.253	3517.28	3163.39	2623.34	2040.66	2262.26		800.484	627.086	2721.39			0.00157573	1.93078	1382.99	16.0105			0.0445509	-1.06456	1382.99	4.25592			0.00962775	-1.48961	1382.99	8.88765		29.154	1382.99	177.788
2-amino-3-carboxymuconate semialdehyde degradation to 2-oxopentenoate	733.9	818.412	708.422	880.397	876.342	599.848	903.106	502.607	626.551	547.45	3582.52	3227.47	2658.86	2057.54	2280.21		803.495	635.912	2761.32			0.00174225	1.93988	1400.24	15.865			0.0433361	-1.08	1400.24	4.36413			0.0101618	-1.48693	1400.24	8.78485		29.014	1400.24	177.484
glutamate degradation II	1783.6	1832.62	2251.4	1868.57	2577.66	2549.91	1720.14	2785.73	2499.03	1412.62	4554.86	4040.04	4993.4	3981.4	4239.83		2062.77	2193.49	4361.91			6.41113e-06	1.03537	2872.72	17.7527			0.0144289	-0.668101	2872.72	4.06055			0.0534167	-0.550397	2872.72	2.31216		24.1254	2872.72	176.624
threonine degradation I	932.178	901.157	791.706	878.404	904.82	756.765	1091.59	1136.12	1080.31	1127.82	112.949	135.916	279.086	386.697	369.283		881.653	1038.52	256.786			5.284e-06	-1.9026	725.654	26.9679			0.1254	0.444987	725.654	1.07775			0.00308953	0.867475	725.654	5.8487		33.8943	725.654	175.918
phenylalanine degradation I (aerobic)	5763.19	5761.18	5624.65	5759.7	5179.01	5336.86	5407.78	5096.78	5240.06	5714.1	3781.3	3813.45	3662.97	3768.03	3783.36		5617.54	5359.12	3761.82			1.14293e-09	-0.544936	4912.83	17.4373			0.00381895	0.300757	4912.83	2.60245			0.068342	0.192505	4912.83	0.802757		20.8425	4912.83	174.495
putrescine degradation I	1116.88	1066.38	764.9	1029.34	1090.59	648.258	1434.74	1226.78	1229	1878.66	233.914	211.83	332.357	316.227	284.228		1013.62	1283.49	275.711			1.48246e-05	-2.05859	857.606	27.3792			0.273546	0.378708	857.606	0.587195			0.028558	0.993451	857.606	4.22536		32.1918	857.606	174.208
fucose degradation	4345.73	4132.67	3772.35	3976.39	3009.89	2818.11	3710.47	3475.1	3179.41	4730.85	1691.06	2400.34	810.288	1279.04	914.306		3847.4	3582.79	1419.01			0.000209038	-1.38852	2949.73	16.9371			0.014193	0.62144	2949.73	3.80672			0.106211	0.444262	2949.73	1.43414		22.178	2949.73	163.444
proline degradation	443.183	425.295	458.443	412.175	394.434	641.303	603.11	651.649	592.199	568.103	52.6612	58.5381	201.525	197.274	169.045		426.706	611.273	135.809			5.29857e-06	-1.93413	391.262	24.9831			0.531805	0.191977	391.262	0.128903			8.51201e-05	1.11992	391.262	11.1596		36.2717	391.262	161.319
2-aminoethylphosphonate degradation I	2694.95	2614.98	2169.65	2556.32	2617.67	2551.58	3144.03	3097.6	3076.36	3815.84	579.273	635.133	1209.65	1603.51	1595.66		2530.71	3137.08	1124.65			0.000267819	-1.33332	2264.15	15.174			0.311994	0.248106	2264.15	0.399852			0.0016357	0.779408	2264.15	6.91876		22.4926	2264.15	155.155
glycerol degradation II	1670.42	1611.27	1300	1567.89	1673.99	1051.96	1938.44	1641.99	1715.07	2320.15	599.48	553.836	688.335	692.717	717.873		1564.72	1733.52	650.448			3.12135e-06	-1.34219	1316.23	21.7032			0.114381	0.392535	1316.23	1.08559			0.0404132	0.646292	1316.23	2.64502		25.4338	1316.23	153.195
fructose degradation	2722.57	2670.56	2439.94	2632.42	2702.57	2855.12	3865.77	3447.17	3432.7	4153.91	553.387	684.647	1469.98	1949.77	1785.55		2633.61	3550.94	1288.67			0.000882904	-1.26279	2491.07	12.4643			0.619806	0.122154	2491.07	0.0820155			0.000529668	0.856506	2491.07	9.06843		21.6148	2491.07	152.703
1,2-dichloroethane degradation	1383.69	1425.36	1202.52	1455.93	1321.79	1602	1892.66	1492.59	1616.11	1676.77	234.693	266.172	581.625	757.493	710.569		1357.86	1656.03	510.111			0.00012771	-1.56274	1174.67	17.5689			0.210767	0.326208	1174.67	0.636876			0.000975439	0.826256	1174.67	7.18263		25.3884	1174.67	148.633
xylose degradation I	5111.32	5028.54	4823.46	4967.82	4081.58	4396.75	4881.51	4456.01	4340.74	5546.63	3117.92	3206.81	3010.15	2574.97	2583.92		4802.54	4724.33	2898.75			7.99914e-07	-0.716571	4141.87	15.2388			0.0213213	0.333424	4141.87	1.94357			0.0501227	0.295009	4141.87	1.33766		18.5201	4141.87	148.574
D-glucosaminate degradation	239.654	223.68	236.289	211.965	188.434	392.015	378.706	401.07	366.086	420.839	21.9885	20.146	120.111	113.85	105.596		220.004	391.743	76.3383			3.55728e-05	-2.00246	229.362	20.1323			0.802664	-0.0892281	229.362	0.01925			3.12591e-06	1.40264	229.362	17.4496		37.6011	229.362	146.329
aromatic biogenic amine degradation (bacteria)	347.303	330.062	384.01	317.416	323.017	501.635	472.26	528.354	528.621	462.893	42.9194	45.279	173.717	160.371	136.788		340.361	498.752	111.815			9.03489e-06	-1.90775	316.976	22.8275			0.613797	0.156917	316.976	0.0789059			5.88193e-05	1.14144	316.976	11.455		34.3614	316.976	144.987
protocatechuate degradation II (ortho-cleavage pathway)	2901.38	2970.21	3170.26	3020.69	3460.48	3466.37	3181.33	3113.55	3340.41	2529.37	4738.89	4817.38	4355.32	4691.59	4594.05		3104.6	3126.21	4639.45			2.57184e-08	0.574533	3623.42	14.9077			0.0189627	-0.322698	3623.42	1.89986			0.0310777	-0.308675	3623.42	1.59089		18.3985	3623.42	142.745
superpathway of hexuronide and hexuronate degradation	3082	3039.74	3078.32	3008.74	2631.69	2721.29	2934.6	2829.97	2774.36	3091.49	1949.3	1818.64	2064.5	1841.03	1846.11		2968.1	2870.34	1903.92			5.09959e-09	-0.616613	2580.79	16.6134			0.00848482	0.314262	2580.79	2.11499			0.0472057	0.236705	2580.79	1.0198		19.7482	2580.79	140.756
choline-O-sulfate degradation	1026.97	1021.64	1063.84	1017.72	1002.59	1159.07	1160.82	1199.95	1216.19	911.718	278.948	277.413	492.003	488.572	487.813		1026.55	1129.55	404.95			9.54072e-06	-1.41261	853.683	19.519			0.0699961	0.420039	853.683	1.33518			0.00460612	0.658217	853.683	4.23312		25.0872	853.683	135.605
uracil degradation I (reductive)	2465.98	2504.12	2255.73	2532.09	2709.67	1965.64	2715.06	2233.08	2588.75	2712.86	488.535	619.261	861.717	1381.12	1345.21		2493.52	2443.08	939.168			0.000383222	-1.39406	1958.59	14.8478			0.0175723	0.5602	1958.59	3.06517			0.0375215	0.509362	1958.59	2.26388		20.1768	1958.59	134.226
glycerol degradation V	1539.69	1474.36	1126.5	1426.44	1493.54	943.174	1836.77	1560.4	1588.43	2269.72	588.012	520.471	722.174	577.886	603.299		1412.11	1639.7	602.368			1.1733e-05	-1.34094	1218.06	19.1938			0.201144	0.333019	1218.06	0.673343			0.0412957	0.703027	1218.06	2.8248		22.6919	1218.06	134.057
S-methyl-5'-thioadenosine degradation I	1248.25	1195.94	821.441	1157.57	1267.94	710.858	1515.32	1333.76	1383.33	1960.52	641.453	508.953	367.704	324.079	344.482		1138.23	1380.76	437.334			2.07612e-05	-1.52604	985.44	20.096			0.280883	0.324361	985.44	0.503035			0.0396274	0.809597	985.44	3.192		23.791	985.44	133.297
pseudouridine degradation	1881.2	2019.52	2295.97	2120.97	2487.17	2692.64	1947.79	2007.16	2361.1	1325.82	3987.44	3639.89	4150.45	3377.02	3579.17		2160.97	2066.9	3746.79			6.33458e-06	0.825725	2658.22	14.0083			0.0425756	-0.427779	2658.22	1.91379			0.0288901	-0.51514	2658.22	2.58776		18.5098	2658.22	132.908
(1,3)-beta-D-xylan degradation	7.51465	8.04468	4.58443	8.43343	10.2024	3.33867	4.98954	1.08789	3.07636	4.34009	352.54	269.853	150.432	120.72	149.722		7.75592	3.36651	208.653			0.0100444	5.22957	73.2586	19.8979			0.0365964	-3.77276	73.2586	10.3208			0.0261132	-5.00637	73.2586	15.0928		45.3115	73.2586	132.563
glycerol degradation to butanol	4375.06	4308.92	3880.91	4260.41	4420.21	3597.14	4695.65	4397.27	4455.59	5002.78	2801.9	2636.91	2985.69	2928.1	3009.04		4249.1	4429.68	2872.33			1.37416e-07	-0.595274	3850.37	14.0926			0.0716498	0.218865	3850.37	0.86442			0.0238114	0.315037	3850.37	1.76426		16.7213	3850.37	131.718
phenylalanine degradation V	657.939	702.147	975.529	734.571	865.252	844.683	363.862	718.01	811.133	177.046	1758.92	1494.17	1715.56	1346.76	1437.57		787.088	582.947	1550.6			9.7093e-06	1.17861	973.543	16.5846			0.162251	-0.438654	973.543	0.972522			0.0100243	-1.00364	973.543	5.63163		23.1887	973.543	129.529
thymine degradation	2260.91	2255.11	2090.95	2250.86	2520.61	1838.22	2393.61	2117.04	2433.4	2527.73	445.003	573.389	770.251	1275.9	1265.03		2275.69	2262	865.914			0.00051362	-1.38966	1801.2	14.072			0.0215677	0.541104	1801.2	2.7755			0.0294281	0.526096	1801.2	2.47994		19.3274	1801.2	125.911
superpathway of pyrimidine ribonucleosides degradation	3355.52	3392.25	3096.27	3419.19	3574.57	2747.72	3590.72	3058.07	3435.26	3624.42	783.404	983.71	1329.09	2024.76	1979.55		3367.56	3291.24	1420.1			0.000846271	-1.22927	2692.97	12.3501			0.0167083	0.515565	2692.97	2.99586			0.0383405	0.45931	2692.97	2.1272		17.4732	2692.97	125.872
tryptophan degradation I (via anthranilate)	1316.69	1325.26	1158.84	1331.55	1431.62	1065.59	1181.9	1102.04	1260.28	1053.15	153.307	164.611	521.151	592.608	535.742		1312.79	1132.59	393.484			0.000336313	-1.63569	946.289	15.8796			0.00241457	0.782816	946.289	5.72655			0.122801	0.408773	946.289	1.04066		22.6468	946.289	125.607
D-galactonate degradation	2052.77	2075.45	1596.53	2092.09	2128.49	1598.39	2538.05	1968.73	2182.67	2755.36	1081.17	996.731	834.914	1199.54	1244.33		1989.06	2208.64	1071.34			3.85182e-06	-0.970186	1756.35	16.1099			0.166721	0.278403	1756.35	0.664279			0.0290282	0.529437	1756.35	2.49592		19.2701	1756.35	124.749
superpathway of beta-D-glucuronide and D-glucuronate degradation	2585.13	2548.13	2626.18	2521	2259.97	2385.2	2520.59	2490.55	2432.89	2577.12	1554.56	1421.02	1718.07	1545.8	1550.93		2508.08	2481.27	1558.08			1.44646e-07	-0.679084	2182.48	14.7164			0.0140555	0.312462	2182.48	1.83365			0.0229158	0.287411	2182.48	1.49333		18.0434	2182.48	123.326
L-idonate degradation	902.12	892.844	840.288	886.041	1026.1	796.273	750.302	775.668	780.369	593.994	1558.12	1510.47	1562.45	1697.93	1840.79		909.478	739.321	1633.95			8.3901e-06	0.986951	1094.25	14.3121			0.106717	-0.383768	1094.25	1.06536			0.00199394	-0.782503	1094.25	6.0362		21.4137	1094.25	123.16
cysteine biosynthesis/homocysteine degradation	1245.89	1219.92	1264.16	1200.87	1224.47	1390.83	1416.78	1609.72	1518.69	1336	192.33	215.352	626.688	658.758	634.948		1231.06	1454.41	465.615			0.000449057	-1.52796	1050.36	14.5231			0.153937	0.358779	1050.36	0.827819			0.00158413	0.777719	1050.36	6.18321		21.5341	1050.36	122.592
leucine degradation I	1734.16	1798.21	2234.59	1845.19	2316.3	2229.95	2030.62	1879.88	2349.31	1414.72	3668.24	3147.92	3619.91	3109.28	3316.55		1985.69	1980.9	3372.38			5.52898e-06	0.765868	2446.32	12.9777			0.0283259	-0.43078	2446.32	2.14907			0.0334371	-0.435561	2446.32	2.07179		17.1986	2446.32	120.954
beta-D-glucuronide and D-glucuronate degradation	1682.19	1650.27	1727.69	1626.85	1530.09	1703.28	1749.21	1842.17	1773.52	1725.71	895.184	790.957	1055.03	987.745	989.015		1643.42	1758.78	943.587			2.24309e-06	-0.85024	1448.59	14.3109			0.066527	0.282481	1448.59	0.990623			0.00360399	0.443287	1448.59	3.22693		18.5284	1448.59	114.308
phenol degradation I (aerobic)	1584.14	1579.21	1276.38	1575.59	1667.69	1040.55	1982.47	1628.58	1850.43	2217.04	220.553	271.911	627.693	906.087	934.391		1536.6	1743.81	592.127			0.000464914	-1.4699	1290.85	14.3452			0.146775	0.395742	1290.85	0.965761			0.0289081	0.712252	1290.85	3.20995		18.5209	1290.85	111.015
arginine degradation VI (arginase 2 pathway)	3208.21	3345.24	3625.14	3445.75	3886.67	3561.53	3043.37	2815.83	3489.1	2546.59	6390.7	5971.44	5745.89	4682.56	4994.98		3502.2	3091.28	5557.12			0.000887358	0.753295	4050.2	7.99203			0.104821	-0.30417	4050.2	1.03577			0.00512974	-0.551198	4050.2	4.38779		13.4156	4050.2	107.024
creatinine degradation II	578.175	553.32	709.95	535.091	688.44	479.377	392.801	583.111	754.733	271.63	79.3257	98.8301	191.977	253.806	269.316		612.995	496.33	178.651			4.04633e-05	-1.63447	429.326	17.8258			0.00359311	0.861028	429.326	5.22554			0.391761	0.326445	429.326	0.329837		23.3812	429.326	106.43
tryptophan degradation to 2-amino-3-carboxymuconate semialdehyde	1645.44	1670.88	1476.31	1689.54	1829.34	1341.03	1555.86	1359.87	1608.42	1393.47	249.278	266.449	792.364	882.532	809.775		1662.3	1451.73	600.08			0.00129815	-1.37556	1238.04	11.5554			0.00304928	0.696285	1238.04	5.09769			0.136372	0.359932	1238.04	0.906325		17.5595	1238.04	104.158
trehalose degradation V	5614.16	5564.54	5321	5528.14	4940.62	4812.41	5121.14	4850.92	4785.79	5701.08	3475.8	4068.42	2538.24	3325.79	3051.95		5393.69	5054.27	3292.04			0.000518547	-0.666167	4580	7.74955			0.00488988	0.370136	4580	3.02855			0.109955	0.218854	4580	0.743029		11.5211	4580	94.7789
asparagine degradation I	5574.6	5605.34	5740.35	5627.88	5310.84	5194.41	4809.79	5070.67	4959.09	5015.2	6750.87	6514.59	6731.07	6247.01	6480.03		5571.8	5009.83	6544.72			1.09215e-06	0.30684	5708.78	6.69522			0.464904	-0.052245	5708.78	0.0636057			0.000122536	-0.274141	5708.78	3.92487		10.6837	5708.78	92.8661
glutaryl-CoA degradation	3128.81	3250.36	3485	3339.5	3572.26	3108.02	2861.25	2581.21	3051.23	2046.43	4655.06	4431.32	4717.83	4006.33	3991.97		3355.19	2729.63	4360.5			8.13348e-05	0.519282	3481.77	7.21717			0.549063	-0.0794201	3481.77	0.0702755			0.00158753	-0.49909	3481.77	4.74783		12.0353	3481.77	92.4498
stachyose degradation	3248.14	3214.54	2658.08	3189.89	3181.2	2682.06	3612.18	3097.6	3306.57	4136.7	2359.51	2110.86	2139.05	1648.66	1730.62		3098.37	3367.02	1997.74			4.08982e-05	-0.694369	2821.04	10.0334			0.171774	0.207995	2821.04	0.523962			0.0285768	0.402077	2821.04	2.04416		12.6015	2821.04	91.8386
lysine degradation I	584.784	582.971	639.592	581.641	839.88	479.099	443.57	817.008	517.341	274.174	1185.71	1203.18	1297.43	1984.13	2095.95		645.773	506.238	1553.28			0.00662104	1.43116	901.764	8.65416			0.0955833	-0.673207	901.764	1.9048			0.0116395	-1.11899	901.764	6.00568		16.5646	901.764	90.7727
2-oxobutanoate degradation II	297.508	289.953	263.796	284.412	252.753	371.149	328.436	374.598	339.937	358.282	33.1776	43.3792	115.085	161.156	123.399		277.684	354.48	95.2394			0.00013194	-1.73067	242.468	15.3004			0.27568	0.30442	242.468	0.38819			0.000539845	0.926825	242.468	6.90148		22.59	242.468	89.1417
tryptophan degradation X (mammalian, via tryptamine)	1032.86	1078.48	1148.21	1111.95	1314.6	1278.43	1037.57	1104.58	1270.02	776.427	456.638	420.097	728.204	592.608	609.69		1137.22	1093.41	561.447			2.19345e-05	-0.990227	930.691	12.8628			0.0177142	0.458809	930.691	2.24082			0.10118	0.364426	930.691	1.01091		16.1145	930.691	89.006
histidine degradation I	3384.58	3467.72	3508.94	3528.69	4127.63	3190.1	3561.53	3027.25	3739.31	3276.62	5376.78	4880.24	5662.3	4683.94	4947.36		3603.51	3358.96	5110.12			0.000139459	0.553759	4024.2	7.41496			0.0864321	-0.232803	4024.2	0.85972			0.00610135	-0.375259	4024.2	2.88618		11.1609	4024.2	88.893
arginine degradation I (arginase pathway)	1013.03	1012.59	1194.56	1012.28	1093.61	1180.22	1014.75	1117.27	1258.74	854.848	148.075	156.577	612.784	554.723	504.702		1065.21	1085.16	395.372			0.00132001	-1.44331	848.584	11.428			0.0346392	0.525023	848.584	2.10846			0.0261337	0.571366	848.584	2.48682		16.0232	848.584	86.4817
D-galactarate degradation I	2709.62	2679.99	2178.11	2658.26	2954.97	2635.6	3170.35	3084.9	3061.49	3524.45	651.417	825.59	1271.47	2146.07	2137.03		2636.19	3095.36	1406.32			0.00712083	-1.02701	2379.29	7.07891			0.292735	0.227992	2379.29	0.390429			0.00324171	0.614857	2379.29	4.91254		12.3819	2379.29	86.4766
quinate degradation II	328.834	320.446	506.898	314.295	503.91	514.433	432.219	498.255	507.086	224.936	855.493	779.677	990.706	1163.03	1092.94		394.877	435.386	976.37			0.000425713	1.23386	602.211	10.8636			0.0148713	-0.838017	602.211	4.00045			0.0548873	-0.655121	602.211	2.15693		17.0209	602.211	84.318
maltose degradation	312.899	345.73	504.733	369.809	498.055	359.185	393.799	200.172	406.592	202.787	1652.81	1332.96	977.137	740.808	840.206		406.245	312.507	1108.79			0.0103075	1.62541	609.179	8.44968			0.0881505	-0.806781	609.179	2.22652			0.0132139	-1.27739	609.179	6.27991		16.9561	609.179	84.2389
N-acetylneuraminate and N-acetylmannosamine degradation	2019.54	1993.43	1660.52	1974.29	2042.96	2075.82	2640.46	2276.96	2524.15	3128.76	1732.92	1399.53	1378.51	1185.22	1293.94		1938.15	2529.23	1398.02			0.00018809	-0.67604	1955.13	7.84963			0.910922	-0.0188417	1955.13	0.00237931			0.004483	0.600505	1955.13	4.39512		12.2471	1955.13	81.4382
quinate degradation I	158.713	157.407	710.141	156.45	393.99	691.939	206.317	517.112	617.835	72.4346	790.697	669.686	1355.06	1370.91	1217.25		315.34	421.128	1080.72			0.00452642	1.5533	605.729	9.51918			0.0302	-1.25176	605.729	4.97397			0.180314	-0.729032	605.729	1.4179		15.911	605.729	78.9348
superpathway of N-acetylglucosamine, N-acetylmannosamine and N-acetylneuraminate degradation	2749.55	2710.21	2287.25	2681.36	2669.39	2695.14	3416.09	2941.3	3158.39	3983.45	2362.52	1987.96	1847.9	1619.02	1721.95		2619.55	3238.88	1907.87			0.0002367	-0.618551	2588.77	7.29026			0.865488	0.0256603	2588.77	0.00523317			0.00679393	0.516803	2588.77	3.64186		10.9374	2588.77	78.0164
gellan degradation	20.371	18.3878	21.9671	16.9333	24.8406	23.0925	16.5902	28.2852	24.0981	6.58496	209.698	168.609	124.634	116.205	124.92		20.5	19.7302	148.813			0.0018071	2.88715	63.0145	14.744			0.0223682	-2.03943	63.0145	6.26621			0.0201319	-2.10122	63.0145	6.63503		27.6452	63.0145	77.8897
glycogen degradation III	1869.7	1928.08	1830.59	1970.9	1890.11	1038.33	1118.9	1135.04	1258.23	672.564	2038.92	1840.29	1402.63	1558.76	1647.85		1897.87	1044.61	1697.69			0.246784	0.206539	1546.73	0.377651			0.00273503	0.468996	1546.73	3.6169			0.000303528	-0.783252	1546.73	8.29058		12.2851	1546.73	77.0429
iota-carrageenan degradation	1.9013	2.03032	1.14611	2.12496	2.57278	0.834667	1.24738	0.362631	0.512726	1.04761	88.1212	67.4831	37.5242	30.2291	37.4304		1.95509	0.801003	52.1576			0.0100383	5.24218	18.3046	16.2019			0.0369056	-3.75956	18.3046	8.33179			0.025879	-5.07801	18.3046	12.4643		36.998	18.3046	76.5276
protocatechuate degradation III (para-cleavage pathway)	2842.8	2840.23	2713.54	2838.35	3178.54	2869.31	3002.45	2801.69	2982.53	2694.9	5309.65	5172.17	4243.42	4004.17	4064.4		2882.69	2870.18	4558.76			0.00353697	0.664361	3437.21	5.52388			0.0271362	-0.36574	3437.21	1.94321			0.0236891	-0.374445	3437.21	2.0644		9.53149	3437.21	72.9814
shikimate degradation I	1118.32	1066.11	1120.38	1027.82	1187.74	869.167	1257.99	1049.82	1101.34	1122.59	2438	2653.97	1758.44	1971.37	1755.12		1104.07	1080.18	2115.38			0.00445524	0.953777	1433.21	6.67067			0.0327122	-0.533231	1433.21	2.35599			0.0230106	-0.575546	1433.21	2.80453		11.8312	1433.21	72.7957
lactose degradation II	859.838	953.026	787.122	1021.37	866.672	674.133	1112.54	546.485	731.66	630.51	253.007	269.418	357.653	582.204	486.748		897.606	739.066	389.806			0.000499507	-1.06994	675.493	9.38658			0.00284549	0.669273	675.493	4.5277			0.49339	0.199301	675.493	0.162488		14.0768	675.493	71.7643
adenosine nucleotides degradation I	475.415	547.115	501.613	599.703	686.134	918.134	428.726	522.552	675.773	286.895	98.9206	108.369	305.722	275.791	255.927		561.996	566.416	208.946			0.00022421	-1.43309	445.786	13.0574			0.0748913	0.53569	445.786	1.50541			0.194976	0.55524	445.786	0.984281		15.5471	445.786	71.4384
D-serine degradation	506.288	540.066	798.901	564.84	779.552	806.567	342.033	527.266	689.617	150.556	953.635	920.778	1418.72	1992.57	1944.86		637.93	503.208	1446.11			0.0166788	1.34171	862.416	6.57516			0.135858	-0.611501	862.416	1.46127			0.0243254	-1.05016	862.416	4.67197		12.7084	862.416	68.8684
shikimate degradation II	1108.64	1057.22	1075.05	1019.51	1164.85	819.643	1247.63	1014.64	1064.93	1119.59	2431.82	2645.97	1682.73	1894.22	1692.13		1085.05	1053.29	2069.37			0.00651827	0.952701	1402.57	6.17475			0.038585	-0.525009	1402.57	2.20053			0.0245618	-0.582477	1402.57	2.78018		11.1555	1402.57	68.2683
allantoin degradation IV (anaerobic)	876.86	910.657	964.514	935.446	1105.14	776.241	1116.91	948.281	1065.44	744.251	173.737	229.68	479.606	599.674	577.737		958.524	930.225	412.087			0.00184214	-1.19641	766.945	8.86137			0.0232023	0.514166	766.945	2.27612			0.0748615	0.440833	766.945	1.34409		12.4816	766.945	65.6841
putrescine degradation IV	33.5896	34.0558	58.4515	34.3978	68.7553	100.16	192.222	102.625	0	61.5095	0	0	4.18797	6.87024	0.608625		45.85	91.3032	2.33337			0.00356644	-4.87723	46.4955	21.2351			0.966011	-0.0301512	46.4955	0.000805439			0.0979344	1.92213	46.4955	3.44996		24.6859	46.4955	64.4617
cellulose degradation II (fungi)	1300.49	1413.53	1531.58	1496.44	1515.99	1460.39	1081.23	992.159	1334.11	642.483	684.038	671.229	979.65	885.869	929.978		1451.6	1102.08	830.153			0.00149364	-0.621128	1127.94	5.03684			0.000272997	0.587382	1127.94	6.00734			0.834112	-0.0499219	1127.94	0.0112857		11.0555	1127.94	64.0692
superpathway of anaerobic sucrose degradation	4391.27	4348.42	4193.8	4316.98	4283.77	4361.41	4496.7	4648.93	4517.12	4548.86	2163.84	2198.17	3062.75	3494.79	3454.1		4306.85	4514.6	2874.73			0.00584489	-0.61759	3898.73	4.76728			0.0780571	0.221188	3898.73	0.846794			0.00861146	0.330299	3898.73	2.35749		7.97157	3898.73	62.9904
aspartate degradation I	4812.81	4933.15	4846.95	5021.41	5658.61	5632.61	5465.29	5488.06	5759.96	5156.92	6903.9	6180.7	6984.19	6260.36	6611.03		5054.59	5500.57	6588.04			0.000166745	0.319973	5714.4	4.42501			0.00196525	-0.257983	5714.4	2.55598			0.299295	-0.0817631	5714.4	0.156802		7.1378	5714.4	62.0593
tryptophan degradation II (via pyruvate)	3762.57	3581.8	3156.7	3449.2	2543.33	2214.65	2850.15	2709.94	2521.59	3912.37	2123.04	2749.27	1634.31	1610.97	1346.89		3298.72	2841.74	1892.9			0.00463808	-0.697751	2677.79	5.31992			0.0131499	0.478653	2677.79	2.94167			0.553343	0.13059	2677.79	0.109653		8.37124	2677.79	60.219
sucrose degradation II (sucrose synthase)	2524.2	2494.65	2495.33	2472.99	2481.58	2618.35	2659.55	2905.4	2752.83	2541.5	1471.34	1356.63	1724.27	1999.44	2021.39		2493.75	2695.52	1714.61			0.00169796	-0.597649	2301.3	5.28729			0.139239	0.177493	2301.3	0.485369			0.00285056	0.357307	2301.3	2.90427		8.67693	2301.3	60.0979
sitosterol degradation to androstenedione	1147.93	1142.46	1229.01	1138.45	1246.91	1843.78	1616.73	1595.22	1694.56	1566.92	1386.67	1103.6	1302.29	729.031	786.952		1180.95	1663.44	1061.71			0.0537092	-0.421734	1302.03	1.57043			0.170788	-0.206386	1302.03	0.46449			2.04938e-05	0.568961	1302.03	7.82166		9.85658	1302.03	59.2082
glutamate degradation VIII (to propionate)	339.97	381.318	782.601	411.644	682.319	848.3	395.546	720.186	807.031	262.501	955.75	882.188	1027.56	1262.95	1091.87		519.57	606.713	1044.06			0.000327127	0.89064	723.449	8.33397			0.0385847	-0.667754	723.449	2.53425			0.285814	-0.365818	723.449	0.534206		11.4024	723.449	59.1356
methylglyoxal degradation II	902.029	872.196	1195.07	850.315	1026.81	1153.23	901.485	1251.8	1237.21	779.869	1692.56	1471.53	2096	1576.62	1604.03		969.284	1064.72	1688.15			0.00129196	0.731119	1240.72	6.14822			0.0125228	-0.505944	1240.72	2.80177			0.131411	-0.319559	1240.72	0.819898		9.76988	1240.72	57.9839
phenylethylamine degradation I	576.093	588.564	791.197	597.711	673.181	870.558	939.405	871.403	918.805	812.495	135.939	147.078	580.285	592.019	520.374		645.349	882.533	395.139			0.0196136	-0.951101	641.007	4.28157			0.950954	0.0146339	641.007	0.000842659			0.000355563	0.762462	641.007	6.93348		11.2159	641.007	56.4351
creatinine degradation I	2494.95	2466.31	2130.68	2445.3	2858	2276.42	2714.68	2644.31	2793.33	2920.28	1112.84	1127.5	1263.09	2038.3	2128.21		2479.05	2669.8	1533.99			0.00730721	-0.746962	2227.61	5.07138			0.158319	0.238094	2227.61	0.605714			0.0117872	0.412039	2227.61	2.52554		8.20264	2227.61	56.3525
glycogen degradation II	6745.89	6675.43	6181.02	6623.76	6022.43	6155.95	6405.57	6029.83	5997.36	6937.11	5182.56	5598.84	4712.81	4746.95	4581.12		6449.71	6305.16	4964.45			0.000375329	-0.361341	5906.44	4.55357			0.0157031	0.194867	5906.44	1.29324			0.0864559	0.143781	5906.44	0.562363		6.40916	5906.44	56.1866
glutamine degradation II	5962.19	6025.16	6112.83	6071.34	5674.49	5948.12	5438.35	5654.87	5591.79	5632.54	4555.47	4612.24	4921.53	5066.12	4967.29		5969.2	5653.13	4824.53			3.76289e-05	-0.268439	5482.29	4.32068			0.000964194	0.188293	5482.29	2.06579			0.260359	0.0669288	5482.29	0.142295		6.52876	5482.29	56.1787
4-aminobutyrate degradation	2984.76	2985.8	3014.46	2986.56	3357.48	3705.92	3473.09	3496.85	3838.78	3622.03	1371.14	1372.82	2371.73	2940.86	2917.29		3065.81	3627.34	2194.77			0.0275729	-0.608617	2962.64	3.14837			0.618521	0.074729	2962.64	0.0517189			0.00142724	0.463689	2962.64	4.37661		7.5767	2962.64	55.8984
triacylglycerol degradation	3092.32	3011.51	3387.58	2952.23	2161.49	2556.86	1972.99	2287.12	2050.39	2249.36	1290.87	1745.81	1345.85	2233.03	2050.91		2921.02	2223.34	1733.29			0.0068442	-0.569479	2292.55	3.93476			0.00537543	0.5622	2292.55	4.07273			0.694735	-0.0658382	2292.55	0.0332414		8.04073	2292.55	55.6385
chitin degradation II	3606.31	3598.23	3916.44	3592.31	2817.55	3018.71	2495.77	2604.42	2515.95	2564.39	2406.44	2796.29	2142.06	2230.87	2099.91		3506.17	2639.85	2335.11			0.00455936	-0.396159	2827.04	3.05484			0.00241699	0.495209	2827.04	4.26822			0.268328	-0.14583	2827.04	0.274433		7.59749	2827.04	55.3992
superpathway of phenylethylamine degradation	2030.31	2070.35	2444.9	2099.72	2357.46	2786.95	2930.85	2717.56	2921	2642.37	677.915	719.714	2217.11	2156.47	2011.5		2200.55	2799.75	1556.54			0.0526113	-0.683669	2185.61	2.77093			0.937611	0.0147654	2185.61	0.00130914			0.00123065	0.575679	2185.61	5.30871		8.08095	2185.61	55.253
L-serine degradation	599.542	588.602	660.54	580.578	588.457	713.64	671.342	783.646	730.122	592.647	354.711	303.535	431.696	445.781	450.382		603.544	698.28	397.221			7.68036e-05	-0.71252	566.348	7.58733			0.342753	0.13994	566.348	0.168413			0.0016612	0.480773	566.348	3.45845		11.2142	566.348	54.7065
galactose degradation II	264.914	305.966	249.278	336.075	278.038	215.622	406.024	201.623	252.774	233.317	67.079	75.3594	124.466	172.541	135.571		286.854	261.872	115.003			0.000123841	-1.25441	221.243	11.0161			0.0155056	0.60623	221.243	2.46564			0.237009	0.382177	221.243	0.537079		14.0188	221.243	54.0666
4-coumarate degradation (anaerobic)	100.316	101.631	164.976	102.596	197.927	144.397	93.6786	155.931	157.92	37.1152	294.368	265.935	288.467	357.253	436.688		133.489	117.808	328.542			0.00111521	1.38668	193.28	9.01812			0.0659265	-0.741456	193.28	1.9286			0.0222954	-0.971547	193.28	3.53464		14.4814	193.28	53.9953
oxalate degradation V	18.9224	16.549	26.4242	14.8083	24.4858	19.4756	14.9686	8.34052	16.92	5.08838	177.968	136.154	462.854	68.7024	83.6859		20.2379	12.9586	185.873			0.0781542	3.48521	73.0231	7.34369			0.109203	-2.29641	73.0231	4.20375			0.0696568	-2.99144	73.0231	6.58788		18.1353	73.0231	53.014
galactose degradation III	3429.67	3373.94	2779.76	3333.06	3391.63	3442.45	4054.37	3698.84	3804.94	4574.16	3064.42	2628.12	3073.8	2268.16	2383.22		3261.61	3914.95	2683.55			0.00244886	-0.419152	3286.7	3.68722			0.890179	-0.0165524	3286.7	0.0028175			0.00379241	0.397279	3286.7	3.24056		6.93059	3286.7	52.476
sophorolipid degradation	73.8789	76.501	91.3066	78.4242	108.855	72.0596	112.514	83.4052	67.6798	105.808	343.355	301.438	639.922	210.426	244.667		85.7932	88.2934	347.962			0.0268037	1.99912	174.016	6.81282			0.0442502	-1.34624	174.016	3.95235			0.0506235	-1.2965	174.016	3.64207		14.4072	174.016	52.3273
adenosine nucleotides degradation III	2773.45	2717.99	3250.68	2677.31	2186.42	2112.82	1449.46	1806.99	1652.52	1615.26	1582.73	2045.87	1703.33	2592.24	2567.64		2721.17	1727.41	2098.36			0.667367	-0.0840825	2182.31	0.0467902			0.0044576	0.508477	2182.31	3.78741			0.0044548	-0.480282	2182.31	3.57782		7.41202	2182.31	50.6601
cholesterol degradation to androstenedione II (cholesterol dehydrogenase)	1378.62	1345.68	1490.77	1321.52	1417.16	2123.12	1925.46	1899.1	1997.07	1916.07	1837.91	1486.69	1960.64	1211.91	1279.33		1390.75	1972.16	1555.29			0.502104	-0.112524	1639.4	0.102193			0.00487822	-0.342765	1639.4	2.40513			7.77205e-05	0.421	1639.4	5.25134		7.75866	1639.4	49.3694
5-dehydro-4-deoxy-D-glucuronate degradation	3136.23	3166.04	3436.6	3187.9	2293.06	2379.64	2032.86	1752.96	1800.18	2079.05	2849.6	3017.19	2508.93	2115.25	2047.87		3043.97	2008.94	2507.77			0.94785	-0.0107094	2520.22	0.000806492			0.0108014	0.430682	2520.22	2.74202			0.00160953	-0.466505	2520.22	4.21881		6.96164	2520.22	49.3255
citrulline degradation	6791.61	6672.56	6530.4	6585.24	6217.52	6445.3	6429.52	6767.43	6303.97	6933.52	4689.18	5389.74	4762.89	5695.24	5391.04		6559.47	6575.95	5185.62			0.0010949	-0.340873	6107.01	3.73122			0.0298967	0.15757	6107.01	0.888058			0.0259779	0.163213	6107.01	0.95668		5.57595	6107.01	49.292
gallate degradation III (anaerobic)	65.64	50.0302	100.221	38.5813	87.1197	50.3583	102.909	116.405	72.2944	65.5503	158.206	203.597	195.997	304.057	276.468		68.3184	81.5034	227.665			0.00342416	1.60367	125.829	8.16538			0.0152928	-1.17805	125.829	4.41702			0.0631714	-0.860585	125.829	2.13184		14.7142	125.829	49.2814
D-galacturonate degradation I	4643.96	4589.22	4405.7	4549.07	3694.96	3611.61	4118.49	3716.61	3677.78	4750.3	3508.2	3563.62	3191.07	2765.57	2768.18		4376.58	3974.96	3159.33			0.00126711	-0.402425	3836.96	4.02031			0.00856558	0.295036	3836.96	2.10312			0.525275	0.0771581	3836.96	0.0743938		6.19782	3836.96	48.7793
L-arabinose degradation I	3208.48	3152.44	3364.97	3111.34	2348.59	2264.45	1860.6	1954.22	1985.79	2307.28	2437.89	2559.85	2101.02	1621.57	1593.38		3037.17	2074.47	2062.74			0.100235	-0.309221	2391.46	0.992258			0.00231685	0.554067	2391.46	4.68986			0.0558334	-0.297729	2391.46	1.19842		6.88053	2391.46	48.1158
superpathway of D-glucarate and D-galactarate degradation	2412.47	2417.62	2097.06	2421.39	2762.19	2468.11	2536.68	2649.38	2667.2	2445.12	664.444	836.553	1300.11	2146.26	2142.36		2422.15	2553.3	1417.95			0.0258596	-0.811022	2131.13	4.06448			0.123575	0.286694	2131.13	0.821919			0.0224092	0.411221	2131.13	2.1416		7.028	2131.13	47.7512
alkylnitronates degradation	3307.62	3353.14	3699.7	3386.52	3562.32	3254.37	2834.56	3136.4	3164.55	2527.28	3752.52	3611.95	4242.41	4281.93	4389.86		3461.86	2983.43	4055.73			0.00235684	0.331718	3500.34	2.96453			0.794385	-0.0238566	3500.34	0.00811133			0.0016368	-0.3333	3500.34	3.15815		6.1308	3500.34	47.1568
superpathway of 4-aminobutyrate degradation	3083.18	3085.67	3092.14	3087.5	3487.98	3769.64	3557.42	3597.3	3920.3	3672.46	1558.74	1537.15	2613.46	3112.02	3111.14		3167.29	3703.42	2386.5			0.0388949	-0.525563	3085.74	2.47332			0.680548	0.0568252	3085.74	0.0316978			0.00185367	0.415386	3085.74	3.78732		6.29234	3085.74	46.8977
glutamate degradation VI (to pyruvate)	136.441	157.216	393.242	172.454	313.524	511.651	161.162	332.896	392.748	102.666	456.638	386.732	787.171	735.312	699.005		234.575	300.224	612.972			0.00786554	1.19682	382.59	6.14527			0.0270168	-0.960873	382.59	3.67725			0.275071	-0.497252	382.59	0.68015		10.5027	382.59	46.4498
sucrose degradation III (sucrose invertase)	862.464	866.105	865.948	868.776	854.34	1013.29	1199.86	1063.24	997.252	1060.18	424.017	471.234	759.53	768.289	746.326		863.527	1066.76	633.879			0.00805408	-0.606537	854.723	3.49626			0.876246	0.0222336	854.723	0.00351156			0.000241267	0.510773	854.723	5.0864		8.58618	854.723	46.4255
superpathway of cholesterol degradation II (cholesterol dehydrogenase)	2044.98	2012.82	2178.37	1989.23	2160.51	2962.23	2749.36	2693.26	2851.78	2706.87	2694.74	2232.8	2879.65	1901.09	2005.87		2077.18	2792.7	2342.83			0.697008	-0.0556342	2404.24	0.0280369			0.0026058	-0.305887	2404.24	2.54103			0.000238485	0.337611	2404.24	3.93166		6.50073	2404.24	45.5205
methylglyoxal degradation I	3208.3	3242.73	3496.08	3267.99	3699.21	3777.7	3753	3500.12	3864.93	3068.29	4061.64	4122.45	4274.91	4641.93	4583.25		3382.86	3592.81	4336.84			0.00033519	0.314311	3770.84	3.75615			0.00628083	-0.229012	3770.84	1.73436			0.260147	-0.103432	3770.84	0.208024		5.69853	3770.84	44.6553
aspartate degradation II	5849.29	5920.38	5840.76	5972.53	6300.12	6315.09	6195.38	6227.47	6339.86	6095.88	7809.77	7315.92	7468.83	6855.72	7070.7		5976.62	6234.74	7304.19			0.000888713	0.258573	6505.18	2.94474			0.00300265	-0.179712	6505.18	1.69199			0.125549	-0.0909418	6505.18	0.305891		4.94262	6505.18	44.3887
sucrose degradation I (sucrose phosphotransferase)	736.888	753.058	754.075	764.918	766.511	834.111	1028.97	847.469	793.187	839.583	1284.24	1077.99	1023.37	1103.95	1161.71		755.09	868.664	1130.25			0.00045781	0.477313	918.002	4.43493			0.0011155	-0.404497	918.002	3.32305			0.358756	-0.117958	918.002	0.14612		7.9041	918.002	43.5074
2-aminophenol degradation	214.484	213.605	192.61	212.961	315.032	118.801	82.2026	252.029	115.876	28.1358	197.619	293.086	312.423	735.312	791.06		229.739	119.409	465.9			0.0762452	1.41618	271.682	3.66934			0.483513	-0.349205	271.682	0.255456			0.0139658	-1.54243	271.682	6.63197		10.5568	271.682	42.8594
adenosine nucleotides degradation IV	69.4426	73.6662	52.2753	76.7641	52.1653	40.8987	32.5567	54.7573	36.4036	17.6597	6.12339	10.1324	0	36.7067	19.0195		64.8627	36.4552	14.3964			0.00181559	-1.81511	38.5714	8.60496			0.000279109	1.3511	38.5714	8.3056			0.778484	-0.120452	38.5714	0.0226561		16.9332	38.5714	42.1994
urate biosynthesis/inosine 5'-phosphate degradation	5075.92	5103.2	5085.79	5123.21	5627.82	5666.28	5713.52	5741.9	5893.79	5698.69	6619.27	6017.71	6695.73	5943.15	6264.57		5203.19	5742.83	6308.09			0.00205922	0.204868	5751.37	2.01648			0.00025061	-0.211676	5751.37	2.79294			0.952132	-0.00321261	5751.37	0.00025076		4.80967	5751.37	41.8849
isoleucine degradation I	5051.47	5127.49	5007.54	5183.24	5672.27	5578.08	5747.95	5373.11	5812.78	5536.46	7088.21	6415.13	6714.49	5966.32	6246.92		5208.4	5609.67	6486.21			0.00243568	0.262005	5768.1	2.50996			0.0016901	-0.215605	5768.1	2.19088			0.364474	-0.0598555	5768.1	0.0961753		4.79702	5768.1	41.8051
glutamate degradation I	3276.75	3370.18	3314.99	3438.71	3934.58	3414.07	3515.25	3346.72	3801.86	3366.26	4501.64	3945.05	4815.66	4334.14	4499.41		3467.04	3488.83	4419.18			0.00101191	0.345546	3791.69	3.56211			0.0380259	-0.18961	3791.69	0.926724			0.0419483	-0.176589	3791.69	0.83717		5.32601	3791.69	41.7936
2-oxopentenoate degradation	3066.43	3092.49	2801.41	3111.6	3262.46	2688.18	3467.35	3167.58	3275.81	3538.07	1085.01	1240.42	1944.39	2776.36	2826.45		3066.88	3227.4	1974.53			0.0312846	-0.672533	2756.27	3.3205			0.138773	0.237724	2756.27	0.669045			0.0324514	0.356547	2756.27	1.74177		5.73131	2756.27	41.5274
aldoxime degradation	16.9306	14.3655	24.5776	12.4841	21.5581	17.528	12.0996	25.0216	19.4836	4.19043	2.05969	2.77057	0	2.5518	3.49959		17.9832	15.6646	2.17633			3.01682e-05	-2.95054	11.9414	19.3483			0.0261382	1.01146	11.9414	2.32226			0.249506	0.63605	11.9414	0.556299		22.2268	11.9414	41.3182
glucuronoarabinoxylan degradation	9.23487	8.50437	13.6896	7.96859	18.0982	4.45156	2.86898	2.53842	1.02545	10.3264	20.5969	30.9116	97.4959	62.2248	77.4475		11.4991	4.24217	57.7353			0.0246155	2.8749	24.4922	7.47269			0.11874	-1.43022	24.4922	2.13839			0.0162361	-3.02862	24.4922	8.75658		18.3677	24.4922	40.8612
4-aminobutyrate degradation III	3120.48	3118.08	3096.27	3116.32	3530.39	3766.3	3536.58	3635.74	3937.74	3670.97	1786.81	1716.45	2851.5	3160.12	3188.43		3196.31	3709.47	2540.66			0.0470249	-0.442599	3148.81	1.96709			0.792536	0.0325208	3148.81	0.0109932			0.00174985	0.370923	3148.81	3.42328		5.40136	3148.81	40.4613
2-oxobutanoate degradation I	127.115	149.554	113.083	166.012	143.189	89.5876	180.871	98.2731	90.7525	106.108	28.9469	32.2177	61.3119	82.4429	59.1887		139.791	113.118	52.8216			0.000287223	-1.25942	101.91	8.92532			0.00435673	0.752606	101.91	3.55522			0.487911	0.232133	101.91	0.144761		12.6253	101.91	40.114
purine nucleobases degradation II (anaerobic)	207.151	168.862	317.472	140.778	278.304	146.345	290.142	358.642	240.981	149.658	323.649	392.708	552.142	623.622	598.582		222.513	237.154	498.141			0.00720227	1.11596	319.269	5.67807			0.0421669	-0.72443	319.269	2.36555			0.0992871	-0.603484	319.269	1.4376		9.48122	319.269	40.0777
trehalose degradation VI (periplasmic)	1493.88	1684.17	1740.68	1823.75	1879.81	1535.23	1865.09	1013.19	1578.17	1071.4	2837.91	2611.1	2777.8	1752.89	1858.59		1724.46	1412.62	2367.66			0.0221955	0.594041	1834.91	3.03266			0.464324	-0.132348	1834.91	0.136125			0.0171449	-0.534477	1834.91	2.91359		6.08238	1834.91	39.8086
phytol degradation	692.162	810.788	690.848	897.795	850.969	915.908	555.959	402.883	699.358	310.84	330.385	368.96	482.957	503.098	526.765		788.513	576.99	442.433			0.00735998	-0.625901	602.645	3.48763			0.00192237	0.629453	602.645	4.4661			0.767262	-0.093149	602.645	0.0279961		7.98173	602.645	39.5469
mevalonate degradation	2210.75	2238.22	1881.46	2258.37	2505.44	1788.97	2489.9	1912.52	2402.12	2583.7	4196.58	3688.3	3360.93	2478.39	2843.34		2218.85	2235.44	3313.51			0.0204058	0.573163	2589.27	3.14923			0.0559244	-0.322403	2589.27	1.31256			0.0863374	-0.307334	2589.27	1.06279		5.52458	2589.27	39.4088
L-lactaldehyde degradation (aerobic)	3800.96	3815.05	3625.33	3825.39	3864.94	3808.31	4385.43	4081.42	4117.19	4577	3148.09	3056.41	3548.22	3439.05	3432.03		3786.33	4193.87	3324.76			0.000400227	-0.263175	3768.32	3.07505			0.876178	0.0103324	3768.32	0.00203983			0.00421971	0.23821	3768.32	1.94533		5.02242	3768.32	39.3505
glutamate degradation VII (to butanoate)	417.289	470.422	984.188	509.392	846.267	1223.9	488.85	892.073	1016.22	324.609	882.548	886.74	1554.41	1684.98	1628.98		645.512	789.131	1327.53			0.0236035	0.888054	920.725	4.0221			0.0447676	-0.713275	920.725	2.67855			0.402024	-0.322085	920.725	0.354821		7.05547	920.725	38.865
(+)-camphor degradation	13.2185	12.5267	9.35988	12.0193	15.969	25.04	31.4341	13.4174	17.9454	17.2107	1.16901	1.9394	1.00511	5.2999	3.95606		12.6187	21.0095	2.6739			5.73565e-05	-2.65266	12.1007	16.3536			0.832955	0.0916841	12.1007	0.0105784			0.00929805	1.45821	12.1007	4.30608		20.6703	12.1007	38.5521
propionyl CoA degradation	5418.69	5292.52	5277.83	5199.97	4909.57	4297.98	4234.62	4182.95	4377.14	4832.47	6455	6697.89	5213.02	4920.08	4951.92		5219.72	4385.03	5647.58			0.0933963	0.233885	5084.11	0.866229			0.506312	0.057346	5084.11	0.0609697			0.00056287	-0.309334	5084.11	3.61567		4.54287	5084.11	38.3604
beta-alanine degradation I	2192.19	2147.85	2143.99	2115.33	2409.54	1937.26	2441.01	2264.27	2510.82	2558.11	691.553	779.994	1419.39	2060.29	1994.62		2201.78	2342.29	1389.17			0.0362701	-0.709766	1977.75	3.19183			0.161852	0.23893	1977.75	0.589941			0.0301534	0.383557	1977.75	1.82091		5.60268	1977.75	37.3627
glutamate degradation IX (via 4-aminobutyrate)	2591.56	2552.88	2476.8	2524.52	2724.04	3164.5	3170.85	3064.6	3157.88	3235.91	2111.34	2049.15	2706.27	2931.43	2873.93		2573.96	3158.75	2534.42			0.169669	-0.177559	2755.71	0.44884			0.0859562	-0.145243	2755.71	0.507896			7.01552e-05	0.306486	2755.71	4.1774		5.13413	2755.71	37.1985
superpathway of cholesterol degradation I (cholesterol oxidase)	1800.07	1751.9	2016.77	1716.57	1943.16	2684.85	2340.84	2427.45	2592.86	2317.91	2489.83	2063.28	2830.73	1858.5	1949.27		1845.69	2472.78	2238.32			0.72422	0.0518959	2185.6	0.0230461			0.000754678	-0.351902	2185.6	3.48195			0.00641254	0.276146	2185.6	1.91914		5.42414	2185.6	37.0872
4-aminobutyrate degradation II	3188.38	3192.47	3173.89	3195.47	3629.04	3835.3	3645.98	3703.55	4005.42	3724.25	1805.79	1746.21	2910.14	3304.39	3332.37		3275.85	3782.9	2619.78			0.0593626	-0.429967	3226.18	1.77175			0.789148	0.0331946	3226.18	0.0114694			0.00255353	0.359846	3226.18	3.13472		4.91794	3226.18	37.0642
purine deoxyribonucleosides degradation	4253.38	4255.33	4223.41	4256.76	4805.15	4809.35	4988.91	5127.24	5201.09	5036.6	5431.11	4815.4	5828.31	5106.75	5453.58		4358.81	5032.64	5327.03			0.017204	0.181985	4906.16	1.14878			0.000262202	-0.248974	4906.16	3.19017			0.362062	0.0554387	4906.16	0.0875138		4.42646	4906.16	37.0461
trehalose degradation II (trehalase)	1970.74	2186.93	2226.82	2345.49	2438.91	2026.29	2436.89	1393.59	2092.95	1477.43	3452.7	3215.32	3362.44	2271.3	2390.68		2233.78	1885.43	2938.49			0.0203481	0.512708	2352.57	2.77886			0.481524	-0.11072	2352.57	0.112601			0.0231646	-0.455903	2352.57	2.38873		5.2802	2352.57	36.7735
L-ascorbate degradation V	4617.52	4523.52	4792.96	4454.58	3693	3782.99	3845.19	3802.19	3631.64	3835.89	3349.16	3909.94	2580.79	3435.71	3130		4416.32	3779.58	3281.12			0.0144641	-0.320712	3825.67	2.03362			0.00499417	0.323032	3825.67	2.56253			0.775837	-0.026153	3825.67	0.00993633		4.60609	3825.67	36.2251
chondroitin sulfate and dermatan sulfate degradation I (bacterial)	1950.1	1880.81	2168.5	1829.99	967.809	1266.75	807.557	996.148	763.962	1204.45	1392.07	1664.44	882.489	823.644	712.091		1759.44	1007.77	1094.95			0.270418	-0.337573	1287.39	0.561237			0.0215785	0.74286	1287.39	3.6227			0.0550326	-0.50201	1287.39	1.85066		6.0346	1287.39	36.1473
D-fructuronate degradation	4327.08	4304.97	4305.55	4288.76	3519.03	3408.78	3766.23	3383.71	3373.74	4091.21	3473.41	3529.94	3249.03	2682.54	2702.14		4149.08	3604.73	3127.41			0.0103574	-0.309937	3627.07	2.10336			0.00385503	0.301725	3627.07	2.49044			0.895161	-0.01335	3627.07	0.00219557		4.59599	3627.07	35.6672
superpathway of aromatic compound degradation via 3-oxoadipate	89.6325	84.3159	68.1298	80.4164	145.85	129.93	140.705	194.008	126.643	68.9925	24.8832	37.6797	53.606	47.8954	59.9495		93.6689	132.056	44.8028			0.000481707	-1.3329	90.1758	8.68632			0.81678	0.0830469	90.1758	0.01434			0.0298906	0.931555	90.1758	2.78991		11.4906	90.1758	35.409
cholesterol degradation to androstenedione I (cholesterol oxidase)	1175.63	1133.46	1351.33	1102.52	1245.14	1863.26	1565.34	1657.95	1764.8	1566.02	1662.28	1347.88	1918.26	1179.52	1236.27		1201.61	1683.48	1468.84			0.877736	0.0260625	1451.31	0.00439919			0.00131934	-0.391438	1451.31	3.35943			0.00425875	0.334356	1451.31	2.3624		5.72623	1451.31	35.3434
(-)-camphor degradation	12.0415	11.2625	8.08643	10.6912	13.6623	21.9796	29.4383	10.8789	14.8691	16.3128	0.890675	1.5436	1.00511	4.51473	3.34744		11.1488	18.6957	2.26031			0.000100844	-2.72287	10.7016	15.5277			0.841905	0.0895247	10.7016	0.00954765			0.0155783	1.47949	10.7016	3.81596		19.3532	10.7016	35.0039
lysine degradation VI	1291.25	1376.06	1583.73	1438.26	1800.77	1553.87	1588.54	1624.59	1536.13	867.12	1646.64	1629.89	2581.63	2924.37	2973.89		1498.02	1434.05	2351.28			0.039087	0.681531	1761.12	2.94406			0.121469	-0.337368	1761.12	0.947646			0.0708564	-0.4245	1761.12	1.49727		5.38897	1761.12	34.9103
S-methyl-5'-thioadenosine degradation IV	1457.75	1409.31	1176.1	1373.79	1666.27	1165.47	1720.14	1800.1	1759.68	2088.78	2202.31	1801.98	1850.08	1976.08	2125.32		1416.64	1706.83	1991.15			0.00379835	0.350449	1704.88	2.5898			0.00379797	-0.384262	1704.88	2.83973			0.987737	0.00248495	1704.88	4.06569e-05		5.42958	1704.88	34.8891
pentachlorophenol degradation	262.107	265.857	302.445	268.608	296.934	168.325	67.1093	133.448	166.123	23.0474	65.9099	101.561	88.9525	312.89	332.461		279.19	111.611	180.355			0.827601	-0.115594	190.385	0.0208757			0.00272216	0.935451	190.385	5.27313			0.0182096	-1.04173	190.385	3.98269		9.27669	190.385	34.4589
kappa-carrageenan degradation	153.462	142.659	109.581	134.736	100.959	232.872	243.614	248.765	222.523	290.337	265.198	204.072	115.755	94.2205	118.073		128.279	247.622	159.464			0.484322	-0.237125	178.455	0.162492			0.0087473	-0.666046	178.455	2.98336			0.000212225	0.783359	178.455	6.26232		9.40818	178.455	34.3865
D-mannose degradation	5567.45	5585.73	5224.72	5599.13	6140.25	5973.44	6475.3	6069.36	6306.02	6366.91	7754.55	7308.99	6990.22	6193.03	6402.73		5623.46	6238.2	6929.91			0.0206661	0.224602	6263.86	1.40434			0.00135762	-0.22752	6263.86	2.42106			0.893799	-0.00887111	6263.86	0.00160536		3.82701	6263.86	34.0463
orthanilate degradation	166.59	163.115	166.95	160.567	232.349	130.765	65.4877	112.053	106.134	21.8501	128.647	197.502	169.697	594.57	615.776		177.914	87.2579	341.238			0.126565	1.36385	202.137	2.7148			0.606958	-0.268102	202.137	0.12891			0.0173419	-1.5728	202.137	6.14124		8.98495	202.137	33.8787
threonine degradation III (to methylglyoxal)	6655.8	6613.87	6512.7	6583.12	6339.86	6091.96	6222.7	5996.47	6015.81	6456.11	8522.81	8504.61	7389.42	6916.37	6984.58		6541.07	6156.61	7663.56			0.0192993	0.271521	6787.08	1.74857			0.262271	-0.0791767	6787.08	0.172867			0.00468676	-0.206153	6787.08	1.80358		3.72502	6787.08	33.8103
L-cysteine degradation I	189.043	181.733	185.096	176.371	158.359	277.666	277.917	257.468	228.163	233.617	335.005	282.281	381.775	249.488	271.447		178.121	254.966	303.999			0.0167024	0.489411	245.695	1.98598			4.67604e-05	-0.649904	245.695	6.42553			0.60518	0.0809141	245.695	0.0402967		8.45181	245.695	33.4618
catechol degradation II (meta-cleavage pathway)	2666.52	2667.88	2342.58	2668.88	2870.6	2147.88	2933.97	2734.24	2814.35	2954.4	845.64	1020.44	1734.82	2426.57	2511.34		2643.29	2716.97	1707.76			0.045994	-0.650197	2356.01	2.78676			0.123713	0.256747	2356.01	0.746825			0.0683418	0.320633	2356.01	1.1975		4.73109	2356.01	32.9614
agarose degradation	191.126	176.945	129.447	166.544	147.092	261.807	313.093	321.291	256.876	345.262	450.96	353.881	235.699	184.908	225.343		162.23	299.666	290.158			0.322236	0.32927	250.685	0.370879			0.000357789	-0.86224	250.685	6.80549			0.0644908	0.405793	250.685	1.10638		8.28275	250.685	32.9577
porphyran degradation	191.126	176.945	129.383	166.544	147.092	261.251	313.093	321.291	256.876	345.262	450.96	353.881	235.699	184.908	225.191		162.218	299.555	290.128			0.322065	0.329506	250.633	0.371308			0.000360715	-0.862006	250.633	6.79646			0.0649569	0.405394	250.633	1.10235		8.27012	250.633	32.9057
guanosine nucleotides degradation III	4707.52	4736.74	4819.51	4758.18	5335.95	5277.04	5301.26	5345.55	5565.13	5251.66	5868.38	5356.18	6249.29	5695.43	5992.21		4871.58	5348.13	5832.3			0.00415462	0.190783	5350.67	1.64682			0.00107688	-0.198514	5350.67	2.13546			0.984528	-0.0010278	5350.67	2.52273e-05		3.7823	5350.67	32.3488
4-methylcatechol degradation (ortho cleavage)	1.35807	3.3711	0	4.84756	2.30663	10.016	6.36166	5.43947	12.8182	1.49658	0	0.197898	0	0	0		2.37667	7.22637	0.0395795			0.00485464	-6.92259	3.21421	19.0838			0.479047	-0.612209	3.21421	0.23313			0.0338931	2.5805	3.21421	4.51907		23.836	3.21421	31.9155
D-malate degradation	236.938	231.533	99.8387	227.57	297.733	66.2169	88.4395	107.339	79.9853	64.2034	56.9475	86.7188	82.2517	170.775	131.919		218.722	81.2368	105.722			0.220638	-0.504485	135.227	0.691232			0.0147928	1.22638	135.227	4.68514			0.0132068	-0.997768	135.227	3.91438		9.29076	135.227	31.6823
melibiose degradation	4062.25	3930.02	3771.4	3833.03	3132.67	2509.84	3207.52	2750.92	2782.05	3929.58	3276.96	3737.85	2358.33	1975.29	1759.08		3745.87	3035.98	2621.5			0.119445	-0.371286	3134.45	1.14619			0.00569	0.405141	3134.45	3.04246			0.695662	-0.0685347	3134.45	0.0361322		4.22478	3134.45	31.6115
2-aminoethylphosphonate degradation II	107.831	105.845	71.8228	104.389	156.496	53.4187	36.6731	55.8452	47.1708	13.9182	66.8563	98.3551	90.4602	302.094	316.941		109.277	41.4052	174.941			0.14691	1.21537	108.541	2.04487			0.976735	0.0146394	108.541	0.000302309			0.00702987	-1.77911	108.541	7.73744		9.78261	108.541	31.5757
betanidin degradation	1390.39	1436.7	1626.2	1470.67	1631.5	1748.63	1508.21	1488.6	1634.06	1185.59	2120.98	1959.19	2397.7	1825.52	1895.1		1511.09	1513.02	2039.7			0.00350545	0.431844	1687.94	3.23242			0.047767	-0.233331	1687.94	0.939585			0.0853631	-0.23071	1687.94	0.751688		4.92369	1687.94	31.5595
urate degradation to allantoin I	1102.12	1138.25	1585.45	1164.74	1495.05	1329.62	1053.54	1056.71	1364.88	674.659	1524.72	1355.64	1646.21	2122.32	2158.79		1297.12	1095.88	1761.54			0.0199774	0.558011	1384.85	2.8065			0.472899	-0.139399	1384.85	0.134172			0.0287202	-0.480806	1384.85	2.19387		5.13454	1384.85	31.3222
anthranilate degradation II (aerobic)	231.505	236.284	90.8609	239.788	312.105	77.9023	74.9678	100.086	84.5998	51.9314	44.0327	61.7045	75.3835	184.711	203.585		222.109	77.8975	113.883			0.436487	-0.397434	137.963	0.299617			0.0199478	1.21181	137.963	4.31393			0.0137598	-1.10878	137.963	4.32161		8.93516	137.963	30.6227
rhamnogalacturonan type I degradation II (bacteria)	14.305	13.2929	2.54691	12.5505	16.4126	14.1893	36.7978	20.67	17.4327	21.5508	1.28035	2.25603	4.02045	3.33698	3.49959		11.8216	22.1281	2.87868			0.000587589	-2.55992	12.2761	12.0479			0.879689	-0.080899	12.2761	0.00656041			0.0143444	1.59004	12.2761	4.26941		16.3239	12.2761	30.5555
ribose degradation	522.132	493.407	481.811	472.338	519.702	596.509	598.994	769.866	586.559	619.136	191.829	248.995	346.429	507.22	510.332		497.878	634.213	360.961			0.0304057	-0.649075	497.684	2.4994			0.996109	0.000843714	497.684	3.62623e-06			0.00187606	0.562579	497.684	3.89379		6.3932	497.684	30.1965
propylene degradation	35.4909	41.296	31.4543	45.5538	35.7528	38.1165	62.3692	32.6368	45.6326	34.7207	8.79542	9.81572	16.5844	24.144	15.5199		37.9095	42.6952	14.9719			4.57823e-05	-1.42861	31.8589	10.4188			0.154216	0.394814	31.8589	0.538721			0.0417344	0.691312	31.8589	1.60281		12.5603	31.8589	29.8407
L-lactaldehyde degradation (anaerobic)	90.6284	90.2919	158.481	90.0451	144.253	166.377	141.952	172.25	156.894	132.597	140.838	190.298	330.85	427.329	423.451		114.74	154.014	302.553			0.0453554	1.1709	190.436	3.45683			0.0162349	-0.992459	190.436	3.90318			0.235354	-0.437998	190.436	0.604765		7.96478	190.436	29.5877
starch degradation V	6291.84	6226.81	5924.49	6179.11	5504.24	5590.32	5680.46	5456.88	5362.09	6029.58	5224.14	5706.74	4527.36	4507.27	4260.22		6025.3	5623.87	4845.15			0.0176632	-0.265614	5498.1	1.69452			0.00562868	0.202979	5498.1	1.66183			0.497149	0.0492233	5498.1	0.0543727		3.41073	5498.1	29.3698
D-arabitol degradation	425.89	424.759	386.684	423.929	577.722	274.606	282.408	394.543	275.847	126.461	271.879	401.297	441.915	1071.37	1097.81		447.797	270.773	656.852			0.169406	0.870441	458.474	1.6828			0.889259	-0.0506975	458.474	0.00647905			0.0164981	-1.02843	458.474	4.59642		6.28569	458.474	29.0858
catechol degradation to 2-oxopent-4-enoate II	2428.95	2418.92	2086.3	2411.56	2633.37	1866.59	2630.48	2479.67	2545.17	2629.05	725.622	900.632	1605.17	2216.93	2317.64		2395.82	2430.19	1553.2			0.0564786	-0.63559	2126.4	2.50368			0.118863	0.266522	2126.4	0.778038			0.0991567	0.299577	2126.4	0.948965		4.23068	2126.4	28.7291
sulfoacetaldehyde degradation I	324.488	316.309	328.615	310.31	493.441	211.727	200.455	253.842	250.21	50.2852	208.251	297.44	282.437	921.79	950.367		354.633	193.304	532.057			0.196517	0.957572	359.998	1.63603			0.939692	-0.0323738	359.998	0.00211464			0.0198743	-1.19756	359.998	4.9275		6.56564	359.998	28.5991
L-arabinose degradation III	241.012	243.409	292.385	245.167	261.714	167.768	65.1135	160.646	182.53	21.2515	51.3808	75.7552	123.629	258.125	259.731		256.737	119.462	153.724			0.532603	-0.291154	176.641	0.1731			0.0013093	0.91041	176.641	5.70348			0.0707155	-0.780697	176.641	1.95176		7.82834	176.641	28.5393
theophylline degradation	76.2329	74.4707	83.7932	73.1782	113.38	42.0116	29.1888	65.2736	39.4799	17.2107	59.6196	90.7163	94.8156	269.51	283.467		84.211	38.6329	159.626			0.110812	1.37787	94.1565	2.60301			0.64595	-0.235303	94.1565	0.0883087			0.0117119	-1.65801	94.1565	6.33186		9.02317	94.1565	28.1075
purine nucleobases degradation I (anaerobic)	132.004	107.454	204.708	89.4474	188.257	76.7894	174.01	197.634	162.534	78.2713	174.405	214.877	371.054	398.278	389.368		144.374	137.848	309.596			0.0206264	1.13356	197.273	4.22136			0.0973513	-0.631897	197.273	1.41234			0.0683816	-0.719522	197.273	1.85205		7.48576	197.273	28.0545
4-aminobutyrate degradation V	97.962	86.4228	163.32	77.9594	186.571	79.0152	103.034	124.02	94.8543	102.366	124.917	144.149	330.18	394.941	378.26		122.447	100.658	274.489			0.0474398	1.29903	165.865	3.70188			0.178155	-0.615298	165.865	0.992311			0.0333897	-0.979447	165.865	3.11275		7.80694	165.865	28.0169
mannitol degradation II	36.7584	29.727	76.4072	24.5698	48.8828	61.2089	41.4132	115.317	46.6581	115.536	66.578	86.4417	173.885	191.778	173.914		43.269	76.0266	138.519			0.0334327	1.21555	85.9383	3.49893			0.0073282	-1.30988	85.9383	5.45454			0.580585	-0.257683	85.9383	0.118679		9.07214	85.9383	27.6221
D-glucarate degradation I	2174.09	2202.44	2021.73	2223.24	2593.1	2320.65	2114.07	2321.57	2363.15	1871.93	677.971	847.833	1329.93	2146.26	2147.84		2242.92	2198.27	1429.97			0.0630074	-0.634965	1957.05	2.37625			0.0758748	0.306108	1957.05	1.06855			0.133408	0.259456	1957.05	0.707493		4.15229	1957.05	27.6177
N-acetylglucosamine degradation II	5957.39	5833.46	5211.16	5742.57	4879.77	4817.7	6041.33	5152.63	5008.82	6713.97	5129.23	5327.13	3709.03	3516.78	3340.74		5524.87	5546.89	4204.58			0.0302057	-0.39685	5092.11	2.1701			0.12965	0.18032	5092.11	0.575592			0.182989	0.18932	5092.11	0.502386		3.24808	5092.11	27.4379
glucose and xylose degradation	6475.45	6436.81	6321.74	6408.47	5992.63	6239.97	6340.7	6149.14	6084.52	6661.29	5746.41	5835.21	5417.73	5171.13	5172.24		6327.02	6295.12	5468.55			0.00180045	-0.206728	6030.23	2.09379			0.0301044	0.10526	6030.23	0.590947			0.0587221	0.0940622	6030.23	0.427359		3.11209	6030.23	27.4243
methylsalicylate degradation	302.306	304.395	364.144	305.928	472.859	311.331	198.209	296.632	321.992	79.7679	216.879	314.064	478.266	1091.19	1120.63		349.926	241.586	644.206			0.145917	1.12311	411.906	2.3163			0.454901	-0.339917	411.906	0.286896			0.0454226	-1.0409	411.906	3.44839		6.05158	411.906	27.2627
salicylate degradation I	302.849	304.778	364.972	306.193	474.279	314.391	199.083	298.446	322.505	79.7679	217.158	314.38	478.266	1091.39	1120.93		350.614	242.838	644.425			0.146595	1.11888	412.626	2.30261			0.454609	-0.339478	412.626	0.286834			0.0461326	-1.03476	412.626	3.41174		6.00118	412.626	27.0474
N-acetylglucosamine degradation I	6005.47	5883.19	5271.71	5793.5	4942.4	4876.96	6106.69	5230.23	5069.84	6749.74	5192.02	5382.5	3778.39	3590	3417.88		5579.25	5606.69	4272.16			0.0301215	-0.38865	5152.7	2.13073			0.131226	0.175729	5152.7	0.558608			0.179054	0.186819	5152.7	0.502987		3.19233	5152.7	27.0468
cholate degradation (bacteria, anaerobic)	100.225	121.781	101.049	137.591	103.798	107.394	164.156	71.4384	83.5743	94.2847	25.7182	28.3785	68.8502	69.095	55.6892		112.889	104.169	49.5462			0.000921065	-1.13124	88.8682	6.73171			0.0288824	0.55464	88.8682	1.67365			0.284459	0.359068	88.8682	0.384295		8.78965	88.8682	26.9872
methylamine degradation II	3.62152	3.02633	6.62196	2.58979	1.95176	10.8507	2.12055	2.53842	3.58908	1.34692	0	0	0	0.196293	0		3.56227	4.08913	0.0392585			0.00235088	-6.60657	2.56355	20.0012			0.282129	0.787219	2.56355	0.498231			0.271085	1.18318	2.56355	0.77247		21.2719	2.56355	26.9163
lactose and galactose degradation I	85.0151	86.4228	156.571	87.4553	155.698	80.1281	107.649	83.7678	113.312	46.0947	129.705	146.128	235.866	244.581	278.598		114.232	86.1905	206.975			0.017887	1.04641	135.799	3.81984			0.305369	-0.359746	135.799	0.387156			0.0115875	-0.897907	135.799	3.6314		7.83839	135.799	26.7579
toluene degradation IV (aerobic) (via catechol)	153.914	148.329	206.936	144.232	251.866	79.8498	64.1155	143.965	92.8034	21.4011	92.7972	127.881	143.396	406.522	422.994		181.055	80.4269	238.718			0.215491	0.868595	166.733	1.24729			0.668121	0.182219	166.733	0.0687533			0.00883557	-1.38386	166.733	6.12275		7.4388	166.733	26.7306
methionine degradation II	125.576	121.513	104.805	118.533	127.486	63.4347	106.527	125.47	75.8835	58.3667	31.1736	37.7193	69.0177	84.7984	61.1668		119.583	85.9364	56.7752			0.00583364	-0.855939	87.4314	3.73928			0.000415032	0.744904	87.4314	4.92622			0.899985	-0.0371636	87.4314	0.00332581		8.66882	87.4314	26.508
glutamate degradation V (via hydroxyglutarate)	200.994	156.182	285.699	123.314	264.908	144.397	233.011	300.621	247.647	156.692	253.23	360.174	383.953	572.389	453.121		206.219	216.474	404.573			0.0177637	0.936791	275.756	3.80956			0.0683938	-0.590524	275.756	1.59822			0.115581	-0.49649	275.756	1.08089		6.48867	275.756	26.4415
4-hydroxymandelate degradation	20.6426	18.8475	12.4798	17.5309	31.2282	26.7094	35.4257	44.6037	25.6363	18.5576	4.50904	7.08474	9.38105	8.24429	10.3466		20.1458	30.1865	7.91315			0.000252577	-1.66916	19.4152	9.36987			0.839159	0.0807023	19.4152	0.00958979			0.0176588	1.10544	19.4152	3.02377		12.4032	19.4152	26.0357
citrate degradation	1555.08	1492.4	1292.49	1446.43	1778.68	1114	1810.2	1905.99	1689.43	2066.18	535.908	648.59	868.92	1527.94	1555.19		1513.02	1717.16	1027.31			0.0503997	-0.652743	1419.16	2.51581			0.471416	0.140899	1419.16	0.136686			0.0627368	0.435013	1419.16	1.55376		4.20626	1419.16	25.8169
purine ribonucleosides degradation	5506.7	5478.42	5466.55	5457.69	5633.77	5695.49	5720.13	5857.95	5844.56	5935.45	6707.23	6215.25	6529.88	5917.44	6172.06		5508.63	5810.72	6308.37			0.00648279	0.15655	5875.9	1.25924			0.000548038	-0.137517	5875.9	1.64852			0.544135	-0.0240759	5875.9	0.02339		2.93115	5875.9	25.6629
benzoate degradation II (aerobic and anaerobic)	560.067	580.098	725.486	594.789	785.762	580.65	384.444	532.705	604.504	167.019	449.401	513.822	846.137	1436.08	1495.39		649.241	453.864	948.166			0.149842	0.781641	683.757	1.71539			0.729113	-0.110692	683.757	0.0404318			0.0315309	-0.815398	683.757	3.25883		5.01465	683.757	25.6429
homogalacturonan degradation	789.309	918.664	725.741	1013.54	790.908	730.612	838.117	452.201	629.628	570.497	648.077	597.77	622.667	496.032	482.944		847.632	644.211	569.498			0.013917	-0.389333	687.114	1.92557			0.00526025	0.482088	687.114	2.927			0.472132	-0.137367	687.114	0.11928		4.97186	687.114	25.4552
cyclohexane-1-carboxylate degradation (anaerobic)	150.383	152.351	214.004	153.794	243.616	205.885	77.4626	157.382	182.53	35.469	118.126	171.854	330.347	661.114	661.879		182.83	131.746	388.664			0.118444	1.30512	234.413	2.74149			0.319455	-0.509149	234.413	0.572091			0.0561712	-1.11698	234.413	3.16681		6.48039	234.413	25.3569
acetoacetate degradation (to acetyl CoA)	121.955	117.835	337.147	114.814	235.631	348.891	113.138	201.26	297.894	53.5777	131.709	186.736	568.894	816.97	716.047		185.476	202.952	484.071			0.104467	1.31757	290.833	3.0269			0.122406	-0.889123	290.833	1.89931			0.214818	-0.722047	290.833	1.12939		6.0556	290.833	25.0074
superpathway of salicylate degradation	585.69	589.177	884.986	591.734	925.668	855.256	478.871	702.054	744.991	203.236	426.578	591.793	1209.99	2032.61	1993.09		715.451	596.882	1250.81			0.15373	0.930732	854.382	2.08349			0.352605	-0.368801	854.382	0.45958			0.101607	-0.71994	854.382	1.96801		4.51109	854.382	24.389
urea degradation II	3921.02	3823.25	4225.76	3751.55	3364.31	3055.44	2947.07	3310.1	3165.57	3412.06	2747.73	2934.94	3131.93	3479.29	3420.47		3817.18	3178.05	3142.87			0.0922644	-0.154287	3379.37	0.540231			0.00508301	0.272372	3379.37	2.11377			0.0962904	-0.130957	3379.37	0.450325		3.10433	3379.37	23.6688
purine nucleotides degradation II (aerobic)	4666.5	4690.43	4719.1	4707.98	5195.51	5146.56	5222.67	5226.61	5428.74	5202.27	5591.82	5095.31	5877.73	5431.61	5712.7		4795.9	5245.37	5541.84			0.0124715	0.142494	5194.37	0.979065			0.00116871	-0.169447	5194.37	1.79296			0.631053	0.0211956	5194.37	0.015292		2.78732	5194.37	23.663
3-oxoadipate degradation	887.181	887.673	1400.61	888.033	1360.47	1425.89	634.17	992.522	1190.55	279.711	623.639	846.606	1892.79	2765.76	2733.03		1084.79	904.569	1772.37			0.163013	0.833372	1253.91	1.91418			0.415243	-0.303163	1253.91	0.337393			0.127751	-0.65928	1253.91	1.71779		3.96936	1253.91	23.6204
phenylacetate degradation I (aerobic)	4625.13	4699.93	4565.46	4754.79	5310.31	5454.83	5541.5	5134.86	5663.57	5290.27	5946.59	5337.46	5942.23	5225.11	5538.33		4791.12	5417.01	5597.94			0.0324414	0.133251	5268.69	0.717447			0.00235784	-0.201027	5268.69	1.91008			0.260732	0.0605017	5268.69	0.127729		2.75525	5268.69	23.474
salicylate degradation IV	342.595	346.572	386.238	349.489	456.092	256.521	126.485	245.501	279.436	47.5913	163.773	235.577	259.319	690.754	747.087		376.197	191.107	419.302			0.34491	0.563867	328.869	0.621797			0.370135	0.301714	328.869	0.31065			0.0158957	-1.05748	328.869	4.53722		5.46967	328.869	23.2925
androstenedione degradation	4522.37	4598.53	4564.12	4654.39	5328.58	5366.35	5337.56	5122.17	5540.01	5085.24	5713.74	5177.95	6142.58	5347.01	5628.41		4733.6	5290.26	5601.94			0.0200694	0.160559	5208.6	0.983886			0.00463235	-0.202287	5208.6	1.70456			0.547174	0.0337986	5208.6	0.0319522		2.7204	5208.6	23.1107
benzoyl-CoA degradation I (aerobic)	613.123	619.287	705.175	623.808	807.675	492.732	238.375	488.464	572.202	86.6521	275.163	392.431	594.189	1241.55	1355.41		673.814	375.685	771.748			0.337856	0.556502	607.082	0.685838			0.478627	0.232011	607.082	0.194155			0.0295536	-0.944034	607.082	3.77566		4.65565	607.082	23.1096
4-chlorobenzoate degradation	3.3499	3.21787	0	3.12103	3.10508	3.06045	5.23901	5.43947	6.66544	1.19727	0.111334	0.0791591	0.335038	0.392585	0		2.55878	4.32033	0.183623			0.000521355	-4.2274	2.35424	15.7799			0.774414	0.184263	2.35424	0.0232618			0.0346469	1.6557	2.35424	2.74924		18.5524	2.35424	22.9807
arginine degradation III (arginine decarboxylase/agmatinase pathway)	4152.25	4121.13	3841.24	4098.31	4260.61	3701.47	4399.15	4227.92	4242.3	4634.77	6496.64	6009.76	5248.36	4208.12	4395.49		4094.71	4241.12	5271.67			0.0668178	0.338935	4535.83	1.40829			0.0447601	-0.216108	4535.83	1.0309			0.200289	-0.143047	4535.83	0.353221		2.79241	4535.83	22.9163
chlorosalicylate degradation	367.222	370.63	434.375	373.129	550.664	382.834	251.847	362.631	391.723	106.257	248.331	352.812	529.192	1150.67	1181.8		419.204	299.058	692.56			0.169433	0.947428	470.274	1.83846			0.544417	-0.242133	470.274	0.160925			0.0504331	-0.894351	470.274	2.92009		4.91947	470.274	22.909
anthranilate degradation III (anaerobic)	56.9483	58.5346	42.406	59.698	80.7321	32.8302	19.8334	29.0105	29.7381	7.78223	33.9013	50.1473	48.5805	154.09	166.002		59.6638	23.8389	90.5442			0.164767	1.1168	58.0156	1.6082			0.896858	0.0610536	58.0156	0.00530749			0.00706168	-1.65557	58.0156	6.54846		8.16197	58.0156	22.5258
arginine degradation V (arginine deiminase pathway)	1128.74	1226.81	1562.91	1298.75	1576.94	1463.17	985.808	1056.71	1164.4	546.851	695.617	768.555	1248.35	965.956	945.803		1358.83	1043.39	924.856			0.0676968	-0.377065	1109.02	1.26221			0.0123075	0.465454	1109.02	2.54456			0.593281	-0.130088	1109.02	0.0844317		3.89121	1109.02	22.4553
D-glucarate degradation II	640.918	666.482	758.66	685.232	871.818	612.646	468.767	589.276	560.41	227.63	387.165	519.481	789.684	1567.2	1557.93		724.622	491.746	964.292			0.234659	0.664962	726.886	1.12475			0.982645	-0.00674677	726.886	0.000137821			0.0309584	-0.780111	726.886	3.16322		4.28811	726.886	22.2655
(R)-cysteate degradation	116.975	124.616	225.274	130.22	215.492	223.969	84.1984	164.997	195.861	28.2854	115.12	159.862	362.678	585.737	576.672		162.515	139.462	360.014			0.103178	1.25361	220.664	2.77832			0.21503	-0.619839	220.664	0.929588			0.1	-0.905637	220.664	2.03476		5.74267	220.664	22.1333
oxalate degradation II	597.097	632.848	755.667	659.069	914.047	748.975	428.601	455.102	613.22	219.549	480.909	588.706	785.328	1377.78	1469.68		711.746	493.089	940.479			0.176247	0.642633	715.105	1.29843			0.972042	-0.0101777	715.105	0.000335919			0.0335971	-0.744489	715.105	2.94051		4.23928	715.105	21.9222
aromatic compounds degradation via beta-ketoadipate	997.094	1005.28	1554.82	1011.28	1513.06	1623.71	921.318	1265.22	1335.14	425.628	790.585	1055.11	2168.03	2958.33	2864.64		1216.31	1114.2	1967.34			0.150617	0.7556	1432.62	1.84778			0.303998	-0.341144	1432.62	0.524756			0.167884	-0.514669	1432.62	1.18644		3.55897	1432.62	21.8956
trehalose degradation IV	10.0497	11.1859	29.6715	12.0193	24.4858	29.4916	3.36794	1.81316	1.53818	0.89795	29.8933	36.6902	63.1546	23.9477	38.7998		17.4824	7.42176	38.4971			0.0126568	1.62836	21.1338	4.88337			0.491055	-0.393182	21.1338	0.191918			0.0203327	-1.91507	21.1338	5.12013		10.1954	21.1338	21.86
catechol degradation III (ortho-cleavage pathway)	693.611	697.627	1160.56	700.572	1100.26	1198.86	625.189	906.216	953.67	273.725	508.241	693.869	1624.09	2373.77	2289.95		870.527	791.532	1497.98			0.163709	0.850051	1053.35	1.89764			0.301489	-0.395082	1053.35	0.584365			0.167919	-0.581261	1053.35	1.27939		3.76139	1053.35	21.4285
4-aminobutyrate degradation IV	5.2512	3.48603	1.08244	2.19136	3.45995	3.06045	2.37003	5.43947	4.61453	3.44214	0.445337	0.672852	0	0.392585	0.760781		3.09419	3.78532	0.454311			4.99727e-05	-2.92055	2.44461	14.3646			0.320834	0.545623	2.44461	0.308038			0.0256233	1.09321	2.44461	1.98931		16.6619	2.44461	20.8343
catechol degradation to beta-ketoadipate	625.345	630.166	1068.94	633.702	1004.27	1110.39	620.823	868.502	867.532	270.881	465.211	636.439	1516.55	2216.73	2118.32		792.484	747.625	1390.65			0.165116	0.852726	976.92	1.87332			0.262844	-0.431993	976.92	0.70406			0.189988	-0.546014	976.92	1.10607		3.68345	976.92	20.593
atrazine degradation III	1.81076	1.60894	3.62934	1.46091	4.52454	0	0.374215	0	0	0	0	0	0	0.392585	0		2.6069	0.0748431	0.0785171			0.0370916	-4.09402	0.920086	5.78469			0.014774	5.08734	0.920086	9.19676			0.0362737	-4.16513	0.920086	5.92501		20.9065	0.920086	20.4756
superpathway of purine deoxyribonucleosides degradation	4702	4683.5	4647.91	4669.93	4827.95	4823.26	4803.68	4837.5	4923.71	5138.22	6009.44	5485.17	5830.99	4936.37	5221.54		4706.26	4905.27	5496.7			0.0221598	0.1938	5036.08	1.15164			0.0058727	-0.144206	5036.08	1.15565			0.279924	-0.0565822	5036.08	0.11238		2.41967	5036.08	20.3836
4-aminophenol degradation	68.8993	66.1579	65.7739	64.1472	101.048	52.0276	27.3177	59.8342	31.789	9.42847	45.2574	70.0162	67.6776	210.622	220.626		73.2053	36.0794	122.84			0.149339	1.16869	77.3749	1.85301			0.80336	-0.118275	77.3749	0.0215931			0.015699	-1.44194	77.3749	4.99464		6.86924	77.3749	20.3732
superpathway of N-acetylneuraminate degradation	5403.39	5348.98	4924.64	5309.07	5179.18	5236.15	5740.96	5434.39	5511.81	6234.61	5457.83	4986.51	4554	4153.55	4299.32		5233.05	5631.58	4690.24			0.0313845	-0.211905	5184.96	1.1492			0.755233	0.0200266	5184.96	0.00880826			0.0147748	0.182721	5184.96	1.20661		2.36461	5184.96	20.0653
glycolate and glyoxylate degradation I	691.347	664.835	665.889	645.39	982.979	479.099	311.472	909.117	465.555	134.842	384.772	529.06	803.42	1418.21	1486.72		730.088	460.017	924.437			0.227979	0.635558	704.847	1.09138			0.81509	0.0768255	704.847	0.0182434			0.0589457	-0.846658	704.847	2.78399		3.89361	704.847	20.0621
4-chloronitrobenzene degradation	11.6794	11.4158	9.23254	11.2224	15.348	6.67734	3.74215	5.43947	5.63999	1.34692	9.24075	14.0903	25.4629	44.3621	46.8641		11.7796	4.56917	28.004			0.0598779	1.77645	14.7843	3.25353			0.426734	-0.467393	14.7843	0.258922			0.00819705	-2.12217	14.7843	6.63187		10.1443	14.7843	19.8917
superpathway of arginine, putrescine, and 4-aminobutyrate degradation	680.03	731.031	713.898	768.438	815.305	634.625	998.282	766.965	704.486	574.987	224.005	264.787	520.648	679.565	625.21		741.74	735.869	462.843			0.0375496	-0.67467	646.817	2.53889			0.0872052	0.307501	646.817	0.860098			0.201569	0.288986	646.817	0.530688		3.92968	646.817	19.8176
4-ethylphenol degradation (anaerobic)	0.45269	1.11093	0	1.59372	0.709732	3.06045	2.12055	1.81316	4.10181	0.448975	0	0.0791591	0	0	0		0.773414	2.30899	0.0158318			0.00456399	-6.60508	1.03274	15.5351			0.493355	-0.587805	1.03274	0.181236			0.0326557	2.54871	1.03274	3.80584		19.5222	1.03274	19.6801
toluene degradation to benzoate	42.0096	39.8403	52.0206	38.2492	67.9569	18.3627	14.8439	34.45	21.5345	4.78906	26.6089	37.9964	34.3414	111.494	117.16		48.0153	18.796	65.5202			0.188353	0.971847	44.1105	1.24347			0.674917	0.187684	44.1105	0.0565547			0.00561007	-1.59464	44.1105	6.33471		7.63474	44.1105	19.6757
phenylacetate degradation II (anaerobic)	21.548	26.0877	57.0507	29.4174	83.0387	92.0916	40.4152	108.427	113.825	22.8977	47.7068	55.4113	180.25	163.708	239.342		43.4285	75.5313	137.284			0.104854	1.20669	85.4145	2.30298			0.0263242	-1.29289	85.4145	3.97969			0.634023	-0.258547	85.4145	0.0997019		6.38237	85.4145	19.4028
2,4,5-trichlorophenoxyacetate degradation	60.2982	57.8834	59.6613	56.1122	89.4263	44.5156	22.9519	52.2189	27.1745	7.78223	38.3547	58.8152	58.7991	176.075	183.196		64.6763	30.9286	103.048			0.155772	1.10816	66.2176	1.6784			0.912043	-0.0506718	66.2176	0.0038002			0.0130984	-1.43908	66.2176	5.08195		6.76415	66.2176	19.2955
(R,R)-butanediol degradation	95.6986	97.264	217.57	98.4121	195.265	197.26	73.4709	199.81	180.48	31.4282	86.4511	120.955	378.257	527.046	515.657		140.842	136.49	325.673			0.11902	1.23181	201.002	2.52276			0.17794	-0.714326	201.002	1.18653			0.165124	-0.773132	201.002	1.33982		5.04911	201.002	19.0114
2'-deoxy-alpha-D-ribose 1-phosphate degradation	5471.3	5409.47	5367.22	5364.12	4858.65	4841.9	4577.03	4498.8	4597.61	5280.24	7003.82	6733.98	5834.68	4726.33	4941.12		5294.15	4759.12	5847.99			0.149326	0.218347	5300.42	0.652684			0.97637	-0.00255938	5300.42	9.62068e-05			0.0124409	-0.22726	5300.42	1.56711		2.21989	5300.42	18.9412
superpathway of arginine and ornithine degradation	682.022	726.051	716.572	758.344	812.023	657.718	997.783	789.448	721.406	592.347	232.8	273.415	532.542	690.754	636.317		739.002	751.74	473.166			0.0403147	-0.655614	654.636	2.41812			0.121953	0.27098	654.636	0.654926			0.152347	0.310716	654.636	0.671543		3.74459	654.636	18.9411
4-toluenecarboxylate degradation	12.0415	11.7989	9.61457	11.6209	16.0577	7.23378	4.11637	5.8021	6.66544	1.49658	9.24075	14.0903	25.4629	44.3621	46.8641		12.2267	5.06285	28.004			0.0640009	1.69573	15.0979	3.04181			0.443187	-0.435351	15.0979	0.231185			0.00863571	-1.99028	15.0979	6.1716		9.44459	15.0979	18.6171
biphenyl degradation	85.1962	88.5297	117.03	90.9748	125.8	101.551	47.0264	71.4384	63.578	16.9114	66.8563	90.835	118.436	279.717	277.076		101.506	60.1011	166.584			0.13872	1.04376	109.397	1.81079			0.701933	-0.159122	109.397	0.0494614			0.0220828	-1.15726	109.397	3.87549		5.73574	109.397	18.5499
limonene degradation II (L-limonene)	26.5276	24.0957	93.5988	22.3121	57.6658	92.6481	10.478	8.70315	17.4327	11.2244	2.72769	4.03711	9.21353	12.1701	9.28153		44.84	28.0973	7.486			0.0216615	-2.28439	26.8078	6.22649			0.137846	1.33359	26.8078	1.8796			0.92009	0.102902	26.8078	0.00609545		8.11218	26.8078	18.4588
malonate degradation I (biotin-independent)	707.192	746.584	1002.72	775.477	896.126	997.706	882.524	872.491	948.543	650.864	815.302	788.108	1320.05	1769.38	1692.89		825.619	870.426	1277.15			0.10846	0.590749	991.063	1.60408			0.0893997	-0.379158	991.063	1.11911			0.219369	-0.272495	991.063	0.505294		3.22848	991.063	18.1144
D-galactarate degradation II	694.969	717.892	786.93	734.704	922.386	639.355	520.034	643.308	603.991	246.338	375.531	508.28	762.043	1567	1550.32		771.376	530.605	952.636			0.307184	0.549287	751.539	0.760278			0.845901	0.0567538	751.539	0.0111379			0.0409432	-0.700059	751.539	2.62337		3.39479	751.539	17.7746
tryptophan degradation V (side chain pathway)	0.271614	0.727852	0	1.06248	0.443583	1.94756	1.37212	1.08789	2.56363	0.299317	0	0.0395795	0	0	0		0.501105	1.4541	0.00791591			0.00428298	-6.94835	0.654375	15.4413			0.526196	-0.544777	0.654375	0.14255			0.0323648	2.51433	0.654375	3.51529		19.0992	0.654375	17.1779
superpathway of glycol metabolism and degradation	139.972	136.951	308.558	134.736	290.635	295.75	151.308	484.838	292.254	66.5979	117.235	146.523	565.543	765.345	746.174		202.17	258.15	468.164			0.171276	1.02438	309.495	1.85549			0.104305	-0.845022	309.495	1.96084			0.493232	-0.376674	309.495	0.273294		4.08963	309.495	17.1533
muropeptide degradation	17.2927	12.4118	15.7908	8.83186	25.0181	23.3707	12.5986	45.6915	19.4836	6.28565	18.8155	12.1905	142.391	90.8835	74.7087		15.8691	21.486	67.7978			0.111242	1.85994	35.051	3.02433			0.0740093	-1.49218	35.051	2.8766			0.223131	-0.961259	35.051	1.06763		6.96856	35.051	16.9558
benzoyl-CoA degradation III (anaerobic)	103.485	104.006	174.272	104.389	191.539	186.131	69.3546	147.954	169.2	34.7207	80.3834	112.327	304.884	469.925	468.489		135.538	121.472	287.202			0.130967	1.16024	181.404	2.23474			0.226343	-0.59225	181.404	0.833717			0.133243	-0.799148	181.404	1.52619		4.59464	181.404	16.8622
glutamine degradation I	7439.05	7385.43	7298.48	7346.11	7057.85	7134.46	7126.68	7155.8	6991.02	7442.66	8972.49	8943.31	7960.49	7508.19	7521.69		7305.38	7170.12	8181.24			0.0439592	0.176777	7552.25	0.915589			0.153425	-0.0713345	7552.25	0.221661			0.0284212	-0.110952	7552.25	0.654875		1.79213	7552.25	16.7066
glycolate and glyoxylate degradation II	2378.43	2357.59	1955.64	2342.3	2772.3	1927.25	2589.69	2735.33	2588.24	2719.44	917.34	1074.43	1696.13	2522.36	2611.91		2361.25	2511.99	1764.43			0.130529	-0.465677	2212.56	1.30742			0.397268	0.143148	2212.56	0.18221			0.0985331	0.284197	2212.56	0.908095		2.39773	2212.56	16.4446
L-ascorbate degradation II (bacterial, aerobic)	86.7353	86.2313	135.559	85.8616	134.406	38.9511	77.9615	96.4599	73.8326	17.959	78.0454	93.3285	222.13	127.59	161.59		105.759	61.0328	136.537			0.112083	0.711245	101.109	1.35105			0.758628	0.0984135	101.109	0.0235966			0.0124684	-0.989109	101.109	3.76421		5.13885	101.109	16.2954
ethylene glycol degradation	39.5651	38.7677	105.824	38.1828	88.0068	113.237	50.8933	175.876	111.262	22.2991	35.9053	44.2499	250.273	292.476	275.25		62.0693	94.7133	179.631			0.15435	1.19627	112.138	1.97051			0.0598337	-1.14404	112.138	2.8402			0.557356	-0.35158	112.138	0.181173		4.99188	112.138	16.2443
isoleucine degradation II	18.1076	17.7366	32.7278	17.4645	29.5426	3.06045	17.3386	7.25263	26.149	2.39453	4.00804	3.483	7.37083	6.87024	11.1074		23.1158	11.2391	6.5679			0.0124972	-1.38701	13.6409	3.9065			0.00794487	1.37644	13.6409	4.27745			0.538627	-0.401151	13.6409	0.159522		8.34347	13.6409	16.0346
superpathway of ornithine degradation	404.976	434.259	428.708	455.737	486.344	385.338	611.343	470.333	423.512	342.717	132.154	156.933	311.082	410.252	374.456		442.005	446.649	276.975			0.0376688	-0.681863	388.543	2.37481			0.114403	0.288822	388.543	0.665112			0.180997	0.313188	388.543	0.568614		3.60854	388.543	16.021
L-rhamnose degradation II	51.2445	50.4516	60.7437	49.8701	76.7398	45.6285	28.1909	48.9552	34.3526	8.53052	38.7444	57.5882	55.7838	173.326	177.871		57.8099	33.1316	100.663			0.148017	1.14652	63.8681	1.77455			0.648707	-0.210626	63.8681	0.07385			0.0243156	-1.25796	63.8681	3.78785		5.63625	63.8681	15.9335
xylitol degradation	55.3187	52.4053	77.1076	50.2685	66.0938	29.7698	38.4194	38.0763	32.8145	9.87745	35.9053	28.0619	48.748	37.0993	35.6045		60.2388	29.7915	37.0838			0.2759	-0.279621	42.3714	0.274306			0.00246599	0.849219	42.3714	3.88499			0.0234323	-0.707875	42.3714	2.0242		6.1835	42.3714	15.7762
limonene degradation I (D-limonene)	22.6345	20.8395	63.8637	19.523	48.7941	71.5032	7.11009	7.61526	15.8945	10.1768	3.84104	3.20594	9.38105	12.759	7.75996		35.131	22.46	7.3894			0.0196898	-1.96231	21.6601	5.30927			0.103766	1.23504	21.6601	1.92753			0.933874	0.0792008	21.6601	0.00373257		7.24054	21.6601	15.6202
3-chlorocatechol degradation I (ortho)	3.89313	4.63527	2.61058	5.17958	8.33936	7.23378	5.36375	12.3295	10.7672	1.04761	1.16901	1.62276	0	0.785171	1.82587		4.93158	7.34837	1.08056			0.00134124	-2.50645	4.45351	9.0079			0.681417	0.226701	4.45351	0.0472497			0.0966808	1.28954	4.45351	1.63705		10.6922	4.45351	15.5325
spermine and spermidine degradation I	9.77809	4.82681	23.0495	1.19529	11.0009	0	1.99581	0	5.12726	2.99317	0	0.712432	0	0	2.28234		9.97011	2.02325	0.598955			0.0405774	-3.32364	4.19744	5.73605			0.0794749	2.92683	4.19744	3.9916			0.225369	-1.3851	4.19744	1.11149		10.8391	4.19744	15.5146
superpathway of fucose and rhamnose degradation	683.199	676.711	1034.24	671.952	905.352	1007.44	952.004	1082.45	989.561	956.616	670.4	910.765	700.564	972.238	806.275		794.29	997.616	812.048			0.30109	-0.141857	867.985	0.204042			0.240725	-0.187985	867.985	0.320792			0.00215007	0.312781	867.985	2.30212		2.82696	867.985	15.3443
4-nitrophenol degradation II	1.44861	1.26416	2.99262	1.12888	3.7261	0	0.249477	0	0	0	0	0	0	0	0		2.11207	0.0498954	0			0.0312515	#NUM!	0.720656				0.0163491	6.40361	0.720656	10.8915			0.0445511	-4.40361	0.720656	5.66459		16.5561	0.720656	15.2542
guanosine nucleotides degradation II	4540.57	4575.97	4685.29	4601.93	5082.75	5154.07	5095.32	5109.11	5377.47	5089.73	5281.7	4836.94	5816.25	5069.45	5299.9		4697.3	5165.14	5260.85			0.123744	0.0933514	5041.1	0.304323			0.00284471	-0.150281	5041.1	1.37447			0.211613	0.0529297	5041.1	0.128243		1.80703	5041.1	15.2264
benzene degradation	25.4412	25.0151	22.0944	24.7026	34.6882	25.5965	9.1059	15.2305	13.8436	2.99317	18.8712	29.5659	25.6304	89.902	94.9454		26.3883	13.3539	51.783			0.128753	1.38181	30.5084	2.05408			0.570334	-0.303577	30.5084	0.123621			0.0220371	-1.54937	30.5084	4.28648		6.46419	30.5084	15.1921
2,2'-dihydroxybiphenyl degradation	25.7128	25.5514	30.8176	25.4331	37.9707	31.7174	9.7296	14.5053	11.7927	3.74146	19.8175	30.3971	27.9756	94.2205	98.2929		29.0971	14.2973	54.1407			0.134331	1.31921	32.5117	1.93886			0.652143	-0.233922	32.5117	0.073213			0.0211842	-1.5415	32.5117	4.35013		6.3622	32.5117	15.1921
superpathway of pyrimidine deoxyribonucleosides degradation	5528.97	5480.07	5432.3	5444.21	4875.77	4707.8	4695.65	4412.14	4610.43	5248.81	6923.55	6623.32	5713.06	4469.39	4661		5352.26	4734.97	5678.06			0.277195	0.170941	5255.1	0.344314			0.650754	0.0398311	5255.1	0.0268647			0.0167439	-0.220049	5255.1	1.41281		1.78399	5255.1	15.1893
nicotine degradation II	368.127	378.176	503.014	385.547	541.792	443.765	400.286	509.134	507.086	243.943	453.465	434.742	662.872	849.947	866.834		435.331	420.843	653.572			0.0702081	0.610442	503.249	1.79049			0.183638	-0.303365	503.249	0.567718			0.132544	-0.371522	503.249	0.829028		3.18723	503.249	15.0959
gallate degradation II	71.7966	72.3638	174.909	72.7798	133.164	172.776	54.6354	117.855	148.178	18.5576	57.8382	80.1486	251.781	408.092	381.912		105.002	102.4	235.954			0.146133	1.18607	147.786	2.09591			0.206592	-0.688113	147.786	0.997066			0.204431	-0.735367	147.786	1.07264		4.16562	147.786	14.524
xylose degradation III	4.5269	4.02234	6.7493	3.65227	6.03273	2.22578	2.99372	2.90105	0	0.598633	11.7458	11.3197	8.71098	3.33698	5.62978		4.99671	1.74384	8.14865			0.0385699	1.2737	4.96306	2.28982			0.973215	0.0146441	4.96306	0.000219574			0.00102764	-1.91422	4.96306	7.27373		9.56377	4.96306	14.2747
benzoate degradation I (aerobic)	143.05	147.103	466.784	150.075	301.725	463.797	197.211	390.554	413.257	88.1487	103.318	128.119	778.292	839.544	770.367		241.747	310.594	523.928			0.217089	0.923809	358.756	1.48099			0.143097	-0.787449	358.756	1.60685			0.558417	-0.301705	358.756	0.184499		3.27234	358.756	14.2416
dopamine degradation	2.89721	1.99202	20.2479	1.3281	2.48406	104.055	0.997907	0	1.02545	0	0	0.237477	0	0	0.304312		5.78986	21.2157	0.108358			0.223269	-6.96131	9.03798	6.30662			0.666217	-0.880882	9.03798	0.216166			0.42867	2.84678	9.03798	1.45703		7.97981	9.03798	13.836
L-1,2-propanediol degradation	25.6222	20.7629	16.2365	17.1989	25.9052	72.8943	19.3345	34.8126	19.4836	5.3877	27.8336	47.2184	74.0433	57.5137	56.2978		21.1452	30.3825	52.5814			0.0205804	1.0292	34.703	2.95498			0.0252687	-0.972156	34.703	2.64368			0.640824	-0.278942	34.703	0.0917728		5.69044	34.703	13.8114
2,4-dinitrotoluene degradation	0.181076	0.536312	0	0.796859	0.354866	1.39111	0.873169	0.725263	1.53818	0.149658	0	0.0395795	0	0	0		0.373823	0.935476	0.00791591			0.00332675	-6.36982	0.439072	13.951			0.687985	-0.335504	0.439072	0.0481637			0.0366729	2.29312	0.439072	2.90975		16.9089	0.439072	13.7642
urea degradation I	2906.27	2874.52	3359.88	2851.23	2303.44	2958.9	1802.84	2523.91	2156.53	1896.02	2559.41	2710.45	2381.78	3181.9	3077.21		2859.07	2267.64	2782.15			0.343953	0.118168	2636.29	0.178525			0.168267	0.17932	2636.29	0.452397			0.0590514	-0.314814	2636.29	1.26088		1.8918	2636.29	13.5558
ethanol degradation I	7288.75	7242.97	7167.95	7209.38	6941.89	7087.99	7025.02	7033.96	6893.09	7318.89	8479.23	8489.65	7716.59	7325.05	7335.6		7170.19	7071.79	7869.22			0.0443726	0.144143	7370.4	0.741617			0.149905	-0.0591948	7370.4	0.185538			0.0333229	-0.0886009	7370.4	0.497758		1.42491	7370.4	13.2026
L-sorbose degradation	4.07421	3.21787	5.98523	2.58979	3.45995	2.504	4.98954	19.5821	3.58908	2.54419	7.68207	9.8553	26.468	22.7699	16.8893		3.86541	6.64178	16.7329			0.0290703	1.67131	9.08004	3.57534			0.0230722	-1.59626	9.08004	3.63781			0.412752	-0.632886	9.08004	0.338627		7.55179	9.08004	13.1091
chitin degradation to ethanol	1767.12	1784.77	1916.99	1797.71	2063.9	2249.98	2019.76	2227.28	2285.73	1848.28	993.047	1027.92	1817.91	2153.92	2110.56		1866.1	2126.21	1620.67			0.219831	-0.300631	1870.99	0.612367			0.964716	-0.00566409	1870.99	0.000273575			0.0277901	0.286392	1870.99	1.37978		1.99242	1870.99	13.1039
carnitine degradation II	19.5562	21.0694	152.623	22.1792	67.2471	171.385	37.172	83.4052	147.152	11.9727	17.5352	16.7421	286.792	293.654	238.429		56.5351	90.2175	170.63			0.205192	1.21749	105.794	1.68509			0.117324	-1.20599	105.794	2.25831			0.637522	-0.332265	105.794	0.130711		4.0741	105.794	13.0661
tryptophan degradation IV (via indole-3-lactate)	16.2063	15.2083	30.6902	14.4763	21.2033	14.4676	21.455	1.45053	16.92	4.63941	18.7598	10.8052	95.3182	38.6697	64.0577		19.5569	11.7865	45.5221			0.126118	1.53841	25.6218	2.25025			0.376348	-0.551077	25.6218	0.380443			0.0476821	-1.46506	25.6218	3.14964		5.78033	25.6218	13.0048
acetone degradation II (to acetoacetate)	109.279	113.545	156.507	116.673	206.443	178.062	90.6848	182.041	183.043	48.7886	97.0836	133.264	251.446	400.241	473.053		140.49	136.524	271.018			0.14528	0.968429	182.677	1.77197			0.203873	-0.536483	182.677	0.809209			0.19179	-0.591763	182.677	0.926884		3.50807	182.677	12.897
heme degradation	1.72022	1.76217	4.83912	1.79293	4.70198	0	0.498954	0	0	0	97.2506	0	0	0	0		2.96328	0.0997907	19.4501			0.409159	3.66673	7.5044	1.92543			0.502137	-1.72189	7.5044	0.697001			0.276062	-6.81124	7.5044	5.15146		7.7739	7.5044	12.8667
pyrimidine deoxyribonucleosides degradation	5587.91	5552.67	5498.96	5526.82	4893.07	4581.21	4820.52	4328.73	4623.25	5217.84	6845.06	6516.22	5596.47	4239.14	4410.85		5411.89	4714.31	5521.55			0.445937	0.125052	5215.91	0.158366			0.376838	0.0805714	5215.91	0.123307			0.0254856	-0.213628	5215.91	1.22932		1.511	5215.91	12.8409
tyrosine degradation II	20.4616	16.4341	35.593	13.4802	32.559	45.072	30.3114	53.6694	12.3054	12.5713	31.6746	41.044	61.982	63.9914	60.1017		23.7056	30.7859	51.7587			0.0148179	0.925771	35.4167	2.89167			0.0362261	-0.799948	35.4167	1.96834			0.517755	-0.293524	35.4167	0.143285		5.0033	35.4167	12.2056
oxalate degradation III	164.87	147.639	109.708	135.001	229.066	220.63	71.3504	93.9215	77.4216	17.061	85.6718	128.95	115.085	390.23	408.691		157.257	96.077	225.726			0.243721	0.833531	159.686	1.09383			0.940057	-0.0330543	159.686	0.00189929			0.0803194	-0.995016	159.686	2.33241		3.42814	159.686	12.1864
fluoroacetate degradation	66.4548	67.537	75.4521	68.3307	114.977	73.4507	45.28	72.1636	82.5489	16.4624	51.8818	74.4887	88.4499	228.288	250.601		78.5502	57.9811	138.742			0.167108	1.02317	91.7578	1.56591			0.464683	-0.324479	91.7578	0.212727			0.0694683	-0.905981	91.7578	2.06683		3.84547	91.7578	11.9017
lactose degradation III	4932.23	4847.65	4527.64	4785.6	3932.36	3398.76	4422.6	3557.78	3679.32	4905.95	4900.44	5025.65	3392.59	2819.35	2686.47		4605.1	3992.88	3764.9			0.365299	-0.191386	4120.96	0.291736			0.0466311	0.247587	4120.96	1.14884			0.646637	-0.0677964	4120.96	0.0447401		1.48532	4120.96	11.9006
thiocyanate degradation II	3.25936	2.4134	15.3451	1.79293	8.51679	36.1689	0.873169	0	2.0509	0	0	0.158318	0	0	0.608625		6.26552	7.8186	0.153389			0.0855568	-5.52073	4.74584	7.4458			0.613503	0.652495	4.74584	0.174878			0.557627	1.28458	4.74584	0.41158		8.03226	4.74584	11.8554
alginate degradation	640.194	687.245	653.473	721.755	705.651	668.29	960.985	728.164	723.456	719.557	1240.88	1009.12	1185.2	629.707	676.943		681.664	760.09	948.368			0.147754	0.395694	796.707	0.895105			0.0407769	-0.325564	796.707	1.2323			0.555306	-0.100657	796.707	0.0700447		2.19745	796.707	11.6746
anthranilate degradation I (aerobic)	80.3071	86.2313	306.839	90.5763	168.916	303.819	111.017	204.887	266.105	45.4961	52.3272	61.467	506.409	549.816	464.685		146.574	186.265	326.941			0.227074	0.974207	219.926	1.40853			0.167762	-0.807908	219.926	1.40662			0.537808	-0.346055	219.926	0.209334		3.02448	219.926	11.6472
D-sorbitol degradation II	29.1532	24.4405	52.5936	20.984	37.882	28.6569	31.1846	72.8889	33.8399	21.9998	32.454	37.4818	98.3335	118.364	96.7713		33.0106	37.714	76.681			0.0758184	1.11666	49.1352	2.24354			0.0794045	-0.793021	49.1352	1.56476			0.257945	-0.540281	49.1352	0.570236		4.37853	49.1352	11.5925
(S,S)-butanediol degradation	48.4378	49.0342	110.599	49.4717	103.798	101.829	34.0536	128.734	97.9307	15.2651	44.1441	61.9024	185.108	245.17	247.406		72.2683	75.5626	156.746			0.133329	1.08448	101.526	1.89782			0.172353	-0.684608	101.526	1.0454			0.270609	-0.599694	101.526	0.680774		3.62399	101.526	11.5035
(4S)-carveol and (4S)-dihydrocarveol degradation	8.6011	7.81483	18.2104	7.23814	17.7433	28.3787	8.60695	7.25263	9.7418	1.64624	1.67002	1.22697	1.00511	6.08507	5.02115		11.9216	11.1253	3.00166			0.00775054	-1.94073	8.68283	5.6648			0.200965	0.755125	8.68283	0.727739			0.488222	0.576281	8.68283	0.248157		6.6407	8.68283	11.3993
linamarin degradation	72.5209	71.7509	74.4333	71.1861	144.342	85.9707	44.7811	101.174	101.007	20.0542	59.6752	84.3836	121.786	242.421	274.642		86.8466	70.5974	156.582			0.146237	0.992076	104.675	1.6641			0.385123	-0.387289	104.675	0.322428			0.104795	-0.785809	104.675	1.54657		3.53309	104.675	11.301
glucose and glucose-1-phosphate degradation	4406.3	4501.07	4556.16	4570.59	4830.7	4837.45	4627.55	4326.55	4754.51	4013.83	3847.6	3617.37	4470.57	4191.04	4192.82		4572.96	4511.98	4063.88			0.027962	-0.160619	4382.94	0.877716			0.0690869	0.0928482	4382.94	0.379073			0.337087	0.0632558	4382.94	0.105086		1.36187	4382.94	11.081
adenosine nucleotides degradation II	4355.24	4373.32	4392.52	4386.58	4799.48	4708.08	4833.24	4797.25	5013.44	4829.32	4812.71	4386.48	5131.94	4911.44	5156.72		4461.43	4836.27	4879.86			0.19386	0.0699666	4725.85	0.17736			0.00531603	-0.122876	4725.85	0.994279			0.175486	0.0502727	4725.85	0.135172		1.30681	4725.85	10.8351
tryptophan degradation IX	1267.53	1353.92	1187.62	1417.28	1460.36	1042.22	1410.42	953.72	1153.12	1021.87	501.227	535.155	1282.36	1380.92	1334.87		1337.34	1116.27	1006.9			0.342658	-0.28498	1153.51	0.381681			0.0328252	0.333147	1153.51	1.42335			0.691328	-0.07044	1153.51	0.0325161		1.83755	1153.51	10.7089
nylon-6 oligomer degradation	45.0879	45.1651	51.9569	45.2218	68.0456	32.2738	30.1867	35.5379	34.3526	6.43531	30.784	34.7904	43.8899	76.3578	81.0992		51.0954	27.7573	53.3843			0.28038	0.437254	44.079	0.426096			0.228545	0.332754	44.079	0.376387			0.00842201	-0.912286	44.079	3.33962		4.1421	44.079	10.6728
acrylate degradation	31.145	22.1803	19.1018	15.6052	34.9543	16.4151	36.7978	23.9337	35.8908	17.8093	37.5753	35.1466	115.253	51.2324	48.3857		24.5973	26.1694	57.5186			0.0944829	1.18015	36.0951	2.07075			0.100352	-0.766518	36.0951	1.31062			0.162588	-0.649783	36.0951	0.877839		4.2592	36.0951	10.4398
3-chlorobenzoate degradation III (via gentisate)	17.836	16.6257	11.9068	15.738	27.5908	8.90312	6.86061	17.0437	8.71634	1.64624	10.1871	15.7527	15.2442	46.9139	49.4508		17.9394	8.634	27.5097			0.172475	1.04996	18.0277	1.23664			0.982283	-0.0106099	18.0277	0.000127105			0.0168901	-1.39615	18.0277	3.81837		5.05514	18.0277	10.4164
methylglyoxal degradation IV	449.34	521.027	496.074	573.606	582.247	631.843	266.815	260.732	476.835	138.135	662.829	583.956	537.735	395.53	481.726		524.459	354.872	532.355			0.20154	0.275984	470.562	0.483237			0.206777	0.241525	470.562	0.416127			0.12075	-0.574351	470.562	1.32729		2.22665	470.562	10.3707
phosphonoacetate degradation	390.037	404.456	427.435	415.031	487.32	343.048	214.924	399.982	357.37	95.1827	241.763	263.56	400.705	584.756	639.817		424.856	282.102	426.12			0.447301	0.269637	377.692	0.229442			0.225163	0.262772	377.692	0.414373			0.0689829	-0.592903	377.692	1.67681		2.32063	377.692	10.2303
methylglyoxal degradation V	448.434	519.265	495.692	571.215	580.384	627.113	266.691	260.369	475.81	138.135	647.632	572.162	525.171	396.315	482.335		522.998	353.624	524.723			0.216503	0.259602	467.115	0.43375			0.182039	0.252015	467.115	0.468786			0.12352	-0.566968	467.115	1.29474		2.19728	467.115	10.2151
catechol degradation I (meta-cleavage pathway)	1287	1340.01	1316.81	1378.9	1516.7	1037.77	1180.52	1521.24	1329.5	721.203	378.593	478.279	959.213	1507.92	1578.16		1367.88	1158.05	980.434			0.33118	-0.365323	1168.79	0.505849			0.0622091	0.35536	1168.79	1.2366			0.93454	-0.019934	1168.79	0.00169096		1.74414	1168.79	10.198
threonine degradation II	6293.02	6246.12	5943.59	6211.72	5618.77	5475.97	5882.29	5281	5464.63	6325.46	8141.49	8009.43	6498.05	5396.48	5433.95		6062.64	5685.87	6695.88			0.243933	0.188868	6148.13	0.42829			0.730152	-0.0301969	6148.13	0.0152645			0.0759768	-0.166008	6148.13	0.687694		1.13125	6148.13	10.0171
superoxide radicals degradation	7101.61	7002.89	6938.67	6930.48	6486.69	6344.03	6707.06	6636.15	6441.38	7040.52	7964.53	7932.73	7166.45	6811.55	6833.94		6892.07	6633.83	7341.84			0.0854457	0.118489	6955.91	0.477233			0.651521	-0.0199085	6955.91	0.013966			0.0269048	-0.101418	6955.91	0.600366		1.09156	6955.91	9.96869
sucrose degradation VII (sucrose 3-dehydrogenase)	67.0886	75.6583	75.5158	81.9437	78.1593	58.9832	96.6723	67.0868	56.3999	49.9859	25.7182	30.12	48.5805	67.3284	55.6892		75.6731	65.8256	45.4873			0.027159	-0.637255	62.3287	1.85495			0.0127127	0.443233	62.3287	1.56178			0.624754	0.119803	62.3287	0.0454902		3.46222	62.3287	9.72806
L-ascorbate degradation I (bacterial, anaerobic)	45.9027	46.7357	82.9018	47.3467	81.3531	34.4996	56.0076	54.7573	66.6544	14.2175	39.9134	43.4583	137.03	112.083	146.222		60.848	45.2273	95.7415			0.135428	0.852127	67.2722	1.39106			0.575307	-0.212093	67.2722	0.0957404			0.058112	-0.791722	67.2722	1.83939		3.32619	67.2722	9.52589
L-glucose degradation	95.1553	90.1004	103.468	86.3928	139.462	76.7894	69.9783	79.7789	77.9344	19.4556	53.2735	75.0824	66.0024	237.71	231.125		102.916	64.7873	132.639			0.312049	0.661593	100.114	0.667766			0.870454	0.060152	100.114	0.00723291			0.0441851	-0.862279	100.114	2.33116		3.00616	100.114	9.50903
spermine and spermidine degradation III	2.80668	1.34078	6.94032	0.26562	3.1938	0	0.498954	0	2.0509	1.49658	0	0.158318	0	0	0.608625		2.90944	0.809288	0.153389			0.0317865	-3.59955	1.2907	5.60161			0.0988397	2.59562	1.2907	2.71057			0.394452	-0.920138	1.2907	0.386247		8.69843	1.2907	9.27145
taurine degradation I	27.433	26.0494	48.0729	25.0347	49.5038	30.6045	41.7874	36.9884	49.2217	8.08155	8.57275	6.09525	6.36571	31.4068	25.2579		35.2188	33.3367	15.5397			0.0222518	-1.14131	28.0317	3.10978			0.182546	0.527206	28.0317	0.642028			0.37907	0.393463	28.0317	0.27329		4.02509	28.0317	9.26165
superpathway of atrazine degradation	60.3888	58.5729	103.341	57.2411	110.718	87.9183	39.7916	90.2952	85.1125	10.7754	33.8456	47.2975	153.615	232.411	215.301		78.0523	62.7786	136.494			0.187654	0.954872	92.4416	1.36819			0.439382	-0.352229	92.4416	0.248064			0.131156	-0.772944	92.4416	1.34463		2.96088	92.4416	9.18094
lysine degradation VIII	2509.17	2489.71	2168.05	2475.44	2821.9	1998.47	3022.66	2827.44	2793.84	3053.33	909.379	1175.04	2205.72	3054.31	3011.78		2492.85	2739.15	2071.25			0.296902	-0.336865	2434.42	0.572195			0.756218	0.0516436	2434.42	0.0201849			0.150581	0.263397	2434.42	0.69753		1.28991	2434.42	9.06062
phthalate degradation	1.17699	1.03432	3.11996	0.929669	3.01636	6.12089	0.249477	0	0	0	0	0	0	0.196293	0		1.85546	1.27407	0.0392585			0.0374931	-5.3168	1.05626	7.64452			0.151696	1.49854	1.05626	1.23746			0.807867	0.427465	1.05626	0.0399355		8.92192	1.05626	9.04485
superpathway of testosterone and androsterone degradation	2773.54	2849.46	2889.47	2905.15	3083.96	3438.27	3416.71	3084.9	3360.92	3123.97	3514.99	2994.19	3513.54	2370.82	2555.77		2900.32	3284.95	2989.86			0.697402	-0.0487575	3058.38	0.0254347			0.110187	-0.113363	3058.38	0.361912			0.0280213	0.157562	3058.38	0.815286		1.20263	3058.38	8.94347
testosterone and androsterone degradation to androstendione	945.487	982.14	1019.34	1009.02	992.827	1229.74	1220.57	1032.05	1132.61	1066.76	1202.08	963.168	1119.03	626.762	685.311		989.763	1136.35	919.269			0.284151	-0.209657	1015.13	0.323622			0.59296	-0.0544161	1015.13	0.0348885			0.0196035	0.251562	1015.13	1.21346		1.57197	1015.13	8.8731
2,4,6-trichlorophenol degradation	0.995917	0.842776	2.03753	0.730454	2.57278	0.278222	0.249477	0	0	0	0	0	0	0	0		1.43589	0.10554	0			0.0234633	#NUM!	0.51381				0.0193189	4.76609	0.51381	7.39261			0.0708378	-2.76609	0.51381	2.87795		10.2706	0.51381	8.69551
cyanurate degradation	34.676	33.4429	60.4254	32.5384	65.3841	51.4711	21.2055	51.131	49.7344	5.53736	20.0402	28.0223	93.8105	142.508	132.376		45.2934	35.8159	83.3515			0.171315	1.03934	54.8202	1.45193			0.410076	-0.395618	54.8202	0.279242			0.11653	-0.844721	54.8202	1.4378		3.16897	54.8202	8.62289
toluene degradation VI (anaerobic)	1.17699	3.14125	0	4.58194	3.37123	26.1529	5.86271	4.71421	10.7672	1.34692	0	0.197898	0	6.67395	0		2.45428	9.7688	1.37437			0.110696	-2.15277	4.53248	2.58134			0.272434	-1.18279	4.53248	0.837924			0.146851	2.35134	4.53248	2.4574		5.87667	4.53248	8.57462
choline degradation II	1.44861	1.49401	4.32974	1.52731	3.90353	6.12089	0.374215	0	0	0	0	0	0	0.785171	0		2.54064	1.29902	0.157034			0.029911	-3.61183	1.33223	5.74708			0.0666063	1.80313	1.33223	2.21462			0.971008	-0.0542907	1.33223	0.000724192		7.96243	1.33223	8.55442
ethylbenzene degradation (anaerobic)	21.4575	24.9002	54.1854	27.4252	74.7881	75.1201	31.1846	149.404	91.778	18.5576	31.8416	41.4794	109.055	105.409	138.006		40.5513	73.2089	85.1581			0.284551	0.58222	66.3061	0.596191			0.0522347	-0.965452	66.3061	2.32202			0.711457	0.219998	66.3061	0.0610207		2.97923	66.3061	8.50144
superpathway of glycerol degradation to 1,3-propanediol	33.499	32.4086	47.8818	31.6087	44.5357	84.0232	31.0599	41.34	34.3526	18.2583	28.8913	43.2209	88.1149	114.046	95.7062		37.9868	41.8068	73.9959			0.103688	0.891172	51.2631	1.58324			0.105381	-0.608099	51.2631	1.07262			0.364095	-0.421466	51.2631	0.333799		2.98966	51.2631	7.99969
styrene degradation	3.80259	4.21388	36.8665	4.51554	14.9931	40.064	8.35747	19.5821	34.8654	2.54419	4.34204	4.15585	69.0177	70.4691	57.515		12.8783	21.0826	41.0999			0.192968	1.27526	25.0203	1.47691			0.112973	-1.27157	25.0203	1.95184			0.620527	-0.356324	25.0203	0.119691		3.54844	25.0203	7.93616
benzoyl-CoA degradation II (anaerobic)	104.028	107.799	182.168	110.564	186.039	219.517	82.5768	201.986	198.425	42.9519	66.2996	83.117	323.479	375.115	387.39		138.119	149.091	247.08			0.22462	0.782869	178.097	1.10467			0.20856	-0.520209	178.097	0.770506			0.429695	-0.369409	178.097	0.294837		2.17001	178.097	7.92731
vanillin and vanillate degradation II	305.837	328.951	435.139	345.903	415.282	392.85	342.532	311.138	351.73	168.665	151.47	206.684	524.334	864.669	798.82		366.222	313.383	509.196			0.314694	0.583523	396.267	0.718714			0.595977	-0.167433	396.267	0.0923163			0.161137	-0.482046	396.267	0.937461		1.74849	396.267	7.80118
methylgallate degradation	43.4582	51.1412	113.656	56.7762	141.68	158.865	70.3525	146.866	165.611	43.1016	58.5619	75.4386	169.864	208.463	258.665		81.3423	116.959	154.199			0.238725	0.637095	117.5	0.81016			0.0934721	-0.737054	117.5	1.55079			0.981688	-0.00997398	117.5	0.000163649		2.36112	117.5	7.77369
gamma-butyrobetaine degradation	22.4534	23.9808	118.367	25.1011	69.5538	110.454	38.2947	82.3173	110.236	12.721	18.9268	18.9586	140.046	226.129	199.172		51.8913	70.8047	120.647			0.254313	0.975699	81.1142	1.12183			0.175948	-0.883412	81.1142	1.289			0.636609	-0.284996	81.1142	0.108079		2.51891	81.1142	7.5594
3-chlorocatechol degradation II (ortho)	68.4467	70.2185	94.7449	71.5181	131.922	101.551	46.4027	98.6357	89.7271	20.9522	51.5478	74.1325	108.05	216.118	240.863		87.3699	71.4538	138.142			0.20214	0.798728	98.9887	1.10488			0.507148	-0.262402	98.9887	0.154145			0.1393	-0.658124	98.9887	1.12239		2.38141	98.9887	7.51157
acetoin degradation	4318.66	4248.28	3729.82	4196.66	4339.75	4143.29	4882.89	4462.18	4596.08	5198.23	4521.68	4879.88	4402.73	4029.69	3890.48		4166.63	4656.53	4344.89			0.768306	-0.0219758	4389.35	0.00885076			0.0749863	-0.111271	4389.35	0.440457			0.0965823	0.129838	4389.35	0.463738		0.913046	4389.35	7.43178
superpathway of methionine salvage and degradation	173.923	167.253	216.805	162.36	235.809	156.639	124.239	227.007	196.887	92.9378	54.9435	69.5808	164.503	183.926	151.395		191.23	159.542	124.87			0.137705	-0.490109	158.547	0.902287			0.0543566	0.427327	158.547	1.15555			0.961581	0.0135566	158.547	0.000493153		2.05833	158.547	7.30389
glycerophosphodiester degradation	2944.38	3078.85	3361.47	3177.48	3703.65	3764.07	3325.53	3241.2	3629.59	2544.19	3406.16	3117.88	4209.91	3884.24	3981.47		3253.17	3300.91	3719.93			0.0982043	0.182883	3424.67	0.624843			0.227637	-0.109801	3424.67	0.239246			0.484568	-0.0789341	3424.67	0.0841935		0.948283	3424.67	7.25425
5,5'-dehydrodivanillate degradation	4.16474	2.83479	24.7687	1.85934	11.267	5.84267	2.74425	0.362631	6.15271	0.598633	0.38967	1.14781	0.335038	2.15922	3.19528		8.97891	3.14018	1.4454			0.081181	-2.06774	4.5215	2.82769			0.194305	1.96944	4.5215	1.75719			0.455843	-0.731033	4.5215	0.312766		4.89765	4.5215	7.1418
cis-genanyl-CoA degradation	11.2267	10.4964	54.8222	9.96074	28.3893	47.2978	10.3533	56.2079	41.0181	3.14282	9.35209	12.5863	96.9934	93.8279	79.1212		22.9791	31.604	58.3762			0.1938	1.09693	37.6531	1.34717			0.148611	-0.969287	37.6531	1.38301			0.574409	-0.364129	37.6531	0.151093		2.88127	37.6531	7.13731
guaiacylglycerol-beta-guaiacyl ether degradation	10.5929	9.42376	15.2814	8.56624	16.1464	11.6853	13.7212	11.2416	14.3563	2.99317	2.61636	2.33519	1.84271	10.2072	8.06428		12.0022	10.7995	5.01315			0.0161237	-1.18535	9.27161	2.96748			0.0915967	0.602212	9.27161	0.873113			0.399418	0.344135	9.27161	0.191562		4.03216	9.27161	7.03601
glycerol degradation III	16.9306	16.3958	24.3866	16.0036	22.6227	43.6809	15.717	21.0326	17.4327	9.12915	14.8075	22.4812	47.0728	62.2248	51.2766		19.2679	21.3985	39.5726			0.0986565	0.960665	26.7463	1.582			0.0970466	-0.661927	26.7463	1.09779			0.341569	-0.459299	26.7463	0.350798		3.03058	26.7463	6.89194
D-allose degradation	4.88905	4.90342	7.76807	4.91396	10.2024	5.84267	6.86061	6.52736	6.66544	1.19727	5.06571	5.30366	16.4168	22.1811	24.9536		6.53538	5.41867	14.7842			0.100972	1.30655	8.91274	1.80635			0.223002	-0.628216	8.91274	0.568398			0.0735585	-0.976167	8.91274	1.53602		3.91076	8.91274	6.75716
glycogen degradation I	6145.89	6129.05	5626.69	6116.69	6116.21	5900.54	6398.58	5852.14	6068.11	6569.1	6142.26	6194.63	5413.54	5137.76	5125.08		6026.91	6157.7	5602.65			0.108473	-0.120877	5929.09	0.429214			0.449764	0.0355584	5929.09	0.0454192			0.11196	0.082666	5929.09	0.289352		0.763986	5929.09	6.70397
spermine and spermidine degradation II	1.26753	0.727852	8.65948	0.332025	3.99224	0	0.623692	0	2.56363	0	0	0.197898	0	0	0.760781		2.99583	0.637464	0.191736			0.094852	-3.24409	1.27501	3.44172			0.172857	2.85316	1.27501	2.25573			0.358143	-1.32204	1.27501	0.611436		6.30889	1.27501	6.70395
4-chlorocatechol degradation	618.012	635.836	676.522	648.909	787.626	668.847	502.197	591.814	659.878	248.732	388.557	509.587	719.158	1024.26	1048.66		673.381	534.294	738.043			0.383476	0.289546	648.573	0.31833			0.671722	0.0820137	648.573	0.0374326			0.122409	-0.401447	648.573	0.967175		1.32294	648.573	6.6762
mandelate degradation to acetyl-CoA	211.678	215.176	356.44	217.742	416.79	386.173	277.917	450.751	418.897	125.713	157.371	190.338	528.354	626.37	740.848		283.565	331.89	448.656			0.304523	0.543957	354.704	0.677663			0.194114	-0.460805	354.704	0.791485			0.704004	-0.141574	354.704	0.0520619		1.52121	354.704	6.6017
ribitol degradation	292.89	349.943	306.202	391.789	491.046	663.839	348.644	358.28	452.737	199.644	347.53	293.007	238.379	289.139	294.27		366.374	404.629	292.465			0.0557482	-0.398471	354.489	1.20519			0.74984	0.0719646	354.489	0.0217059			0.390913	0.296672	354.489	0.291939		1.51883	354.489	6.59039
2,4-dichlorotoluene degradation	627.428	716.704	579.931	782.184	624.742	732.56	882.15	512.035	676.286	648.469	693.947	580.196	545.609	491.909	498.768		666.198	690.3	562.086			0.0406761	-0.271024	639.528	0.993362			0.471654	0.0893429	639.528	0.0768525			0.299726	0.168652	639.528	0.232595		1.30281	639.528	6.55158
superpathway of methylglyoxal degradation	14.8482	7.89144	5.28483	2.78901	13.9285	0	1.24738	18.8568	4.10181	7.33326	2.33802	3.00804	0.167519	2.7481	4.26037		8.9484	6.30786	2.50441			0.0334207	-1.60686	5.92022	3.09678			0.159131	1.02212	5.92022	1.06534			0.881497	0.13952	5.92022	0.00997932		4.17209	5.92022	6.50786
pectin degradation III	41.0137	37.7717	21.0757	35.3938	55.4478	32.8302	82.9511	40.9773	38.4545	44.1492	51.0468	47.7329	60.1392	73.2172	72.4263		38.1405	47.8725	60.9125			0.0343689	0.502184	48.9752	1.3178			0.0584923	-0.512082	48.9752	1.13179			0.877956	-0.0490052	48.9752	0.00496591		2.45456	48.9752	6.49332
isopropylamine degradation	8.96325	8.54268	15.7271	8.23421	16.59	10.2942	13.0975	11.2416	15.3818	2.54419	2.67202	1.89982	1.50767	10.0109	7.91212		11.6115	10.5119	4.80051			0.0198343	-1.20431	8.97461	2.84969			0.141084	0.600851	8.97461	0.71024			0.421141	0.35727	8.97461	0.186484		3.74642	8.97461	6.4844
tryptophan degradation VII (via indole-3-pyruvate)	66.0021	66.0047	68.8938	66.0065	123.76	116.019	112.015	157.745	142.538	73.9312	30.0046	37.1256	108.72	111.887	134.506		78.1333	120.45	84.4486			0.558383	-0.233596	94.3438	0.116926			0.193766	-0.390896	94.3438	0.551047			0.0616545	0.567262	94.3438	1.35765		2.02563	94.3438	6.31302
fructoselysine and psicoselysine degradation	0	0.038308	0.127345	0.0664049	0	0.278222	0.374215	1.08789	0	0	0.222669	0.197898	0.837594	1.76663	1.36941		0.0464116	0.348066	0.87884			0.0926724	2.15566	0.424439	1.95827			0.0174938	-3.72439	0.424439	5.75477			0.694034	-0.410483	0.424439	0.0572563		7.7703	0.424439	6.27179
tryptophan degradation VI (via tryptamine)	65.2778	65.43	69.4669	65.5417	123.139	119.914	109.52	155.931	141.512	71.9856	37.9094	46.2685	112.07	108.746	131.159		77.771	119.773	87.2305			0.614862	-0.179267	94.9248	0.074963			0.153223	-0.412349	94.9248	0.665054			0.0689523	0.53782	94.9248	1.23664		1.97666	94.9248	6.16989
toluene degradation I (aerobic) (via o-cresol)	36.3962	39.9552	89.5238	42.5656	118.525	118.523	47.7748	221.205	130.232	26.0405	38.4104	47.7329	140.381	162.727	203.433		65.3932	108.755	118.537			0.432963	0.445017	97.5617	0.321612			0.106175	-0.797333	97.5617	1.54376			0.684327	0.241927	97.5617	0.0792257		1.9446	97.5617	6.11153
toluene degradation to benzoyl-CoA (anaerobic)	0.45269	1.14924	0	1.66012	1.15332	9.73778	2.12055	1.81316	4.10181	0.448975	0	0.0791591	0	2.35551	0		0.883073	3.64446	0.486934			0.106199	-2.21693	1.67149	2.33197			0.263484	-1.22602	1.67149	0.767056			0.144222	2.41152	1.67149	2.19046		5.28948	1.67149	6.01436
catechol degradation to 2-oxopent-4-enoate I	688.088	724.557	733.636	751.305	841.388	540.308	593.381	854.722	702.947	328.65	191.551	248.876	544.939	894.702	949.302		747.795	604.002	565.874			0.535616	-0.256325	639.223	0.183165			0.0954406	0.35436	639.223	0.952809			0.66667	-0.120978	639.223	0.0561418		1.19212	639.223	5.99421
4-hydroxyproline degradation II	147.758	140.705	133.904	135.532	221.525	116.297	119.375	163.547	129.72	49.2376	72.2003	100.888	148.589	313.283	311.92		155.885	115.635	189.376			0.366513	0.480196	153.632	0.445439			0.920371	0.0316182	153.632	0.0024247			0.0997598	-0.578108	153.632	1.2315		1.67936	153.632	5.91242
protocatechuate degradation I (meta-cleavage pathway)	449.521	491.491	461.627	522.275	573.286	437.644	528.018	370.247	427.101	290.636	233.19	322.573	449.118	989.119	997.536		499.64	410.729	598.307			0.437361	0.394435	502.892	0.360151			0.957186	-0.0140169	502.892	0.000677198			0.146768	-0.41855	502.892	0.886759		1.24759	502.892	5.90799
trehalose degradation III	32.9558	32.6384	47.5635	32.4056	47.1972	47.2978	18.2118	23.2084	45.6326	3.89111	20.6525	30.1992	35.3465	102.268	110.77		38.5521	27.6484	59.8473			0.24101	0.854444	42.0159	0.925037			0.668741	-0.182401	42.0159	0.0558391			0.120462	-0.831456	42.0159	1.33886		2.31974	42.0159	5.90599
arginine degradation IX (arginine:pyruvate transaminase pathway)	24.7168	23.3679	107.798	22.3785	56.0689	107.95	29.9372	78.3284	84.0871	12.8706	15.5311	18.1274	164.503	162.923	136.18		46.866	62.6347	99.4529			0.270477	0.861146	69.6512	0.924199			0.200639	-0.790161	69.6512	1.04172			0.700012	-0.224082	69.6512	0.0655967		2.03152	69.6512	5.86885
starch degradation III	784.964	907.363	977.375	997.136	1066.28	1011.34	843.731	510.585	931.623	445.084	1150.42	966.334	797.389	572.782	629.014		946.625	748.472	823.187			0.852197	-0.0420747	839.428	0.00802329			0.0929586	0.268575	839.428	0.760714			0.327486	-0.241575	839.428	0.321529		1.09027	839.428	5.86852
choline degradation I	1610.49	1696.01	1900.95	1758.73	2023.71	1664.33	1670.37	1475.91	1836.07	982.058	614.955	717.419	1601.81	2204.76	2114.97		1797.98	1525.75	1450.78			0.5736	-0.195969	1591.5	0.142948			0.127456	0.272744	1591.5	0.73735			0.67136	-0.0903739	1591.5	0.0472577		0.927556	1591.5	5.85858
carbazole degradation	91.1717	97.149	127.727	101.533	114.622	133.547	77.4626	62.3726	56.3999	37.1152	56.7805	68.2747	104.029	204.537	185.478		106.441	73.3794	123.82			0.336618	0.46169	101.213	0.436386			0.693892	0.110394	101.213	0.0350211			0.0877578	-0.64982	101.213	1.37258		1.84398	101.213	5.8488
cyanate degradation	673.874	723.293	829.655	759.54	1091.04	1165.2	840.363	925.798	946.492	452.716	296.205	366.427	598.21	953.393	953.41		815.479	866.113	633.529			0.229391	-0.408345	771.707	0.707837			0.591834	0.121102	771.707	0.0747866			0.346421	0.257561	771.707	0.321461		1.10408	771.707	5.81923
allantoin degradation to ureidoglycolate I (urea producing)	1309.09	1385.79	1930.05	1442.05	1720.92	1822.08	1342.56	1473.73	1762.75	938.357	1431.87	1312.97	2012.24	2144.3	2142.36		1557.58	1467.9	1808.75			0.194543	0.257829	1611.41	0.554974			0.647607	-0.0729131	1611.41	0.0416517			0.298641	-0.197425	1611.41	0.313703		0.910329	1611.41	5.76766
gallate degradation I	8.51056	6.7039	40.8142	5.3788	19.0741	23.9271	7.23483	1.45053	10.2545	2.24487	1.55868	3.40384	1.67519	8.63688	8.52074		16.0963	9.02238	4.75907			0.0868083	-1.40001	9.95925	2.09778			0.245859	1.224	9.95925	1.05283			0.803897	-0.208839	9.95925	0.0279482		3.17856	9.95925	5.64659
acetone degradation I (to methylglyoxal)	10.8645	5.86112	4.13872	2.19136	10.646	0	0.997907	13.78	3.58908	5.08838	1.83702	2.37477	0.167519	2.15922	3.34744		6.74035	4.69107	1.97719			0.0339492	-1.53148	4.46954	2.81658			0.150259	1.01551	4.46954	1.04643			0.906477	0.105997	4.46954	0.00565823		3.86867	4.46954	5.62506
2-chlorobenzoate degradation	38.9313	37.3503	70.2946	36.1907	56.7786	72.0596	26.8188	47.8673	49.2217	7.63257	26.7759	41.0836	52.7684	143.49	134.05		47.9091	40.72	79.6335			0.227484	0.845595	56.0875	0.994802			0.450836	-0.328906	56.0875	0.208188			0.201146	-0.64717	56.0875	0.824636		2.02763	56.0875	5.54887
methylglyoxal degradation VI	0	0.076616	0.254691	0.13281	0.0887165	1.94756	1.12265	0.362631	0	0	0.38967	0.277057	1.17263	1.17776	1.82587		0.110567	0.686567	0.968598			0.141789	1.28108	0.588577	1.00375			0.0118232	-2.90399	0.588577	5.169			0.740559	0.347557	0.588577	0.0418705		6.21461	0.588577	5.44333
galactose degradation I (Leloir pathway)	6353.86	6304.31	6332.95	6267.96	5727.45	6139.81	6032.1	5914.52	5736.89	6225.33	6990.35	7138.41	6365.71	5997.33	5986.58		6197.31	6009.73	6495.68			0.186654	0.0898388	6234.24	0.242878			0.773048	-0.0128392	6234.24	0.0053232			0.0574324	-0.0786587	6234.24	0.361977		0.610178	6234.24	5.42191
mandelate degradation I	85.3772	86.576	134.222	87.4553	179.74	154.135	122.618	200.535	177.916	54.4756	71.421	83.5524	221.292	243.795	314.202		114.674	141.936	186.853			0.293268	0.542324	147.821	0.611267			0.148201	-0.519622	147.821	0.911548			0.815262	-0.0870461	147.821	0.0163361		1.53915	147.821	5.3668
deethylsimazine degradation	477.044	561.442	464.046	623.343	562.729	422.62	736.83	491.003	514.264	444.934	184.036	224.574	464.027	556.686	585.649		537.721	521.93	402.994			0.212967	-0.394758	487.548	0.670966			0.228163	0.217522	487.548	0.353244			0.499852	0.150099	487.548	0.114386		1.1386	487.548	5.35025
ferulate degradation	13.7618	15.3998	37.5032	16.6012	45.5116	53.4187	19.085	58.7463	54.8617	11.5237	18.6485	24.3414	60.3068	63.4025	81.2514		25.7555	39.5271	49.5901			0.255036	0.603355	38.2909	0.618562			0.084857	-0.790822	38.2909	1.46372			0.88596	0.0693169	38.2909	0.00629756		2.08858	38.2909	5.19548
allantoin degradation to glyoxylate III	631.502	679.928	895.047	715.447	865.075	750.644	813.669	704.593	819.849	460.199	305.168	354.395	654.831	840.525	756.673		757.4	709.791	582.318			0.243122	-0.333176	683.17	0.544686			0.19761	0.229399	683.17	0.429993			0.671059	0.0835362	683.17	0.0385213		1.0132	683.17	5.17997
methylthiopropionate degradation I (cleavage)	3.53098	3.60095	5.66687	3.65227	6.47631	4.17334	5.86271	5.07684	7.17816	1.19727	1.05768	0.791591	0.670075	3.92585	3.19528		4.58548	4.69766	1.92809			0.0124374	-1.26744	3.73708	2.94281			0.209737	0.468986	3.73708	0.387684			0.260853	0.528495	3.73708	0.375871		3.70637	3.73708	5.15325
toluene degradation to 2-oxopent-4-enoate I (via o-cresol)	20.9143	22.9848	51.8932	24.5034	68.844	68.9992	27.4425	130.547	75.8835	14.9658	22.2669	27.7057	82.7543	95.3982	119.899		37.8279	63.5676	69.6048			0.425738	0.457264	57.0001	0.310997			0.102418	-0.815771	57.0001	1.48054			0.68699	0.24293	57.0001	0.0726413		1.86418	57.0001	5.12219
2-propylphenol degradation	5.70389	7.04867	28.1433	8.035	14.4608	30.3262	9.7296	17.4063	28.1999	2.54419	6.62439	5.0266	48.2454	51.0361	41.3865		12.6783	17.6413	30.4638			0.213729	1.00685	20.2611	1.05956			0.135615	-0.923823	20.2611	1.25879			0.631616	-0.290144	20.2611	0.0909199		2.40927	20.2611	5.11155
urate degradation to allantoin II	5.43227	2.29848	0	0	0	0	0	0	0	4.48975	0	0	0	0.196293	0		1.54615	0.89795	0.0392585			0.110144	-4.96015	0.827786	4.61919			0.391628	1.72224	0.827786	0.68157			0.923591	0.179851	0.827786	0.00603501		5.30679	0.827786	5.06188
glucose degradation (oxidative)	2012.48	2106.36	2374.74	2175.23	2185.98	2352.37	1901.51	1899.46	2107.82	1513.34	1583.4	1539.33	2244.92	2169.62	2105.54		2170.96	1954.9	1928.56			0.461284	-0.0971693	2018.14	0.102247			0.0650973	0.160987	2018.14	0.598106			0.578738	-0.0683579	2018.14	0.0508426		0.751196	2018.14	5.0349
naphthalene degradation to acetyl-CoA	73.9695	76.501	128.746	78.3578	147.358	139.111	58.6271	140.338	131.258	31.2786	61.7906	84.1065	142.223	235.747	268.556		100.987	100.123	158.485			0.23568	0.656365	119.865	0.844666			0.340626	-0.3566	119.865	0.341959			0.37878	-0.373807	119.865	0.323121		1.50975	119.865	4.99547
histidine degradation II	2119.13	2190.41	2498.71	2242.69	2555.39	2263.34	2164.09	1978.15	2370.33	1413.07	1306.29	1511.07	2764.73	3489.3	3441.92		2321.27	2037.8	2502.66			0.531941	0.199445	2287.24	0.174456			0.848491	0.0320743	2287.24	0.0073024			0.207239	-0.243198	2287.24	0.530412		0.712171	2287.24	4.92507
D-galactosamine and N-acetyl-D-galactosamine degradation	10.3213	10.6879	11.1427	10.9568	16.3238	7.23378	11.7254	13.78	11.7927	3.5918	2.11535	1.78108	2.34526	12.9553	8.36859		11.8865	9.62474	5.51312			0.0787483	-0.964151	9.00813	1.47984			0.0401457	0.651166	9.00813	1.2644			0.712299	0.145761	9.00813	0.0298641		2.7741	9.00813	4.80597
allantoin degradation to ureidoglycolate II (ammonia producing)	556.989	605.956	811.699	641.87	790.198	647.98	744.813	613.572	724.482	391.356	259.409	309.235	591.006	767.504	679.073		681.342	624.441	521.246			0.276199	-0.32488	609.01	0.47496			0.187031	0.25024	609.01	0.476687			0.794733	0.0544941	609.01	0.014226		0.965873	609.01	4.79818
gamma-hexachlorocyclohexane degradation	4.70797	3.44772	7.51337	2.52339	9.58139	19.4756	0.997907	7.97789	3.07636	0	1.78135	2.37477	0	1.76663	3.49959		5.55477	6.30554	1.88447			0.0556621	-1.65391	4.58159	2.60684			0.531792	0.439861	4.58159	0.151575			0.51693	0.761466	4.58159	0.274177		3.03259	4.58159	4.43679
toluene degradation III (aerobic) (via p-cresol)	210.863	214.295	309.64	216.812	412.266	450.164	288.395	455.465	458.89	156.393	128.591	176.129	427.173	563.753	593.713		272.775	361.861	377.872			0.582744	0.251966	337.503	0.141504			0.169729	-0.439293	337.503	0.810259			0.657985	0.153562	337.503	0.066847		1.01861	337.503	4.36593
naphthalene degradation (aerobic)	38.7502	40.0701	69.2122	41.0382	78.9577	76.5112	30.6857	76.1526	70.7562	16.4624	34.0126	46.4664	77.8962	128.572	147.744		53.6057	54.1136	86.9381			0.218973	0.690784	64.8858	0.852023			0.302945	-0.395766	64.8858	0.383817			0.385116	-0.376957	64.8858	0.292108		1.52795	64.8858	4.33656
tyrosine degradation I	2470.87	2572.11	3029.42	2646.37	3176.5	2892.4	2502.5	2956.17	3085.59	1570.36	1726.96	1955.19	3655.76	4212.64	4295.67		2779.05	2601.4	3169.24			0.445222	0.23641	2849.9	0.273981			0.757315	-0.0541402	2849.9	0.0215544			0.360283	-0.193186	2849.9	0.282458		0.577994	2849.9	4.22309
daidzin and daidzein degradation	0.181076	0.19154	0	0.199215	0.621016	0.278222	0.374215	0.362631	0.512726	0.149658	0	0.0395795	0	0.196293	0		0.238569	0.335491	0.0471744			0.00432791	-2.60512	0.207078	4.86234			0.701491	0.318326	0.207078	0.0387035			0.0445053	1.23155	0.207078	1.31437		6.21541	0.207078	4.19279
nitrobenzene degradation I	20.7332	19.652	24.1956	18.859	36.5512	25.5965	8.35747	5.07684	25.6363	7.33326	9.24075	14.0903	25.4629	44.3621	46.8641		23.9982	14.4001	28.004			0.332732	0.544593	22.1341	0.414165			0.637568	0.178723	22.1341	0.0555938			0.0867157	-0.852498	22.1341	1.44058		1.91034	22.1341	4.14358
phenylalanine degradation II (anaerobic)	222.542	250.841	416.419	271.596	370.392	475.76	364.735	464.893	495.293	209.073	117.847	136.114	597.205	611.648	603.603		306.358	401.951	413.283			0.649401	0.222753	373.864	0.101555			0.177841	-0.411997	373.864	0.751352			0.610685	0.159741	373.864	0.0831972		0.936104	373.864	4.11626
uracil degradation II (oxidative)	4.5269	3.21787	11.5884	2.25777	9.58139	0	1.87108	0.725263	0.512726	6.43531	0.445337	0.395795	8.8785	3.53327	3.8039		6.23447	1.90887	3.41136			0.747895	-0.255274	3.85157	0.039425			0.133262	1.22878	3.85157	1.31665			0.112868	-1.33718	3.85157	1.5509		2.90698	3.85157	4.07241
citronellol degradation	4.43636	3.86911	9.61457	3.45306	6.74246	0.834667	1.12265	13.0547	0.512726	0.149658	8.57275	9.69699	10.7212	5.69249	6.08625		5.62311	3.13489	8.15393			0.0424432	0.896896	5.63731	1.59521			0.991226	-0.00545435	5.63731	2.70587e-05			0.212367	-1.13578	5.63731	0.990637		2.58587	5.63731	3.98451
pyrimidine ribonucleosides degradation	7311.48	7250.48	7020.23	7205.73	6857.88	6817.01	6955.66	6862.07	6742.86	7307.96	8285.89	8392.05	7129.43	6729.5	6763.34		7129.16	6937.11	7460.04			0.31161	0.0850159	7175.44	0.163065			0.753222	-0.0139801	7175.44	0.00651727			0.113435	-0.0724937	7175.44	0.259553		0.429135	7175.44	3.94963
superpathway of vanillin and vanillate degradation	411.857	451.689	470.796	480.905	540.727	446.825	506.937	376.774	436.843	272.977	199.289	263.323	479.439	947.897	924.501		471.195	408.071	562.89			0.485159	0.356553	480.718	0.282812			0.8687	-0.0430893	480.718	0.00665135			0.232654	-0.341462	480.718	0.546044		0.835507	480.718	3.91222
valine degradation II	5194.43	5202.72	4872.3	5208.8	5578.67	5287.34	5662.5	5282.45	5524.62	5590.78	4991.45	5320.2	5623.27	5132.86	5003.2		5211.39	5469.54	5214.2			0.399116	-0.0345197	5298.37	0.0498372			0.368704	-0.0356774	5298.37	0.0559533			0.0394353	0.0693634	5298.37	0.352496		0.458287	5298.37	3.90996
gentisate degradation	47.3513	50.873	108.753	53.456	124.913	115.462	56.6312	125.47	133.822	32.6255	42.7524	52.7595	156.965	172.345	196.434		77.0692	92.8022	124.251			0.30076	0.548816	98.0408	0.569672			0.228864	-0.493823	98.0408	0.629141			0.780919	-0.117262	98.0408	0.0250523		1.22387	98.0408	3.85111
acrylonitrile degradation II	1168.12	1201.15	1563.48	1225.37	1598.49	1340.75	1146.85	1248.18	1367.95	563.763	460.702	626.9	1387.22	2455.62	2378.05		1351.32	1133.5	1461.7			0.634599	0.234504	1315.51	0.136014			0.824271	0.0585281	1315.51	0.014426			0.297896	-0.311338	1315.51	0.480871		0.631311	1315.51	3.80204
beta-alanine degradation II	1453.68	1481.06	1291.47	1501.15	1696.88	1256.73	1487.13	1376.91	1366.93	1203.4	447.954	601.807	1032.59	1976.27	1926.45		1484.85	1338.22	1197.01			0.544942	-0.237825	1340.03	0.184651			0.2226	0.228197	1340.03	0.43847			0.987559	-0.00291946	1340.03	4.67432e-05		0.623168	1340.03	3.77036
carnitine degradation I	175.372	181.12	386.238	185.336	317.428	378.104	247.606	306.061	381.468	104.162	86.6738	104.767	484.967	612.237	557.196		249.099	283.48	369.168			0.425776	0.471282	300.582	0.411279			0.318029	-0.389587	300.582	0.456164			0.752066	-0.124982	300.582	0.036397		0.90384	300.582	3.76342
taurine degradation II	23.902	22.64	23.3679	21.7144	39.2127	16.1369	19.085	21.3952	24.0981	3.89111	12.0798	16.1484	14.5741	56.7286	55.8413		26.1674	16.9213	31.0745			0.416329	0.52842	24.721	0.325361			0.745285	0.124865	24.721	0.0257938			0.0837748	-0.758232	24.721	1.32109		1.67224	24.721	3.72878
melamine degradation	3.44044	3.25618	5.66687	3.12103	6.21016	2.78222	5.11428	4.71421	6.15271	1.04761	1.05768	0.752011	0.670075	3.92585	3.19528		4.33894	3.96221	1.92018			0.0302487	-1.11207	3.40711	2.03063			0.156136	0.56094	3.40711	0.543722			0.46861	0.340345	3.40711	0.134655		2.70901	3.40711	3.6805
isethionate degradation	3.44044	3.25618	5.66687	3.12103	6.21016	2.78222	5.11428	4.71421	6.15271	1.04761	1.05768	0.752011	0.670075	3.92585	3.19528		4.33894	3.96221	1.92018			0.0302487	-1.11207	3.40711	2.03063			0.156136	0.56094	3.40711	0.543722			0.46861	0.340345	3.40711	0.134655		2.70901	3.40711	3.6805
dimethylsulfoniopropionate degradation I (cleavage)	3.44044	3.25618	5.66687	3.12103	6.21016	2.78222	5.11428	4.71421	6.15271	1.04761	1.05768	0.752011	0.670075	3.92585	3.19528		4.33894	3.96221	1.92018			0.0302487	-1.11207	3.40711	2.03063			0.156136	0.56094	3.40711	0.543722			0.46861	0.340345	3.40711	0.134655		2.70901	3.40711	3.6805
nitrilotriacetate degradation	408.507	446.135	591.392	473.733	511.717	465.744	356.627	376.049	476.323	175.399	119.963	151.669	526.512	718.627	654.728		486.297	370.028	434.3			0.964493	0.0205324	430.208	0.000800607			0.268283	0.274053	430.208	0.388893			0.292872	-0.314933	430.208	0.417118		0.806812	430.208	3.67445
uracil degradation III	320.051	348.334	320.019	369.079	548.712	629.061	356.752	508.772	459.915	201.889	107.883	155.825	247.09	504.865	519.765		381.239	431.278	307.086			0.341341	-0.403757	373.201	0.458198			0.868508	0.0463649	373.201	0.00690111			0.343757	0.325528	373.201	0.366997		0.832096	373.201	3.65729
toluene degradation to protocatechuate (via p-cresol)	91.3527	92.8969	135.113	94.0294	184.885	203.381	132.223	214.315	211.243	72.4346	54.2755	74.647	186.616	247.525	262.469		119.656	166.719	165.107			0.656431	0.205493	150.494	0.0796942			0.151714	-0.471539	150.494	0.819247			0.520234	0.227663	150.494	0.137068		1.03601	150.494	3.62864
octopine degradation	0	0.19154	0	0.332025	0.798449	1.39111	0.374215	1.81316	0	0	0.334003	0.158318	8.37594	0.785171	1.82587		0.264403	0.715697	2.29586			0.309645	2.22804	1.09199	1.14945			0.157132	-2.5097	1.09199	2.04394			0.537706	-0.838872	1.09199	0.229042		3.42242	1.09199	3.49855
stachydrine degradation	28.7911	26.4325	40.1775	24.7026	46.31	18.0845	32.6815	65.6363	28.1999	12.272	9.74176	13.2987	24.2902	29.2476	27.3881		33.2827	31.3748	20.7933			0.0867949	-0.636701	28.4836	1.11699			0.296347	0.351606	28.4836	0.306933			0.679304	0.214618	28.4836	0.0595662		1.48348	28.4836	3.42714
methylglyoxal degradation III	2.98775	1.57063	1.08244	0.531239	2.83893	0	0.249477	3.98894	1.02545	1.49658	0.445337	0.593693	0	0.588878	0.912937		1.8022	1.35209	0.508169			0.0327227	-1.63393	1.22082	2.50036			0.186736	0.954252	1.22082	0.716559			0.809727	0.227071	1.22082	0.021446		3.23837	1.22082	3.40399
acrylonitrile degradation I	2095.23	2132.18	2660.37	2159.29	2607.47	2230.79	2050.33	2159.83	2321.11	1155.21	1157.71	1363.24	2168.2	3371.33	3210.8		2330.91	1983.45	2254.25			0.846518	0.0635029	2189.54	0.014567			0.449563	0.137608	2189.54	0.151457			0.335848	-0.208958	2189.54	0.313877		0.479901	2189.54	3.28277
superpathway of aerobic toluene degradation	9.95917	7.16359	10.1876	5.11318	22.2679	0	1.74634	30.461	6.15271	0	4.23071	5.65987	0	3.53327	7.75996		10.9383	7.67202	4.23676			0.160382	-1.13507	7.61569	1.22338			0.253937	0.877361	7.61569	0.708194			0.989513	0.0159768	7.61569	9.91941e-05		1.93167	7.61569	3.20893
S-methyl-5'-thioadenosine degradation III	27.1614	25.2067	38.2673	23.773	34.5995	30.8827	42.91	62.7352	48.709	23.3467	30.1159	45.4373	24.7928	59.2804	42.4516		29.8015	41.7167	40.4156			0.541112	0.1766	37.3113	0.081061			0.0482252	-0.462563	37.3113	1.0482			0.426355	0.248802	37.3113	0.158526		1.28778	37.3113	3.18275
superpathway of acrylonitrile degradation	1656.84	1694.36	2156.15	1721.88	2154.22	1826.53	1623.84	1737	1883.76	855.896	769.599	979.712	1825.62	2998.57	2875.14		1876.69	1585.41	1889.73			0.754291	0.126533	1783.94	0.047633			0.611157	0.111121	1783.94	0.073048			0.328563	-0.248341	1783.94	0.369015		0.489696	1783.94	3.18253
3-phenylpropionate degradation	113.353	121.283	233.042	127.099	231.816	217.57	116.506	212.865	240.981	61.2102	101.982	111.812	294.666	313.283	324.245		165.319	169.826	229.198			0.304251	0.451806	188.114	0.512166			0.420314	-0.271225	188.114	0.223961			0.5571	-0.216025	188.114	0.120397		0.856524	188.114	3.17208
cellulose and hemicellulose degradation (cellulolosome)	1438.01	1512.82	1608.24	1567.69	1591.84	2010.44	1543.14	1562.94	1815.05	1319.69	1283.18	1126.91	1728.46	1544.04	1539.82		1543.72	1650.25	1444.48			0.255063	-0.144799	1546.15	0.258504			0.967852	-0.00340228	1546.15	0.000145269			0.281468	0.143407	1546.15	0.237558		0.496208	1546.15	3.11155
lysine degradation II	5.70389	3.98403	5.09381	2.7226	12.8639	0	0.997907	15.5931	4.10181	0	2.33802	2.96847	0	1.57034	3.8039		6.07365	4.13857	2.13615			0.122582	-1.25721	4.11612	1.41702			0.232474	0.953012	4.11612	0.746629			0.991899	0.0117874	4.11612	5.1486e-05		2.1637	4.11612	3.0819
nicotinate degradation I	18.2887	16.1277	38.3946	14.5427	21.3807	18.6409	8.98117	45.6915	15.3818	4.34009	5.06571	9.06371	18.7621	14.3294	13.9984		21.7469	18.6071	12.2439			0.111482	-0.720653	17.5326	1.05512			0.294417	0.495492	17.5326	0.404333			0.84287	0.130712	17.5326	0.0149118		1.47437	17.5326	3.01694
hypotaurine degradation	7.96734	7.43175	13.2439	7.03892	14.1059	11.1289	11.9749	10.8789	13.8436	2.39453	3.00603	1.89982	4.69053	10.7961	8.21643		9.95757	10.0442	5.72178			0.0681031	-0.80559	8.57451	1.29749			0.342307	0.337053	8.57451	0.21661			0.3791	0.357493	8.57451	0.207866		1.72197	8.57451	2.94664
3-phenylpropionate and 3-(3-hydroxyphenyl)propionate degradation	61.5658	64.8937	147.912	67.3346	139.019	241.219	84.3232	154.481	162.021	44.5982	42.9751	59.2901	137.7	223.577	209.823		96.1449	137.329	134.673			0.683972	0.206205	122.716	0.0699872			0.217117	-0.500334	122.716	0.682824			0.599055	0.250874	122.716	0.114865		0.867676	122.716	2.8879
alanine degradation II (to D-lactate)	944.129	1022.4	1062	1079.81	1262.88	1100.37	1195.99	1013.55	1046.99	708.333	516.925	659.078	1334.96	1885.98	1867.11		1074.24	1013.05	1252.81			0.513619	0.263536	1113.37	0.21841			0.714951	-0.0767356	1113.37	0.0320274			0.375945	-0.199803	1113.37	0.243142		0.493579	1113.37	2.85113
threonine degradation IV	6808.99	6708.53	6404.96	6634.85	6139.81	6123.95	6441.62	6216.23	6091.7	6923.49	6892.6	7158.75	5766.67	5327.19	5262.02		6539.43	6359.4	6081.44			0.413988	-0.0847539	6326.76	0.120656			0.204324	0.0721524	6326.76	0.184959			0.853718	0.0111503	6326.76	0.00284662		0.308462	6326.76	2.75104
lysine degradation VII	3.62152	2.49002	3.18363	1.66012	8.16192	0	0.623692	10.5163	2.56363	0	1.33601	1.7415	0	0.981463	2.28234		3.82344	2.74073	1.26826			0.1116	-1.37176	2.61081	1.50863			0.255277	0.931634	2.61081	0.637981			0.930353	0.106409	2.61081	0.0038527		2.15047	2.61081	2.73355
histamine degradation	0	0	0.509381	0	0	0.278222	0.249477	0	0	0	0	0.712432	2.51278	0	0.456468		0.101876	0.10554	0.736336			0.246043	2.82784	0.314584	1.44785			0.252985	-2.04679	0.314584	1.02716			0.248721	-1.98953	0.314584	1.01077		3.48579	0.314584	2.61057
alanine degradation III	365.954	400.74	419.858	426.253	506.305	436.531	480.742	397.444	407.104	263.099	183.201	239.456	524.501	819.718	803.08		423.822	396.984	513.991			0.48724	0.324702	444.932	0.253071			0.670158	-0.103954	444.932	0.0451014			0.358459	-0.24022	444.932	0.267152		0.565325	444.932	2.5964
3-phenylpropanoate and 3-(3-hydroxyphenyl)propanoate degradation to 2-oxopent-4-enoate	41.3758	43.5945	100.412	45.2218	94.0395	165.821	56.6312	104.8	109.723	29.782	29.0583	40.1732	93.978	153.108	143.483		64.9287	93.3515	91.9602			0.672161	0.216601	83.4135	0.0725607			0.211183	-0.513026	83.4135	0.672741			0.604378	0.251002	83.4135	0.106585		0.851887	83.4135	2.57449
atrazine degradation I (aerobic)	234.403	236.513	356.694	238.062	360.455	297.698	336.669	391.642	300.97	143.223	108.607	151.51	422.985	630.492	575.759		285.225	294.04	377.871			0.462045	0.383667	319.045	0.305482			0.438144	-0.236167	319.045	0.200977			0.593209	-0.173204	319.045	0.0932744		0.599733	319.045	2.53467
methylamine degradation I	49.9769	47.5019	85.7034	45.6866	88.6278	92.0916	45.0306	81.5921	69.7307	16.7617	34.4023	48.8016	69.3528	151.145	146.983		63.4993	61.0413	90.137			0.333099	0.533574	71.5592	0.483394			0.493187	-0.251438	71.5592	0.146471			0.423613	-0.331661	71.5592	0.234768		0.864633	71.5592	2.51477
glycerol and glycerophosphodiester degradation	3059.28	3195.27	3515.3	3295.01	3721.84	3822.22	3334.88	3267.67	3623.44	2581.9	3242	3047.54	4043.07	3850.67	3898.24		3357.34	3326.02	3616.31			0.26891	0.113942	3433.22	0.220401			0.552437	-0.0481009	3433.22	0.042039			0.52786	-0.068115	3433.22	0.0640961		0.326537	3433.22	2.49952
toluene degradation II (aerobic) (via 4-methylcatechol)	2.80668	1.9154	2.48323	1.26169	6.56502	0	0.498954	8.34052	2.0509	0	1.05768	1.38528	0	0.785171	1.82587		3.00641	2.17808	1.0108			0.116863	-1.3587	2.06509	1.41231			0.273557	0.914991	2.06509	0.574288			0.923733	0.116862	2.06509	0.00448897		1.99109	2.06509	2.38685
lysine degradation IX	2.44452	1.68555	2.1012	1.12888	5.58914	0	0.374215	7.25263	1.53818	0	0.946342	1.18739	0	0.588878	1.52156		2.58986	1.833	0.848834			0.118182	-1.38143	1.75723	1.39426			0.257021	0.949652	1.75723	0.609768			0.941221	0.0923495	1.75723	0.00264393		2.00667	1.75723	2.31038
putrescine degradation III	2.44452	1.68555	2.1012	1.12888	5.58914	0	0.374215	7.25263	1.53818	0	0.946342	1.18739	0	0.588878	1.52156		2.58986	1.833	0.848834			0.118182	-1.38143	1.75723	1.39426			0.257021	0.949652	1.75723	0.609768			0.941221	0.0923495	1.75723	0.00264393		2.00667	1.75723	2.31038
superpathway of lysine degradation	5.43227	3.98403	5.66687	2.92182	11.1783	0	0.997907	17.4063	2.56363	0	2.33802	3.16636	0	1.96293	4.26037		5.83665	4.19357	2.34554			0.180097	-1.09636	4.12525	1.00956			0.259633	0.836049	4.12525	0.605592			0.977655	0.0356911	4.12525	0.000433244		1.61559	4.12525	2.30247
S-methyl-5-thio-alpha-D-ribose 1-phosphate degradation II	4722.28	4578.72	4312.04	4473.43	4672.88	4103.78	4952.36	4947.38	4645.3	5369.44	4674.26	4998.3	4340.24	4900.84	4773.6		4551.87	4803.65	4737.45			0.716222	0.018292	4697.66	0.00942471			0.128481	-0.0676962	4697.66	0.214439			0.504762	0.0485589	4697.66	0.0512486		0.275112	4697.66	2.27761
taurine degradation IV	815.565	884.57	1105.8	935.181	1121.91	1162.69	700.531	810.118	960.849	343.017	266.033	366.506	946.481	1583.49	1462.37		972.606	795.441	924.977			0.890474	0.0653334	897.675	0.00912748			0.488265	0.177167	897.675	0.152965			0.436656	-0.254336	897.675	0.25381		0.415903	897.675	2.27652
arginine degradation VIII (arginine oxidase pathway)	54.9565	57.9983	196.749	60.2293	111.605	200.598	79.7079	130.185	140.487	34.8704	28.6686	32.4948	227.155	240.655	198.868		96.3076	117.17	145.568			0.479053	0.447615	119.682	0.29325			0.375404	-0.447903	119.682	0.390651			0.924886	-0.0456687	119.682	0.00317449		0.687075	119.682	2.27254
nicotine degradation I	4.16474	2.91141	10.124	1.99215	9.93625	10.8507	5.48849	1.08789	0	1.34692	2.11535	1.7415	2.84782	2.15922	4.41253		5.8257	3.7548	2.65528			0.151194	-0.851234	4.07859	0.862354			0.235714	0.862089	4.07859	0.66807			0.8356	-0.175497	4.07859	0.0169025		1.54733	4.07859	2.19892
2-nitrobenzoate degradation II	1.81076	1.22586	1.59182	0.796859	4.16968	0	0.249477	5.43947	1.02545	0	0.668006	0.87075	0	0.392585	1.06509		1.91899	1.34288	0.599287			0.115043	-1.44438	1.28705	1.40881			0.253191	0.982683	1.28705	0.608837			0.942439	0.0928913	1.28705	0.00248393		2.02013	1.28705	2.15168
3-chlorotoluene degradation II	1.81076	1.22586	1.59182	0.796859	4.16968	0	0.249477	5.43947	1.02545	0	0.668006	0.87075	0	0.392585	1.06509		1.91899	1.34288	0.599287			0.115043	-1.44438	1.28705	1.40881			0.253191	0.982683	1.28705	0.608837			0.942439	0.0928913	1.28705	0.00248393		2.02013	1.28705	2.15168
putrescine degradation II	284.108	314.279	323.075	336.407	354.955	281.283	442.073	321.654	287.639	218.8	94.9126	121.43	264.68	417.711	383.89		322.565	310.29	256.525			0.423789	-0.302777	296.46	0.265126			0.331957	0.186712	296.46	0.210005			0.685375	0.0998306	296.46	0.0384673		0.513598	296.46	2.13115
trehalose degradation I (low osmolarity)	84.0192	77.612	140.144	72.9126	141.769	68.1645	85.82	157.019	91.2652	28.2854	58.1165	61.8232	173.047	155.071	156.569		103.291	86.1109	120.925			0.385694	0.352663	103.442	0.292624			0.992157	-0.0031649	103.442	2.17033e-05			0.334095	-0.380625	103.442	0.363435		0.656082	103.442	2.09234
histidine degradation III	621.181	547.574	818.576	493.588	846.977	509.982	970.714	964.962	644.497	563.164	469.33	564.602	1062.57	911.976	973.343		665.579	730.664	796.364			0.482361	0.189951	730.869	0.161721			0.358398	-0.198045	730.869	0.237311			0.998023	-0.000608083	730.869	1.40529e-06		0.399033	730.869	2.07477
alanine degradation I	1054.04	1185.86	1466.51	1282.54	1402.25	1310.71	1463.93	1098.41	1384.36	804.114	914.501	851.831	1677.87	1874.2	1753.45		1278.24	1212.3	1414.37			0.495583	0.183697	1301.64	0.164214			0.809963	-0.0390758	1301.64	0.0104874			0.42896	-0.151255	1301.64	0.163019		0.33772	1301.64	2.02852
anandamide degradation	0.995917	0.689544	1.01876	0.464835	2.30663	0.556445	0.623692	2.53842	0.512726	0.149658	0.445337	0.514534	0	0.196293	0.760781		1.09514	0.876188	0.383389			0.0553349	-1.36229	0.784905	1.6513			0.267666	0.798173	0.784905	0.44058			0.780405	0.245152	0.784905	0.0254562		2.11734	0.784905	1.99294
myo-inositol degradation I	52.9647	46.0079	102.195	40.9054	90.6683	23.6489	34.3031	108.064	52.8108	6.73462	26.3862	34.83	84.4295	95.3982	82.0122		66.5482	45.1123	64.6112			0.63279	0.210738	58.7572	0.0771592			0.499489	0.278598	58.7572	0.154735			0.334705	-0.539728	58.7572	0.472647		0.704541	58.7572	1.95061
lysine degradation III	1.62968	1.11093	1.59182	0.730454	3.63738	0	0.249477	5.07684	1.02545	0	0.612339	0.83117	0	0.392585	1.06509		1.74005	1.27035	0.580238			0.122097	-1.37524	1.19688	1.29032			0.26622	0.911145	1.19688	0.537998			0.918318	0.130925	1.19688	0.00497753		1.8333	1.19688	1.91755
toluene degradation to 2-oxopent-4-enoate (via 4-methylcatechol)	1.62968	1.11093	1.4008	0.730454	3.7261	0	0.249477	4.71421	1.02545	0	0.612339	0.791591	0	0.392585	1.06509		1.71959	1.19783	0.572322			0.122272	-1.34979	1.16325	1.26018			0.253421	0.958196	1.16325	0.58434			0.958782	0.063867	1.16325	0.00119428		1.84572	1.16325	1.91683
m-cresol degradation	1.44861	0.996008	1.27345	0.664049	3.37123	0	0.249477	4.35158	1.02545	0	0.556672	0.712432	0	0.392585	0.912937		1.55067	1.1253	0.514925			0.115397	-1.37763	1.06363	1.30396			0.27142	0.918996	1.06363	0.52532			0.920179	0.123754	1.06363	0.00451252		1.83379	1.06363	1.86229
p-xylene degradation to p-toluate	1.53914	1.07262	1.46447	0.730454	3.54866	0	0.249477	4.71421	1.02545	0	0.612339	0.791591	0	0.392585	1.06509		1.67107	1.19783	0.572322			0.126215	-1.3256	1.14707	1.21634			0.262485	0.916902	1.14707	0.543701			0.939265	0.0947377	1.14707	0.00263161		1.76268	1.14707	1.82419
ornithine degradation II (Stickland reaction)	80.7598	70.2568	216.551	62.5534	165.279	154.97	96.2981	76.8778	76.9089	45.9451	60.5102	72.2722	82.4192	120.72	112.596		119.08	90.2	89.7035			0.488146	-0.222198	99.6611	0.13801			0.407927	0.404708	99.6611	0.314294			0.571477	-0.210808	99.6611	0.102159		0.554462	99.6611	1.75187
nicotinate degradation III	0.271614	0.153232	1.78283	0.0664049	1.50818	0	0.374215	0.725263	0.512726	0.149658	0.167002	0.118739	1.00511	1.96293	2.13019		0.756453	0.352372	1.07679			0.310288	0.957708	0.72854	0.464159			0.926616	0.0821499	0.72854	0.00259303			0.0839273	-1.37923	0.72854	1.41532		1.88207	0.72854	1.7388
glutamate degradation X	2852.22	2879.5	2816.56	2899.5	3295.82	3060.17	2864.24	2990.62	3339.9	3086.85	3267.16	2853.37	3285.55	3017.61	3126.2		2948.72	3068.36	3109.98			0.338367	0.0478413	3042.35	0.0749803			0.213831	-0.0671291	3042.35	0.149769			0.705149	0.0184587	3042.35	0.00932655		0.234076	3042.35	1.73843
ornithine degradation I (proline biosynthesis)	1796.36	1829.47	2003.65	1853.76	2011.38	1963.69	2017.02	2097.82	2129.86	1658.36	792.033	942.23	1650.06	2624.04	2595.94		1898.93	1973.35	1720.86			0.612764	-0.170053	1864.38	0.11193			0.799218	0.0399168	1864.38	0.0120228			0.442567	0.124744	1864.38	0.136656		0.260609	1864.38	1.71247
vanillin and vanillate degradation I	308.372	341.209	511.546	365.294	440.744	488.28	437.208	405.784	479.912	219.698	126.086	151.748	656.506	812.455	715.438		393.433	406.177	492.447			0.566313	0.300672	430.685	0.184423			0.51229	-0.191599	430.685	0.138241			0.68282	-0.125004	430.685	0.0514462		0.374111	430.685	1.70428
L-rhamnose degradation III	15.2104	14.6336	28.8437	14.2107	24.3083	26.7094	15.2181	13.78	15.8945	4.34009	5.67805	6.88684	4.52301	25.3218	20.0846		19.4413	15.1884	12.4989			0.356324	-0.470216	15.7095	0.31853			0.192923	0.489906	15.7095	0.529188			0.865333	-0.0724028	15.7095	0.00687472		0.854593	15.7095	1.70138
diethylphosphate degradation	1.17699	0.804468	1.08244	0.531239	2.83893	0	0.249477	3.62631	1.02545	0	0.445337	0.593693	0	0.392585	0.760781		1.28681	0.980248	0.438479			0.110735	-1.37024	0.901847	1.28942			0.301944	0.859205	0.901847	0.439978			0.878267	0.184379	0.901847	0.0102343		1.73964	0.901847	1.69528
superpathway of hexitol degradation (bacteria)	0	0	0	0	0	0	4.61532	25.3842	0	0	0	1.46444	6.1982	27.8736	11.1074		0	5.9999	9.32872			0.303114	1.63674	5.10954	1.08367			0.0487511	#NUM!	5.10954				0.82123	0.36326	5.10954	0.0396845		1.12336	5.10954	1.68893
1,4-dichlorobenzene degradation	0.814841	0.57462	0.764072	0.39843	1.95176	0	0.124738	2.53842	0.512726	0	0.334003	0.395795	0	0.196293	0.456468		0.900745	0.635177	0.276512			0.106212	-1.47369	0.604145	1.33064			0.248692	0.982578	0.604145	0.550578			0.931338	0.1098	0.604145	0.00314506		1.88436	0.604145	1.6613
m-xylene degradation to m-toluate	0.905379	0.612928	0.764072	0.39843	2.1292	0	0.124738	2.53842	0.512726	0	0.334003	0.435375	0	0.196293	0.608625		0.962001	0.635177	0.314859			0.127626	-1.34275	0.637346	1.12206			0.239882	1.01806	0.637346	0.589958			0.995235	-0.00737048	0.637346	1.42903e-05		1.71204	0.637346	1.5297
3,5-dichlorocatechol degradation	0.905379	0.612928	0.764072	0.39843	2.1292	0	0.124738	2.53842	0.512726	0	0.334003	0.435375	0	0.196293	0.608625		0.962001	0.635177	0.314859			0.127626	-1.34275	0.637346	1.12206			0.239882	1.01806	0.637346	0.589958			0.995235	-0.00737048	0.637346	1.42903e-05		1.71204	0.637346	1.5297
superpathway of purines degradation in plants	38.0259	16.0894	0	0	0	0	0	0	0	31.1289	0	0	0	0	0		10.8231	6.22578	0			0.100072	#NUM!	5.68295				0.38169	1.79778	5.68295	0.975887			0.915083	0.20222	5.68295	0.0101138		0.986001	5.68295	1.52237
4,5-dichlorocatechol degradation	0.724303	0.498004	0.636727	0.332025	1.77433	0	0.124738	2.17579	0.512726	0	0.278336	0.356216	0	0.196293	0.456468		0.793078	0.56265	0.257463			0.114385	-1.39663	0.53773	1.19825			0.270326	0.95164	0.53773	0.492597			0.935763	0.0991793	0.53773	0.00260564		1.69346	0.53773	1.45016
tetrachloroethene degradation	0.271614	0.153232	0	0.0664049	0.26615	0	0.498954	0.725263	0.512726	0.149658	0.222669	0.158318	0.167519	0.588878	1.06509		0.15148	0.37732	0.440495			0.395334	0.736404	0.323099	0.25053			0.0473431	-1.43265	0.323099	1.60203			0.634323	0.350252	0.323099	0.0584472		1.91101	0.323099	1.44078
myo-, chiro- and scillo-inositol degradation	35.9435	30.9912	71.6954	27.3588	61.8354	15.8587	23.3261	77.6031	36.4036	4.48975	17.9248	23.5894	61.4794	64.5803	54.6241		45.5649	31.5362	44.4396			0.64805	0.205094	40.5136	0.0673217			0.537519	0.262382	40.5136	0.123255			0.376051	-0.512986	40.5136	0.379649		0.570225	40.5136	1.43862
3,4,6-trichlorocatechol degradation	0.724303	0.498004	0.636727	0.332025	1.68561	0	0.124738	2.17579	0.512726	0	0.278336	0.356216	0	0.196293	0.456468		0.775335	0.56265	0.257463			0.115397	-1.37763	0.531816	1.17519			0.27142	0.918996	0.531816	0.473445			0.920179	0.123754	0.531816	0.00406691		1.6527	0.531816	1.41135
glutamate degradation IV	5.34174	2.26017	0	0	0	0	0.124738	0.362631	0	4.04077	0.222669	0.158318	0	0.981463	0.608625		1.52038	0.905629	0.394215			0.236702	-1.62153	0.940075	1.00539			0.471601	1.2261	0.940075	0.396536			0.958076	-0.0800489	0.940075	0.00147518		1.4034	0.940075	1.38189
vitamin B6 degradation	593.204	608.714	828.763	620.089	805.28	750.366	654.627	714.746	857.278	357.085	253.23	332.626	827.375	1325.37	1261.98		691.21	666.82	800.117			0.623157	0.236766	719.382	0.130458			0.743613	-0.0856105	719.382	0.0295455			0.579222	-0.161226	719.382	0.102568		0.262571	719.382	1.35984
p-cymene degradation to p-cumate	0.814841	0.57462	0.764072	0.39843	1.95176	0	0.124738	2.53842	0.512726	0	0.334003	0.435375	0	0.196293	0.608625		0.900745	0.635177	0.314859			0.139941	-1.28633	0.616927	1.02182			0.268591	0.923137	0.616927	0.490194			0.959554	0.0635563	0.616927	0.00105997		1.51307	0.616927	1.34097
purine nucleotides degradation I (plants)	27.8857	11.7989	0	0	0	0	0	0	0	22.8977	0	0	0	0	0		7.93691	4.57954	0			0.100069	#NUM!	4.17215				0.382372	1.79337	4.17215	0.927674			0.913302	0.206627	4.17215	0.0100827		0.937756	4.17215	1.34023
sulfolactate degradation III	31.8693	33.1364	101.367	34.0657	74.9655	84.3014	44.1574	76.5152	87.1634	9.87745	15.9208	15.4756	114.248	133.283	111.683		55.0808	60.403	78.1219			0.491174	0.436109	64.5352	0.25159			0.495225	-0.330525	64.5352	0.188475			0.769301	-0.140932	64.5352	0.0299926		0.470057	64.5352	1.33229
melatonin degradation I	132.095	148.788	126.709	161.032	177.256	106.281	138.335	206.7	105.622	75.7271	78.2681	95.1096	161.153	159.979	168.741		149.176	126.533	132.65			0.823356	-0.0555192	136.12	0.0097935			0.261793	0.203043	136.12	0.246962			0.581429	-0.155292	136.12	0.0764249		0.333181	136.12	1.13805
superpathway of aromatic compound degradation via 2-oxopent-4-enoate	31.6883	26.241	36.9938	22.2457	58.7304	10.2942	7.48431	92.1084	18.4581	1.04761	13.3601	20.5814	30.6559	27.481	32.8657		35.1798	25.8785	24.9888			0.5637	-0.288905	28.6824	0.118991			0.362386	0.468008	28.6824	0.341323			0.818028	-0.217256	28.6824	0.0313538		0.491668	28.6824	1.13783
dimethyl sulfide degradation II (oxidation)	49.8864	58.3047	101.176	64.4792	71.062	99.0472	68.1072	83.7678	87.6762	34.1221	18.2588	21.1751	146.076	148.005	122.334		68.9816	74.5441	91.1697			0.553418	0.345317	78.2318	0.170635			0.442469	-0.26441	78.2318	0.180066			0.772565	-0.10327	78.2318	0.0222563		0.372957	78.2318	1.10919
pectin degradation II	3.98367	3.29449	13.3076	2.78901	10.8234	1.39111	0.498954	19.5821	0.512726	0.149658	2.56069	4.55165	12.2289	11.385	10.9552		6.83963	4.42691	8.33629			0.369134	0.565432	6.53428	0.324312			0.883011	0.100002	6.53428	0.00716065			0.469338	-0.777412	6.53428	0.338443		0.669916	6.53428	1.07107
serotonin degradation	215.118	236.782	196.94	252.671	272.626	153.301	241.119	369.159	157.92	134.692	112.559	139.201	249.1	248.31	261.709		234.827	211.238	202.176			0.601354	-0.141644	216.08	0.0700691			0.345498	0.184012	216.08	0.190222			0.882291	-0.0487732	216.08	0.00594124		0.266233	216.08	1.02074
superpathway of guanosine nucleotides degradation (plants)	14.3955	6.09097	0	0	0	0	0	0	0	11.9727	0	0	0	0	0		4.0973	2.39453	0			0.100066	#NUM!	2.16394				0.385265	1.77493	2.16394	0.825507			0.905885	0.225071	2.16394	0.0108476		0.836354	2.16394	1.01438
syringate degradation	2.6256	2.49002	9.16886	2.39058	3.90353	12.52	2.99372	0.725263	1.53818	1.19727	0.835008	1.58318	0.837594	4.51473	3.65175		4.11572	3.79489	2.28445			0.263122	-0.79194	3.39835	0.551687			0.545277	0.437229	3.39835	0.138353			0.8098	0.245947	3.39835	0.0270728		0.717112	3.39835	0.973653
cinnamate and 3-hydroxycinnamate degradation to 2-oxopent-4-enoate	94.6121	102.397	139.061	108.107	147.003	190.304	123.741	130.547	136.898	67.1966	52.9952	72.7472	127.482	238.692	233.864		118.236	129.737	145.156			0.625988	0.227419	131.043	0.0961306			0.424609	-0.2172	131.043	0.167891			0.944922	-0.0216197	131.043	0.00110527		0.265127	131.043	0.89703
glycine betaine degradation	87.3691	78.7229	161.601	72.3814	168.384	81.2409	51.3922	170.074	147.152	32.7752	28.5016	37.9964	128.152	135.638	121.877		113.692	96.527	90.433			0.621807	-0.216969	100.217	0.0893577			0.472821	0.282398	100.217	0.183354			0.862885	-0.0804472	100.217	0.0102837		0.282996	100.217	0.895397
oxalate degradation I	0	0	0.191018	0	0	1.39111	0	0	0	0	0	0	0	0	0		0.0382036	0.278222	0			0.282137	#NUM!	0.105475				0.49978	-1.86446	0.105475	0.400785			0.404944	3.86446	0.105475	1.08272		1.48351	0.105475	0.845429
galactitol degradation	0	0	0	0	0	0	0.873169	5.07684	0	0	0	0.277057	1.17263	5.49619	2.13019		0	1.19	1.81521			0.314465	1.60918	1.00174	0.808705			0.0510427	#NUM!	1.00174				0.810666	0.390824	1.00174	0.035636		0.844341	1.00174	0.844708
superpathway of sulfolactate degradation	46.2649	47.3104	124.353	48.0772	102.379	100.438	60.1239	98.2731	107.672	13.6189	22.3225	22.0458	124.299	164.297	140.136		73.6768	76.0253	94.62			0.566813	0.338122	81.4407	0.161296			0.631226	-0.211719	81.4407	0.0818491			0.744317	-0.146456	81.4407	0.0363381		0.279483	81.4407	0.839588
allantoin degradation to glyoxylate II	532.725	568.567	826.471	594.855	784.964	669.125	593.131	661.802	736.787	271.929	251.115	309.156	705.924	930.427	839.446		661.517	586.555	607.213			0.913358	-0.0394249	618.428	0.00406918			0.516369	0.148326	618.428	0.111649			0.669966	-0.113047	618.428	0.0515668		0.167285	618.428	0.834216
superpathway of allantoin degradation in plants	742.773	787.306	1111.72	819.968	1039.67	937.888	807.307	899.688	1002.38	412.159	387.722	458.648	954.522	1208.97	1117.74		900.288	811.884	825.519			0.872121	-0.0524539	845.897	0.00856704			0.506555	0.137049	845.897	0.111261			0.717486	-0.0879256	845.897	0.0348448		0.154673	845.897	0.83415
D-gluconate degradation	2585.22	2645.01	2398.68	2688.87	2917.62	2479.8	2777.3	2426.37	2771.8	2754.31	2264.54	2149.72	2582.3	2774.79	2869.82		2647.08	2641.91	2528.24			0.472516	-0.0648626	2605.74	0.0687141			0.599254	0.0341956	2605.74	0.0247442			0.634756	0.029937	2605.74	0.0192278		0.112686	2605.74	0.805107
ethanol degradation II	6943.99	6912.83	6880.91	6889.98	6560.5	6802.82	6585.69	6622.01	6576.74	6882.78	7127.46	7148.54	6610.79	6339.86	6317.07		6837.64	6694.01	6708.74			0.776381	-0.012223	6746.8	0.00504242			0.257472	0.0290414	6746.8	0.0642238			0.497674	-0.0169658	6746.8	0.0192957		0.0885619	6746.8	0.802641
guanosine nucleotides degradation I	7.15249	3.02633	0	0	0	0	0	0	0	5.98633	0	0	0	0	0		2.03577	1.19727	0			0.10007	#NUM!	1.07768				0.386714	1.76583	1.07768	0.73682			0.902247	0.234173	1.07768	0.0105796		0.747399	1.07768	0.761509
methionine degradation I (to homocysteine)	7362.27	7313.03	7244.68	7276.92	6929.47	7085.21	7026.52	6959.98	6941.29	7363.49	7634.42	7834.97	7018.37	6836.09	6731.39		7225.27	7075.3	7211.05			0.80164	0.0122078	7170.54	0.00443952			0.556564	0.0164875	7170.54	0.015891			0.306261	-0.0288406	7170.54	0.0561334		0.0764639	7170.54	0.70363
methanesulfonate degradation	255.679	260.341	479.2	263.76	343.688	365.306	150.684	426.454	355.832	56.2715	52.1045	61.9024	485.805	499.761	434.406		320.534	270.91	306.796			0.923596	0.0530381	299.413	0.00430601			0.671551	0.150143	299.413	0.0610651			0.640487	-0.211412	299.413	0.0962116		0.161583	299.413	0.672144
superpathway of allantoin degradation in yeast	1580.16	1628.36	2079.55	1663.71	1749.58	2022.12	1433.74	1701.83	1784.8	1187.09	1343.64	1299.55	1744.71	2073.05	2038.59		1740.27	1625.92	1699.91			0.930204	0.0143408	1688.7	0.00137384			0.582691	0.0656	1688.7	0.046913			0.595453	-0.0812302	1688.7	0.0557605		0.104047	1688.7	0.66699
D-myo-inositol (1,4,5)-trisphosphate degradation	5.07012	2.14525	0	0	0	0	0	0	0	4.34009	0	0	0	0	0		1.44307	0.868018	0			0.100115	#NUM!	0.770364				0.392004	1.73335	0.770364	0.677913			0.889388	0.266652	0.770364	0.0130539		0.690967	0.770364	0.647338
glycerol degradation I	3183.4	3320.77	3683.91	3421.51	3740.29	3882.04	3344.36	3294.14	3616.77	2620.82	3092.92	2980.3	3889.12	3817.7	3818.51		3469.98	3351.63	3519.71			0.648604	0.0453458	3447.1	0.0289308			0.84782	0.0143355	3447.1	0.00348761			0.566048	-0.0603667	3447.1	0.0506256		0.083044	3447.1	0.636314
superpathway of taurine degradation	7.15249	5.97605	12.3525	5.11318	11.7993	1.66933	0.997907	25.3842	1.02545	0.299317	4.34204	6.72852	10.8887	11.9739	12.3246		8.4787	5.87524	9.25156			0.489041	0.366321	7.8685	0.155069			0.757721	0.164809	7.8685	0.0270594			0.578853	-0.593494	7.8685	0.192016		0.374144	7.8685	0.626632
cyclohexanol degradation	55.047	64.1659	79.8455	70.8541	85.434	66.7734	77.712	64.1857	82.5489	41.0064	27.2769	31.0304	67.5101	81.0689	95.0976		71.0693	66.4453	60.3968			0.581597	-0.187042	65.9705	0.0825289			0.414892	0.164265	65.9705	0.117649			0.945074	0.0155482	65.9705	0.000715074		0.200892	65.9705	0.572534
ethanol degradation IV	5942	5915.6	5703.92	5896.23	5897.34	5672.68	6058.55	5871	5883.53	6175.5	6282.77	6273.91	6072.39	5678.94	5666.6		5871.02	5932.25	5994.92			0.547247	0.0226262	5932.73	0.0218071			0.312158	-0.0225693	5932.73	0.0420082			0.994986	-0.000174936	5932.73	1.40583e-06		0.0638167	5932.73	0.560077
ceramide degradation	2.44452	1.03432	0	0	0	0	0	0	0	1.94556	0	0	0	0	0		0.695768	0.389111	0			0.100139	#NUM!	0.361626				0.375548	1.83842	0.361626	0.671297			0.931662	0.161578	0.361626	0.00426429		0.675561	0.361626	0.523878
chlorophyll a degradation I	1.99183	0.842776	0	0	0	0	0	0	0	1.49658	0	0	0	0	0		0.566922	0.299317	0			0.100497	#NUM!	0.288746				0.363817	1.92148	0.288746	0.700314			0.966348	0.078522	0.288746	0.000968906		0.701283	0.288746	0.51407
phytate degradation I	2.53506	1.07262	0	0	0	0	0	0	0	2.09522	0	0	0	0	0		0.721537	0.419043	0			0.100066	#NUM!	0.380193				0.383839	1.78397	0.380193	0.641692			0.909515	0.216025	0.380193	0.00769659		0.649389	0.380193	0.509925
nitroethane degradation	1.81076	0.804468	7.38603	0.0664049	2.6615	8.90312	0	0	0	1.49658	0	0	1.67519	2.15922	3.04312		2.54583	2.07994	1.37551			0.443109	-0.749731	2.00043	0.29407			0.613461	0.559265	2.00043	0.131692			0.951351	0.0851961	2.00043	0.00204754		0.427809	2.00043	0.508781
1,5-anhydrofructose degradation	271.704	331.977	361.852	376.184	462.657	692.217	218.542	291.918	433.766	121.074	274.272	247.293	380.268	362.553	357.415		360.875	351.503	324.36			0.578497	-0.135047	345.579	0.0771428			0.697713	0.0947664	345.579	0.0356007			0.934025	0.0369403	345.579	0.00263139		0.115375	345.579	0.497449
phytate degradation II	2.08237	0.881084	0	0	0	0	0	0	0	1.64624	0	0	0	0	0		0.592691	0.329248	0			0.100166	#NUM!	0.307313				0.374125	1.8481	0.307313	0.661111			0.935652	0.151895	0.307313	0.00367592		0.664787	0.307313	0.494969
L-lyxose degradation	0	0	0	0	0	0	0.124738	0.362631	0	0	0	0.0395795	0.167519	0.588878	0.152156		0	0.097474	0.189626			0.260586	1.96007	0.0957001	0.805115			0.0444815	#NUM!	0.0957001				0.97747	0.0399281	0.0957001	0.000277912		0.805393	0.0957001	0.447957
sulfolactate degradation II	84.1097	82.7835	160.837	81.8109	161.021	124.365	94.0528	138.525	141	21.9998	37.2413	38.1943	136.193	213.959	188.065		114.112	103.989	122.73			0.742282	0.170498	113.61	0.0448818			0.979039	0.00954961	113.61	0.000178684			0.636247	-0.187505	113.61	0.0748878		0.119948	113.61	0.391605
4-hydroxyphenylacetate degradation	491.349	542.096	600.051	579.317	574.174	529.179	639.409	533.793	540.926	376.54	230.184	269.972	586.818	794.593	715.743		557.397	523.97	519.462			0.864531	-0.0577663	533.61	0.00936715			0.569292	0.0954423	533.61	0.0598957			0.838527	-0.0392748	533.61	0.00770483		0.0769677	533.61	0.369926
D-arabinose degradation I	0	0	0	0	0	0	0.498954	2.17579	0	0	0	0.0791591	0.335038	1.76663	0.608625		0	0.534948	0.557891			0.475477	1.06058	0.36428	0.294299			0.0563287	#NUM!	0.36428				0.597732	0.939416	0.36428	0.180442		0.474741	0.36428	0.368821
D-galacturonate degradation II	5.2512	4.36711	9.5509	3.71868	8.78294	1.39111	0.623692	25.7468	0.512726	0.149658	3.3957	6.01609	12.5639	8.83317	9.28153		6.33416	5.6848	8.01808			0.49898	0.416016	6.67902	0.166995			0.855189	-0.113253	6.67902	0.0102298			0.78401	-0.336094	6.67902	0.0472231		0.224448	6.67902	0.360823
arginine degradation II (AST pathway)	1901.84	1938.81	2450.82	1965.92	2394.99	2371.57	2045.59	2520.29	2520.05	1368.92	869.521	1099.84	2506.92	3492.24	3415.45		2130.48	2165.28	2276.79			0.830891	0.0840906	2190.85	0.0214486			0.772953	-0.0600585	2190.85	0.0212956			0.913505	-0.0253297	2190.85	0.00315495		0.0458991	2190.85	0.31402
taurine degradation III	1.35807	1.11093	2.41956	0.929669	2.21791	0.278222	0.124738	6.52736	0	0	0.835008	1.50402	3.18286	2.15922	2.28234		1.60723	1.38606	1.99269			0.513205	0.412983	1.66199	0.129119			0.909646	-0.0719163	1.66199	0.00319192			0.766653	-0.376969	1.66199	0.0469473		0.179258	1.66199	0.203533
methylphosphonate degradation I	0	0	0	0	0	0	0	0.362631	0	0	0	0	0	0.392585	0.152156		0	0.0725263	0.108948			0.425679	1.58707	0.0604915	0.38648			0.103907	#NUM!	0.0604915				0.834525	0.412932	0.0604915	0.021298		0.407778	0.0604915	0.202231
lysine degradation X	4.43636	3.60095	8.27745	2.98822	7.36347	1.39111	0.623692	19.5821	0.512726	0.149658	2.56069	4.51207	9.21353	6.47766	6.84703		5.33329	4.45186	5.9222			0.643471	0.275539	5.23578	0.067629			0.946888	0.0401183	5.23578	0.00121889			0.774712	-0.338149	5.23578	0.0480541		0.116902	5.23578	0.176835
arginine degradation X (arginine monooxygenase pathway)	279.128	263.98	687.665	252.87	559.092	732.838	452.177	492.091	354.806	187.372	126.977	150.204	614.459	663.665	599.039		408.547	443.857	430.869			0.973346	0.0157119	427.758	0.000457408			0.806885	-0.0983285	427.758	0.0227364			0.836924	0.0807084	427.758	0.0154831		0.0386769	427.758	0.175894
toluene degradation V (aerobic) (via toluene-cis-diol)	8.78218	6.7422	13.0529	5.24599	17.211	1.94756	1.37212	34.8126	3.58908	0.149658	4.45337	7.12432	10.8887	9.22576	10.8031		10.2069	8.37421	8.49905			0.826393	-0.128459	9.0267	0.0147977			0.654077	0.2748	9.0267	0.0704756			0.891189	-0.15947	9.0267	0.0110978		0.0963712	9.0267	0.167043
carbon tetrachloride degradation II	0.995917	0.689544	0	0.464835	2.30663	0	2.37003	1.45053	1.02545	0.89795	0.668006	0.316636	0.502556	1.37405	3.34744		0.891385	1.14879	1.24174			0.731058	0.283665	1.09397	0.0391156			0.560624	-0.423209	1.09397	0.107807			0.873988	0.107151	1.09397	0.00635275		0.153275	1.09397	0.156756
chitin derivatives degradation	0	0	0.382036	0	0	0.834667	0	0	0	0	0	0	0	0.392585	0.152156		0.0764072	0.166933	0.108948			0.914961	-0.159334	0.11743	0.00445995			0.605113	-0.852269	0.11743	0.134842			0.6892	0.848978	0.11743	0.0995296		0.238832	0.11743	0.139809
toluene degradation to 2-oxopent-4-enoate (via toluene-cis-diol)	5.07012	3.86911	7.4497	2.98822	9.84754	1.11289	0.748431	19.9447	2.0509	0.149658	2.56069	4.07669	6.1982	5.2999	6.2384		5.84494	4.80132	4.87478			0.828204	-0.126939	5.17368	0.0132969			0.655999	0.272762	5.17368	0.063905			0.891562	-0.158763	5.17368	0.0101267		0.0873286	5.17368	0.131706
L-arabinose degradation II	0	0	0	0	0	0	0	0.362631	0	0	0	0	0	0.196293	0.152156		0	0.0725263	0.0696898			0.567461	0.942443	0.0474053	0.146784			0.107703	#NUM!	0.0474053				0.642611	1.05756	0.0474053	0.128557		0.275341	0.0474053	0.128478
alanine degradation IV	5189.63	5114.42	4859.82	5059.26	4360.06	4832.72	4773.24	4586.2	4519.17	5548.58	6307.26	5813.44	4866.09	3363.67	3643.99		4916.64	4851.98	4798.89			0.891352	-0.0254544	4855.84	0.00454196			0.782345	0.0270132	4855.84	0.0102868			0.986567	-0.00171819	4855.84	3.60495e-05		0.0148648	4855.84	0.124086
lysine degradation IV	5.16066	4.09895	8.02276	3.32025	8.51679	1.11289	0.748431	22.1205	1.02545	0.299317	2.83903	4.94744	9.71609	6.87024	7.60781		5.82388	5.06132	6.39612			0.695661	0.232901	5.76044	0.0477313			0.968254	0.0237679	5.76044	0.000433028			0.819959	-0.271659	5.76044	0.0304536		0.0786179	5.76044	0.121797
valine degradation I	2380.97	2459.41	2923.59	2516.95	3093.55	2797.25	2658.55	2862.61	3003.04	1629.63	1190.16	1399.53	2957.04	3898.18	3835.1		2674.89	2590.22	2656			0.970344	0.0127933	2640.37	0.000545319			0.877603	0.0282034	2640.37	0.00521375			0.844072	-0.0413058	2640.37	0.00991427		0.0156733	2640.37	0.112351
itaconate degradation	1.99183	1.99202	3.18363	1.99215	3.1938	1.66933	1.12265	9.42841	2.0509	0.299317	1.11334	2.05814	4.18797	2.94439	3.04312		2.47069	2.91412	2.66939			0.981006	-0.0123836	2.68473	0.000119601			0.718782	-0.176263	2.68473	0.0293124			0.847079	0.181272	2.68473	0.0151515		0.0445836	2.68473	0.057069
allantoin degradation to glyoxylate I	1211.58	1263.82	1658.29	1302.13	1507.92	1669.61	1261.6	1398.31	1600.73	950.33	1020.44	964.791	1480.7	1682.23	1664.13		1388.75	1376.12	1362.46			0.911143	-0.0209981	1375.77	0.00250892			0.880705	0.0203595	1375.77	0.00332084			0.99741	0.00053967	1375.77	1.79673e-06		0.00583156	1375.77	0.0355158
arginine degradation VII (arginase 3 pathway)	2315.05	2372.38	2480.94	2414.42	2678.09	2340.41	2537.55	2420.2	2645.15	2166.15	1390.57	1591.49	2524.84	3357	3432.19		2452.17	2421.89	2459.22			0.96128	0.0130726	2444.43	0.000722526			0.957827	0.00685226	2444.43	0.000413239			0.880326	-0.0199963	2444.43	0.00356734		0.00470311	2444.43	0.0330696
lysine degradation V	7.06196	7.2019	9.80559	7.30454	11.888	8.06845	2.49477	26.4721	2.56363	0.748291	3.7297	6.45146	11.5588	8.83317	9.73799		8.6524	8.06945	8.06223			0.91249	-0.0524842	8.26136	0.00286526			0.820211	0.101277	8.26136	0.0119658			0.955168	-0.0505697	8.26136	0.00138275		0.0162138	8.26136	0.0274882
dimethyl sulfoxide degradation	158.803	166.333	141.353	171.856	216.912	116.853	215.548	260.732	156.894	114.788	62.7926	82.5233	181.59	280.502	278.294		171.052	172.963	177.14			0.920178	0.0424233	173.718	0.00332221			0.890974	-0.0333499	173.718	0.00362422			0.975883	-0.00941902	173.718	0.000216463		0.00716289	173.718	0.0260046
cyanide degradation	0	0	0	0	0.177433	0	0	0	0	0	0	0	0	0	0		0.0354866	0	0			0.343436	#NUM!	0.0118289				0.373901	#DIV/0!	0.0118289				0.343436	#NUM!	0.0118289			0	0.0118289	0
curcumin degradation	0	0	0	0	0	0	0	0	0	0	0	0	0	0.196293	0		0	0	0.0392585			0.373901	#DIV/0!	0.0130862				0.343436	#NUM!	0.0130862				0.343436	#NUM!	0.0130862			0	0.0130862	0
ricinine degradation	0	0	0	0	0	0	0	0	0	0	0	0	0	0.196293	0		0	0	0.0392585			0.373901	#DIV/0!	0.0130862				0.343436	#NUM!	0.0130862				0.343436	#NUM!	0.0130862			0	0.0130862	0
L-cysteine degradation III	0	0	0	0	0	0.278222	0	0	0	0	0	0	0	0	0		0	0.0556445	0			0.343436	#NUM!	0.0185482				0.343436	#NUM!	0.0185482				0.373901	#DIV/0!	0.0185482			0	0.0185482	0
salicylate degradation II	0	0	0	0	0	0.278222	0	0	0	0	0	0	0	0	0		0	0.0556445	0			0.343436	#NUM!	0.0185482				0.343436	#NUM!	0.0185482				0.373901	#DIV/0!	0.0185482			0	0.0185482	0
L-galactonate degradation	0	0	0	0	0	0	0	0	0	0	0	0	0	0	0		0	0	0			#DIV/0!	#DIV/0!	0				#DIV/0!	#DIV/0!	0				#DIV/0!	#DIV/0!	0			0	0	0
benzenesulfonate degradation	0	0	0	0	0	0	0	0	0	0	0	0	0	0	0		0	0	0			#DIV/0!	#DIV/0!	0				#DIV/0!	#DIV/0!	0				#DIV/0!	#DIV/0!	0			0	0	0
dimethyl sulfide degradation I	0	0	0	0	0	0	0	0	0	0	0	0	0	0	0		0	0	0			#DIV/0!	#DIV/0!	0				#DIV/0!	#DIV/0!	0				#DIV/0!	#DIV/0!	0			0	0	0
3-methylquinoline degradation	0	0	0	0	0	0	0	0	0	0	0	0	0	0	0		0	0	0			#DIV/0!	#DIV/0!	0				#DIV/0!	#DIV/0!	0				#DIV/0!	#DIV/0!	0			0	0	0
4-toluenesulfonate degradation II	0	0	0	0	0	0	0	0	0	0	0	0	0	0	0		0	0	0			#DIV/0!	#DIV/0!	0				#DIV/0!	#DIV/0!	0				#DIV/0!	#DIV/0!	0			0	0	0
glycolate and glyoxylate degradation III	1.08645	2.75817	3.82036	3.9843	6.12144	0	0	0	0	0	0	0	0	0	0		3.55415	0	0			0.0333662	#NUM!	1.18472				0.0124986	#DIV/0!	1.18472				0.0333662	#NUM!	1.18472			0	1.18472	0

## Sheet: All pathways
	Availability scores
	AS_petro_4	AS_petro_5	AS_petro_1	AS_petro_3	AS_petro_2	AS_city_1	AS_city_5	AS_city_3	AS_city_4	AS_city_2	AS_sla_4	AS_sla_5	AS_sla_1	AS_sla_2	AS_sla_3
heme degradation	17.2022	17.6217	48.3912	17.9293	47.0198	0	4.98954	0	0	0	0	0	0	0	0
urea degradation I	29062.7	28745.2	33598.8	28512.3	23034.4	29589	18028.4	25239.1	21565.3	18960.2	25594.1	27104.5	23817.8	31819	30772.1
urea degradation II	39210.2	38232.5	42257.6	37515.5	33643.1	30554.4	29470.7	33101	31655.7	34120.6	27477.3	29349.4	31319.3	34792.9	34204.7
urate degradation to allantoin II	54.3227	22.9848	0	0	0	0	0	0	0	44.8975	0	0	0	1.96293	0
urate degradation to allantoin I	11021.2	11382.5	15854.5	11647.4	14950.5	13296.2	10535.4	10567.1	13648.8	6746.59	15247.2	13556.4	16462.1	21223.2	21587.9
xylose degradation II	5540.92	5338.6	5288.65	5190.21	4655.84	6685.68	6319.25	6991.53	6250.13	6520.61	492.098	628.127	1015.16	1401.53	1296.37
phenol degradation I (aerobic)	15841.4	15792.1	12763.8	15755.9	16676.9	10405.5	19824.7	16285.8	18504.3	22170.4	2205.53	2719.11	6276.93	9060.87	9343.91
uracil degradation I (reductive)	24659.8	25041.2	22557.3	25320.9	27096.7	19656.4	27150.6	22330.8	25887.5	27128.6	4885.35	6192.61	8617.17	13811.2	13452.1
gellan degradation	203.71	183.878	219.671	169.333	248.406	230.925	165.902	282.852	240.981	65.8496	2096.98	1686.09	1246.34	1162.05	1249.2
lysine degradation I	5847.84	5829.71	6395.92	5816.41	8398.8	4790.99	4435.7	8170.08	5173.41	2741.74	11857.1	12031.8	12974.3	19841.3	20959.5
lysine degradation VI	12912.5	13760.6	15837.3	14382.6	18007.7	15538.7	15885.4	16245.9	15361.3	8671.2	16466.4	16298.9	25816.3	29243.7	29738.9
xylose degradation III	45.269	40.2234	67.493	36.5227	60.3273	22.2578	29.9372	29.0105	0	5.98633	117.458	113.197	87.1098	33.3698	56.2978
pectin degradation III	410.137	377.717	210.757	353.938	554.478	328.302	829.511	409.773	384.545	441.492	510.468	477.329	601.392	732.172	724.263
fucose degradation	43457.3	41326.7	37723.5	39763.9	30098.9	28181.1	37104.7	34751	31794.1	47308.5	16910.6	24003.4	8102.88	12790.4	9143.06
uracil degradation II (oxidative)	45.269	32.1787	115.884	22.5777	95.8139	0	18.7108	7.25263	5.12726	64.3531	4.45337	3.95795	88.785	35.3327	38.039
ribose degradation	5221.32	4934.07	4818.11	4723.38	5197.02	5965.09	5989.94	7698.66	5865.59	6191.36	1918.29	2489.95	3464.29	5072.2	5103.32
valine degradation II	51944.3	52027.2	48723	52088	55786.7	52873.4	56625	52824.5	55246.2	55907.8	49914.5	53202	56232.7	51328.6	50032
starch degradation III	7849.64	9073.63	9773.75	9971.36	10662.8	10113.4	8437.31	5105.85	9316.23	4450.84	11504.2	9663.34	7973.89	5727.82	6290.14
phytol degradation	6921.62	8107.88	6908.48	8977.95	8509.69	9159.08	5559.59	4028.83	6993.58	3108.4	3303.85	3689.6	4829.57	5030.98	5267.65
uracil degradation III	3200.51	3483.34	3200.19	3690.79	5487.12	6290.61	3567.52	5087.72	4599.15	2018.89	1078.83	1558.25	2470.9	5048.65	5197.65
lysine degradation VIII	25091.7	24897.1	21680.5	24754.4	28219	19984.7	30226.6	28274.4	27938.4	30533.3	9093.79	11750.4	22057.2	30543.1	30117.8
lysine degradation VII	36.2152	24.9002	31.8363	16.6012	81.6192	0	6.23692	105.163	25.6363	0	13.3601	17.415	0	9.81463	22.8234
lysine degradation IX	24.4452	16.8555	21.012	11.2888	55.8914	0	3.74215	72.5263	15.3818	0	9.46342	11.8739	0	5.88878	15.2156
lysine degradation IV	51.6066	40.9895	80.2276	33.2025	85.1679	11.1289	7.48431	221.205	10.2545	2.99317	28.3903	49.4744	97.1609	68.7024	76.0781
lysine degradation III	16.2968	11.1093	15.9182	7.30454	36.3738	0	2.49477	50.7684	10.2545	0	6.12339	8.3117	0	3.92585	10.6509
pectin degradation II	39.8367	32.9449	133.076	27.8901	108.234	13.9111	4.98954	195.821	5.12726	1.49658	25.6069	45.5165	122.289	113.85	109.552
lysine degradation X	44.3636	36.0095	82.7745	29.8822	73.6347	13.9111	6.23692	195.821	5.12726	1.49658	25.6069	45.1207	92.1353	64.7766	68.4703
lysine degradation II	57.0389	39.8403	50.9381	27.226	128.639	0	9.97907	155.931	41.0181	0	23.3802	29.6847	0	15.7034	38.039
starch degradation V	62918.4	62268.1	59244.9	61791.1	55042.4	55903.2	56804.6	54568.8	53620.9	60295.8	52241.4	57067.4	45273.6	45072.7	42602.2
xylose degradation I	51113.2	50285.4	48234.6	49678.2	40815.8	43967.5	48815.1	44560.1	43407.4	55466.3	31179.2	32068.1	30101.5	25749.7	25839.2
lysine degradation V	70.6196	72.019	98.0559	73.0454	118.88	80.6845	24.9477	264.721	25.6363	7.48291	37.297	64.5146	115.588	88.3317	97.3799
chitin degradation to ethanol	17671.2	17847.7	19169.9	17977.1	20639	22499.8	20197.6	22272.8	22857.3	18482.8	9930.47	10279.2	18179.1	21539.2	21105.6
valine degradation I	23809.7	24594.1	29235.9	25169.5	30935.5	27972.5	26585.5	28626.1	30030.4	16296.3	11901.6	13995.3	29570.4	38981.8	38351
chitin degradation II	36063.1	35982.3	39164.4	35923.1	28175.5	30187.1	24957.7	26044.2	25159.5	25643.9	24064.4	27962.9	21420.6	22308.7	20999.1
cyanide degradation	0	0	0	0	1.77433	0	0	0	0	0	0	0	0	0	0
oxalate degradation I	0	0	1.91018	0	0	13.9111	0	0	0	0	0	0	0	0	0
phytate degradation I	25.3506	10.7262	0	0	0	0	0	0	0	20.9522	0	0	0	0	0
phytate degradation II	20.8237	8.81084	0	0	0	0	0	0	0	16.4624	0	0	0	0	0
leucine degradation III	29873.9	29211.8	24336.3	28726.1	29868.2	31088.6	37004.9	34062	35865.2	42285.9	972.506	1017.59	10677.6	10860.9	8939.17
sucrose degradation IV (sucrose phosphorylase)	33063.5	32085.2	23990	31367.7	31385.3	24597.6	39192.8	33670.3	34434.7	44044.4	6160.69	5431.9	6662.22	7814.41	8980.26
proline degradation	4431.83	4252.95	4584.43	4121.75	3944.34	6413.03	6031.1	6516.49	5921.99	5681.03	526.612	585.381	2015.25	1972.74	1690.45
quinate degradation I	1587.13	1574.07	7101.41	1564.5	3939.9	6919.39	2063.17	5171.12	6178.35	724.346	7906.97	6696.86	13550.6	13709.1	12172.5
oxalate degradation V	189.224	165.49	264.242	148.083	244.858	194.756	149.686	83.4052	169.2	50.8838	1779.68	1361.54	4628.54	687.024	836.859
choline degradation II	14.4861	14.9401	43.2974	15.2731	39.0353	61.2089	3.74215	0	0	0	0	0	0	7.85171	0
thymine degradation	22609.1	22551.1	20909.5	22508.6	25206.1	18382.2	23936.1	21170.4	24334	25277.3	4450.03	5733.89	7702.51	12759	12650.3
maltose degradation	3128.99	3457.3	5047.33	3698.09	4980.55	3591.85	3937.99	2001.72	4065.92	2027.87	16528.1	13329.6	9771.37	7408.08	8402.06
quinate degradation II	3288.34	3204.46	5068.98	3142.95	5039.1	5144.33	4322.19	4982.55	5070.86	2249.36	8554.93	7796.77	9907.06	11630.3	10929.4
gallate degradation III (anaerobic)	656.4	500.302	1002.21	385.813	871.197	503.583	1029.09	1164.05	722.944	655.503	1582.06	2035.97	1959.97	3040.57	2764.68
toluene degradation VI (anaerobic)	11.7699	31.4125	0	45.8194	33.7123	261.529	58.6271	47.1421	107.672	13.4692	0	1.97898	0	66.7395	0
gallate degradation II	717.966	723.638	1749.09	727.798	1331.64	1727.76	546.354	1178.55	1481.78	185.576	578.382	801.486	2517.81	4080.92	3819.12
cholate degradation (bacteria, anaerobic)	1002.25	1217.81	1010.49	1375.91	1037.98	1073.94	1641.56	714.384	835.743	942.847	257.182	283.785	688.502	690.95	556.892
lactose degradation II	8598.38	9530.26	7871.22	10213.7	8666.72	6741.33	11125.4	5464.85	7316.6	6305.1	2530.07	2694.18	3576.53	5822.04	4867.48
leucine degradation I	17341.6	17982.1	22345.9	18451.9	23163	22299.5	20306.2	18798.8	23493.1	14147.2	36682.4	31479.2	36199.1	31092.8	33165.5
acetone degradation II (to acetoacetate)	1092.79	1135.45	1565.07	1166.73	2064.43	1780.62	906.848	1820.41	1830.43	487.886	970.836	1332.64	2514.46	4002.41	4730.53
toluene degradation to benzoyl-CoA (anaerobic)	4.5269	11.4924	0	16.6012	11.5332	97.3778	21.2055	18.1316	41.0181	4.48975	0	0.791591	0	23.5551	0
taurine degradation I	274.33	260.494	480.729	250.347	495.038	306.045	417.874	369.884	492.217	80.8155	85.7275	60.9525	63.6571	314.068	252.579
benzene degradation	254.412	250.151	220.944	247.026	346.882	255.965	91.059	152.305	138.436	29.9317	188.712	295.659	256.304	899.02	949.454
sucrose degradation I (sucrose phosphotransferase)	7368.88	7530.58	7540.75	7649.18	7665.11	8341.11	10289.7	8474.69	7931.87	8395.83	12842.4	10779.9	10233.7	11039.5	11617.1
agarose degradation	1911.26	1769.45	1294.47	1665.44	1470.92	2618.07	3130.93	3212.91	2568.76	3452.62	4509.6	3538.81	2356.99	1849.08	2253.43
gallate degradation I	85.1056	67.039	408.142	53.788	190.741	239.271	72.3483	14.5053	102.545	22.4487	15.5868	34.0384	16.7519	86.3688	85.2074
toluene degradation I (aerobic) (via o-cresol)	363.962	399.552	895.238	425.656	1185.25	1185.23	477.748	2212.05	1302.32	260.405	384.104	477.329	1403.81	1627.27	2034.33
toluene degradation to 2-oxopent-4-enoate I (via o-cresol)	209.143	229.848	518.932	245.034	688.44	689.992	274.425	1305.47	758.835	149.658	222.669	277.057	827.543	953.982	1198.99
oxalate degradation II	5970.97	6328.48	7556.67	6590.69	9140.47	7489.75	4286.01	4551.02	6132.2	2195.49	4809.09	5887.06	7853.28	13777.8	14696.8
styrene degradation	38.0259	42.1388	368.665	45.1554	149.931	400.64	83.5747	195.821	348.654	25.4419	43.4204	41.5585	690.177	704.691	575.15
oxalate degradation III	1648.7	1476.39	1097.08	1350.01	2290.66	2206.3	713.504	939.215	774.216	170.61	856.718	1289.5	1150.85	3902.3	4086.91
citrate degradation	15550.8	14924	12924.9	14464.3	17786.8	11140	18102	19059.9	16894.3	20661.8	5359.08	6485.9	8689.2	15279.4	15551.9
toluene degradation to benzoate	420.096	398.403	520.206	382.492	679.569	183.627	148.439	344.5	215.345	47.8906	266.089	379.964	343.414	1114.94	1171.6
ethanol degradation I	72887.5	72429.7	71679.5	72093.8	69418.9	70879.9	70250.2	70339.6	68930.9	73188.9	84792.3	84896.5	77165.9	73250.5	73356
toluene degradation IV (aerobic) (via catechol)	1539.14	1483.29	2069.36	1442.32	2518.66	798.498	641.155	1439.65	928.034	214.011	927.972	1278.81	1433.96	4065.22	4229.94
acetone degradation I (to methylglyoxal)	108.645	58.6112	41.3872	21.9136	106.46	0	9.97907	137.8	35.8908	50.8838	18.3702	23.7477	1.67519	21.5922	33.4744
sucrose degradation VII (sucrose 3-dehydrogenase)	670.886	756.583	755.158	819.437	781.593	589.832	966.723	670.868	563.999	499.859	257.182	301.2	485.805	673.284	556.892
alanine degradation IV	51896.3	51144.2	48598.2	50592.6	43600.6	48327.2	47732.4	45862	45191.7	55485.8	63072.6	58134.4	48660.9	33636.7	36439.9
ethanol degradation IV	59420	59156	57039.2	58962.3	58973.4	56726.8	60585.5	58710	58835.3	61755	62827.7	62739.1	60723.9	56789.4	56666
acetoin degradation	43186.6	42482.8	37298.2	41966.6	43397.5	41432.9	48828.9	44621.8	45960.8	51982.3	45216.8	48798.8	44027.3	40296.9	38904.8
ethanol degradation II	69439.9	69128.3	68809.1	68899.8	65605	68028.2	65856.9	66220.1	65767.4	68827.8	71274.6	71485.4	66107.9	63398.6	63170.7
toluene degradation III (aerobic) (via p-cresol)	2108.63	2142.95	3096.4	2168.12	4122.66	4501.64	2883.95	4554.65	4588.9	1563.93	1285.91	1761.29	4271.73	5637.53	5937.13
taurine degradation III	13.5807	11.1093	24.1956	9.29669	22.1791	2.78222	1.24738	65.2736	0	0	8.35008	15.0402	31.8286	21.5922	22.8234
toluene degradation to protocatechuate (via p-cresol)	913.527	928.969	1351.13	940.294	1848.85	2033.81	1322.23	2143.15	2112.43	724.346	542.755	746.47	1866.16	2475.25	2624.69
sucrose degradation III (sucrose invertase)	8624.64	8661.05	8659.48	8687.76	8543.4	10132.9	11998.6	10632.4	9972.52	10601.8	4240.17	4712.34	7595.3	7682.89	7463.26
lactose degradation III	49322.3	48476.5	45276.4	47856	39323.6	33987.6	44226	35577.8	36793.2	49059.5	49004.4	50256.5	33925.9	28193.5	26864.7
alanine degradation I	10540.4	11858.6	14665.1	12825.4	14022.5	13107.1	14639.3	10984.1	13843.6	8041.14	9145.01	8518.31	16778.7	18742	17534.5
cyanate degradation	6738.74	7232.93	8296.55	7595.4	10910.4	11652	8403.63	9257.98	9464.92	4527.16	2962.05	3664.27	5982.1	9533.93	9534.1
taurine degradation II	239.02	226.4	233.679	217.144	392.127	161.369	190.85	213.952	240.981	38.9111	120.798	161.484	145.741	567.286	558.413
toluene degradation II (aerobic) (via 4-methylcatechol)	28.0668	19.154	24.8323	12.6169	65.6502	0	4.98954	83.4052	20.509	0	10.5768	13.8528	0	7.85171	18.2587
choline degradation I	16104.9	16960.1	19009.5	17587.3	20237.1	16643.3	16703.7	14759.1	18360.7	9820.58	6149.55	7174.19	16018.1	22047.6	21149.7
toluene degradation to 2-oxopent-4-enoate (via 4-methylcatechol)	16.2968	11.1093	14.008	7.30454	37.261	0	2.49477	47.1421	10.2545	0	6.12339	7.91591	0	3.92585	10.6509
alanine degradation II (to D-lactate)	9441.29	10224	10620	10798.1	12628.8	11003.7	11959.9	10135.5	10469.9	7083.33	5169.25	6590.78	13349.6	18859.8	18671.1
sucrose degradation II (sucrose synthase)	25242	24946.5	24953.3	24729.9	24815.8	26183.5	26595.5	29054	27528.3	25415	14713.4	13566.3	17242.7	19994.4	20213.9
alanine degradation III	3659.54	4007.4	4198.58	4262.53	5063.05	4365.31	4807.42	3974.44	4071.04	2630.99	1832.01	2394.56	5245.01	8197.18	8030.8
glucose degradation (oxidative)	20124.8	21063.6	23747.4	21752.3	21859.8	23523.7	19015.1	18994.6	21078.2	15133.4	15834	15393.3	22449.2	21696.2	21055.4
ribitol degradation	2928.9	3499.43	3062.02	3917.89	4910.46	6638.39	3486.44	3582.8	4527.37	1996.44	3475.3	2930.07	2383.79	2891.39	2942.7
xylitol degradation	553.187	524.053	771.076	502.685	660.938	297.698	384.194	380.763	328.145	98.7745	359.053	280.619	487.48	370.993	356.045
taurine degradation IV	8155.65	8845.7	11058	9351.81	11219.1	11626.9	7005.31	8101.18	9608.49	3430.17	2660.33	3665.06	9464.81	15834.9	14623.7
toluene degradation V (aerobic) (via toluene-cis-diol)	87.8218	67.422	130.529	52.4599	172.11	19.4756	13.7212	348.126	35.8908	1.49658	44.5337	71.2432	108.887	92.2576	108.031
toluene degradation to 2-oxopent-4-enoate (via toluene-cis-diol)	50.7012	38.6911	74.497	29.8822	98.4754	11.1289	7.48431	199.447	20.509	1.49658	25.6069	40.7669	61.982	52.999	62.384
ceramide degradation	24.4452	10.3432	0	0	0	0	0	0	0	19.4556	0	0	0	0	0
curcumin degradation	0	0	0	0	0	0	0	0	0	0	0	0	0	1.96293	0
ricinine degradation	0	0	0	0	0	0	0	0	0	0	0	0	0	1.96293	0
mannitol degradation I	11175.1	10710.1	7032.65	10369.1	10801.2	5820.41	14211.4	12209.8	11951.6	18749.2	552.218	607.15	2095.66	2353.55	2191.05
arginine degradation I (arginase pathway)	10130.3	10125.9	11945.6	10122.8	10936.1	11802.2	10147.5	11172.7	12587.4	8548.48	1480.75	1565.77	6127.84	5547.23	5047.02
fructose degradation	27225.7	26705.6	24399.4	26324.2	27025.7	28551.2	38657.7	34471.7	34327	41539.1	5533.87	6846.47	14699.8	19497.7	17855.5
atrazine degradation III	18.1076	16.0894	36.2934	14.6091	45.2454	0	3.74215	0	0	0	0	0	0	3.92585	0
aldoxime degradation	169.306	143.655	245.776	124.841	215.581	175.28	120.996	250.216	194.836	41.9043	20.5969	27.7057	0	25.518	34.9959
dopamine degradation	28.9721	19.9202	202.479	13.281	24.8406	1040.55	9.97907	0	10.2545	0	0	2.37477	0	0	3.04312
paraoxon degradation	13010.3	12829.7	9485.95	12697.3	13294.2	9345.49	15233.1	12024.9	13894.9	19322.4	4139.41	3686.83	2953.36	2732.39	3111.59
D-serine degradation	5062.88	5400.66	7989.01	5648.4	7795.52	8065.67	3420.33	5272.66	6896.17	1505.56	9536.35	9207.78	14187.2	19925.7	19448.6
mannitol degradation II	367.584	297.27	764.072	245.698	488.828	612.089	414.132	1153.17	466.581	1155.36	665.78	864.417	1738.85	1917.78	1739.14
limonene degradation II (L-limonene)	265.276	240.957	935.988	223.121	576.658	926.481	104.78	87.0315	174.327	112.244	27.2769	40.3711	92.1353	121.701	92.8153
limonene degradation I (D-limonene)	226.345	208.395	638.637	195.23	487.941	715.032	71.1009	76.1526	158.945	101.768	38.4104	32.0594	93.8105	127.59	77.5996
glycerol degradation II	16704.2	16112.7	13000	15678.9	16739.9	10519.6	19384.4	16419.9	17150.7	23201.5	5994.8	5538.36	6883.35	6927.17	7178.73
D-allose degradation	48.8905	49.0342	77.6807	49.1396	102.024	58.4267	68.6061	65.2736	66.6544	11.9727	50.6571	53.0366	164.168	221.811	249.536
glycerol degradation V	15396.9	14743.6	11265	14264.4	14935.4	9431.74	18367.7	15604	15884.3	22697.2	5880.12	5204.71	7221.74	5778.86	6032.99
acrylate degradation	311.45	221.803	191.018	156.052	349.543	164.151	367.978	239.337	358.908	178.093	375.753	351.466	1152.53	512.324	483.857
arginine degradation VI (arginase 2 pathway)	32082.1	33452.4	36251.4	34457.5	38866.7	35615.3	30433.7	28158.3	34891	25465.9	63907	59714.4	57458.9	46825.6	49949.8
catechol degradation to beta-ketoadipate	6253.45	6301.66	10689.4	6337.02	10042.7	11103.9	6208.23	8685.02	8675.32	2708.81	4652.11	6364.39	15165.5	22167.3	21183.2
catechol degradation III (ortho-cleavage pathway)	6936.11	6976.27	11605.6	7005.72	11002.6	11988.6	6251.89	9062.16	9536.7	2737.25	5082.41	6938.69	16240.9	23737.7	22899.5
glycerol degradation III	169.306	163.958	243.866	160.036	226.227	436.809	157.17	210.326	174.327	91.2915	148.075	224.812	470.728	622.248	512.766
tyrosine degradation II	204.616	164.341	355.93	134.802	325.59	450.72	303.114	536.694	123.054	125.713	316.746	410.44	619.82	639.914	601.017
malonate degradation I (biotin-independent)	7071.92	7465.84	10027.2	7754.77	8961.26	9977.06	8825.24	8724.91	9485.43	6508.64	8153.02	7881.08	13200.5	17693.8	16928.9
biphenyl degradation	851.962	885.297	1170.3	909.748	1258	1015.51	470.264	714.384	635.78	169.114	668.563	908.35	1184.36	2797.17	2770.76
benzoate degradation II (aerobic and anaerobic)	5600.67	5800.98	7254.86	5947.89	7857.62	5806.5	3844.44	5327.05	6045.04	1670.19	4494.01	5138.22	8461.37	14360.8	14953.9
ferulate degradation	137.618	153.998	375.032	166.012	455.116	534.187	190.85	587.463	548.617	115.237	186.485	243.414	603.068	634.025	812.514
nicotine degradation II	3681.27	3781.76	5030.14	3855.47	5417.92	4437.65	4002.86	5091.34	5070.86	2439.43	4534.65	4347.42	6628.72	8499.47	8668.34
benzoate degradation I (aerobic)	1430.5	1471.03	4667.84	1500.75	3017.25	4637.97	1972.11	3905.54	4132.57	881.487	1033.18	1281.19	7782.92	8395.44	7703.67
melamine degradation	34.4044	32.5618	56.6687	31.2103	62.1016	27.8222	51.1428	47.1421	61.5271	10.4761	10.5768	7.52011	6.70075	39.2585	31.9528
arginine degradation III (arginine decarboxylase/agmatinase pathway)	41522.5	41211.3	38412.4	40983.1	42606.1	37014.7	43991.5	42279.2	42423	46347.7	64966.4	60097.6	52483.6	42081.2	43954.9
L-lyxose degradation	0	0	0	0	0	0	1.24738	3.62631	0	0	0	0.395795	1.67519	5.88878	1.52156
catechol degradation to 2-oxopent-4-enoate II	24289.5	24189.2	20863	24115.6	26333.7	18665.9	26304.8	24796.7	25451.7	26290.5	7256.22	9006.32	16051.7	22169.3	23176.4
alginate degradation	6401.94	6872.45	6534.73	7217.55	7056.51	6682.9	9609.85	7281.64	7234.56	7195.57	12408.8	10091.2	11852	6297.07	6769.43
catechol degradation II (meta-cleavage pathway)	26665.2	26678.8	23425.8	26688.8	28706	21478.8	29339.7	27342.4	28143.5	29544	8456.4	10204.4	17348.2	24265.7	25113.4
octopine degradation	0	1.9154	0	3.32025	7.98449	13.9111	3.74215	18.1316	0	0	3.34003	1.58318	83.7594	7.85171	18.2587
arginine degradation IX (arginine:pyruvate transaminase pathway)	247.168	233.679	1077.98	223.785	560.689	1079.5	299.372	783.284	840.871	128.706	155.311	181.274	1645.03	1629.23	1361.8
catechol degradation I (meta-cleavage pathway)	12870	13400.1	13168.1	13789	15167	10377.7	11805.2	15212.4	13295	7212.03	3785.93	4782.79	9592.13	15079.2	15781.6
glycogen degradation III	18697	19280.8	18305.9	19709	18901.1	10383.3	11189	11350.4	12582.3	6725.64	20389.2	18402.9	14026.3	15587.6	16478.5
nicotine degradation I	41.6474	29.1141	101.24	19.9215	99.3625	108.507	54.8849	10.8789	0	13.4692	21.1535	17.415	28.4782	21.5922	44.1253
D-malate degradation	2369.38	2315.33	998.387	2275.7	2977.33	662.169	884.395	1073.39	799.853	642.034	569.475	867.188	822.517	1707.75	1319.19
tyrosine degradation I	24708.7	25721.1	30294.2	26463.7	31765	28924	25025	29561.7	30855.9	15703.6	17269.6	19551.9	36557.6	42126.4	42956.7
catechol degradation to 2-oxopent-4-enoate I	6880.88	7245.57	7336.36	7513.05	8413.88	5403.08	5933.81	8547.22	7029.47	3286.5	1915.51	2488.76	5449.39	8947.02	9493.02
glycerol degradation I	31834	33207.7	36839.1	34215.1	37402.9	38820.4	33443.6	32941.4	36167.7	26208.2	30929.2	29803	38891.2	38177	38185.1
glycogen degradation I	61458.9	61290.5	56266.9	61166.9	61162.1	59005.4	63985.8	58521.4	60681.1	65691	61422.6	61946.3	54135.4	51377.6	51250.8
arginine degradation IV (arginine decarboxylase/agmatine deiminase pathway)	20438.9	20966	19227.9	21352.5	21054.2	20001.4	21442.5	20245.7	18581.2	19222.1	11010.4	11525.6	12619.2	12111.3	11425.4
L-serine degradation	5995.42	5886.02	6605.4	5805.78	5884.57	7136.4	6713.42	7836.46	7301.22	5926.47	3547.11	3035.35	4316.96	4457.81	4503.82
m-cresol degradation	14.4861	9.96008	12.7345	6.64049	33.7123	0	2.49477	43.5158	10.2545	0	5.56672	7.12432	0	3.92585	9.12937
atrazine degradation I (aerobic)	2344.03	2365.13	3566.94	2380.62	3604.55	2976.98	3366.69	3916.42	3009.7	1432.23	1086.07	1515.1	4229.85	6304.92	5757.59
m-xylene degradation to m-toluate	9.05379	6.12928	7.64072	3.9843	21.292	0	1.24738	25.3842	5.12726	0	3.34003	4.35375	0	1.96293	6.08625
p-xylene degradation to p-toluate	15.3914	10.7262	14.6447	7.30454	35.4866	0	2.49477	47.1421	10.2545	0	6.12339	7.91591	0	3.92585	10.6509
p-cymene degradation to p-cumate	8.14841	5.7462	7.64072	3.9843	19.5176	0	1.24738	25.3842	5.12726	0	3.34003	4.35375	0	1.96293	6.08625
arginine degradation VIII (arginine oxidase pathway)	549.565	579.983	1967.49	602.293	1116.05	2005.98	797.079	1301.85	1404.87	348.704	286.686	324.948	2271.55	2406.55	1988.68
glycerol degradation to butanol	43750.6	43089.2	38809.1	42604.1	44202.1	35971.4	46956.5	43972.7	44555.9	50027.8	28019	26369.1	29856.9	29281	30090.4
arginine degradation VII (arginase 3 pathway)	23150.5	23723.8	24809.4	24144.2	26780.9	23404.1	25375.5	24202	26451.5	21661.5	13905.7	15914.9	25248.4	33570	34321.9
arginine degradation V (arginine deiminase pathway)	11287.4	12268.1	15629.1	12987.5	15769.4	14631.7	9858.08	10567.1	11644	5468.51	6956.17	7685.55	12483.5	9659.56	9458.03
glycogen degradation II	67458.9	66754.3	61810.2	66237.6	60224.3	61559.5	64055.7	60298.3	59973.6	69371.1	51825.6	55988.4	47128.1	47469.5	45811.2
arginine degradation X (arginine monooxygenase pathway)	2791.28	2639.8	6876.65	2528.7	5590.92	7328.38	4521.77	4920.91	3548.06	1873.72	1269.77	1502.04	6144.59	6636.65	5990.39
arginine degradation II (AST pathway)	19018.4	19388.1	24508.2	19659.2	23949.9	23715.7	20455.9	25202.9	25200.5	13689.2	8695.21	10998.4	25069.2	34922.4	34154.5
threonine degradation I	9321.78	9011.57	7917.06	8784.04	9048.2	7567.65	10915.9	11361.2	10803.1	11278.2	1129.49	1359.16	2790.86	3866.97	3692.83
phthalate degradation	11.7699	10.3432	31.1996	9.29669	30.1636	61.2089	2.49477	0	0	0	0	0	0	1.96293	0
parathion degradation	12991.3	12804.1	9478.95	12666.7	13288	9415.05	15163.2	11981.3	13869.2	19211.6	4055.91	3568.1	2943.31	2667.62	3049.21
glutamate degradation VI (to pyruvate)	1364.41	1572.16	3932.42	1724.54	3135.24	5116.51	1611.62	3328.96	3927.48	1026.66	4566.38	3867.32	7871.71	7353.12	6990.05
L-sorbose degradation	40.7421	32.1787	59.8523	25.8979	34.5995	25.04	49.8954	195.821	35.8908	25.4419	76.8207	98.553	264.68	227.699	168.893
allantoin degradation IV (anaerobic)	8768.6	9106.57	9645.14	9354.46	11051.4	7762.41	11169.1	9482.81	10654.4	7442.51	1737.37	2296.8	4796.06	5996.74	5777.37
glutamate degradation II	17836	18326.2	22514	18685.7	25776.6	25499.1	17201.4	27857.3	24990.3	14126.2	45548.6	40400.4	49934	39814	42398.3
glutamate degradation VII (to butanoate)	4172.89	4704.22	9841.88	5093.92	8462.67	12239	4888.5	8920.73	10162.2	3246.09	8825.48	8867.4	15544.1	16849.8	16289.8
galactose degradation II	2649.14	3059.66	2492.78	3360.75	2780.38	2156.22	4060.24	2016.23	2527.74	2333.17	670.79	753.594	1244.66	1725.41	1355.71
propylene degradation	354.909	412.96	314.543	455.538	357.528	381.165	623.692	326.368	456.326	347.207	87.9542	98.1572	165.844	241.44	155.199
glutamate degradation VIII (to propionate)	3399.7	3813.18	7826.01	4116.44	6823.19	8483	3955.46	7201.86	8070.31	2625.01	9557.5	8821.88	10275.6	12629.5	10918.7
L-idonate degradation	9021.2	8928.44	8402.88	8860.41	10261	7962.73	7503.02	7756.68	7803.69	5939.94	15581.2	15104.7	15624.5	16979.3	18407.9
shikimate degradation I	11183.2	10661.1	11203.8	10278.2	11877.4	8691.67	12579.9	10498.2	11013.4	11225.9	24380	26539.7	17584.4	19713.7	17551.2
shikimate degradation II	11086.4	10572.2	10750.5	10195.1	11648.5	8196.43	12476.3	10146.4	10649.3	11195.9	24318.2	26459.7	16827.3	18942.2	16921.3
trehalose degradation IV	100.497	111.859	296.715	120.193	244.858	294.916	33.6794	18.1316	15.3818	8.9795	298.933	366.902	631.546	239.477	387.998
glutamate degradation V (via hydroxyglutarate)	2009.94	1561.82	2856.99	1233.14	2649.08	1443.97	2330.11	3006.21	2476.47	1566.92	2532.3	3601.74	3839.53	5723.89	4531.21
linamarin degradation	725.209	717.509	744.333	711.861	1443.42	859.707	447.811	1011.74	1010.07	200.542	596.752	843.836	1217.86	2424.21	2746.42
histidine degradation I	33845.8	34677.2	35089.4	35286.9	41276.3	31901	35615.3	30272.5	37393.1	32766.2	53767.8	48802.4	56623	46839.4	49473.6
trehalose degradation VI (periplasmic)	14938.8	16841.7	17406.8	18237.5	18798.1	15352.3	18650.9	10131.9	15781.7	10714	28379.1	26111	27778	17528.9	18585.9
cyanurate degradation	346.76	334.429	604.254	325.384	653.841	514.711	212.055	511.31	497.344	55.3736	200.402	280.223	938.105	1425.08	1323.76
trehalose degradation II (trehalase)	19707.4	21869.3	22268.2	23454.9	24389.1	20262.9	24368.9	13935.9	20929.5	14774.3	34527	32153.2	33624.4	22713	23906.8
porphyran degradation	1911.26	1769.45	1293.83	1665.44	1470.92	2612.51	3130.93	3212.91	2568.76	3452.62	4509.6	3538.81	2356.99	1849.08	2251.91
betanidin degradation	13903.9	14367	16262	14706.7	16315	17486.3	15082.1	14886	16340.6	11855.9	21209.8	19591.9	23977	18255.2	18951
aspartate degradation I	48128.1	49331.5	48469.5	50214.1	56586.1	56326.1	54652.9	54880.6	57599.6	51569.2	69039	61807	69841.9	62603.6	66110.3
histamine degradation	0	0	5.09381	0	0	2.78222	2.49477	0	0	0	0	7.12432	25.1278	0	4.56468
mandelate degradation I	853.772	865.76	1342.22	874.553	1797.4	1541.35	1226.18	2005.35	1779.16	544.756	714.21	835.524	2212.92	2437.95	3142.02
glutamate degradation I	32767.5	33701.8	33149.9	34387.1	39345.8	34140.7	35152.5	33467.2	38018.6	33662.6	45016.4	39450.5	48156.6	43341.4	44994.1
carnitine degradation II	195.562	210.694	1526.23	221.792	672.471	1713.85	371.72	834.052	1471.52	119.727	175.352	167.421	2867.92	2936.54	2384.29
aspartate degradation II	58492.9	59203.8	58407.6	59725.3	63001.2	63150.9	61953.8	62274.7	63398.6	60958.8	78097.7	73159.2	74688.3	68557.2	70707
D-mannose degradation	55674.5	55857.3	52247.2	55991.3	61402.5	59734.4	64753	60693.6	63060.2	63669.1	77545.5	73089.9	69902.2	61930.3	64027.3
mandelate degradation to acetyl-CoA	2116.78	2151.76	3564.4	2177.42	4167.9	3861.73	2779.17	4507.51	4188.97	1257.13	1573.71	1903.38	5283.54	6263.7	7408.48
threonine degradation III (to methylglyoxal)	66558	66138.7	65127	65831.2	63398.6	60919.6	62227	59964.7	60158.1	64561.1	85228.1	85046.1	73894.2	69163.7	69845.8
gentisate degradation	473.513	508.73	1087.53	534.56	1249.13	1154.62	566.312	1254.7	1338.22	326.255	427.524	527.595	1569.65	1723.45	1964.34
threonine degradation II	62930.2	62461.2	59435.9	62117.2	56187.7	54759.7	58822.9	52810	54646.3	63254.6	81414.9	80094.3	64980.5	53964.8	54339.5
glutamine degradation I	74390.5	73854.3	72984.8	73461.1	70578.5	71344.6	71266.8	71558	69910.2	74426.6	89724.9	89433.1	79604.9	75081.9	75216.9
trehalose degradation III	329.558	326.384	475.635	324.056	471.972	472.978	182.118	232.084	456.326	38.9111	206.525	301.992	353.465	1022.68	1107.7
glutamate degradation IV	53.4174	22.6017	0	0	0	0	1.24738	3.62631	0	40.4077	2.22669	1.58318	0	9.81463	6.08625
galactose degradation I (Leloir pathway)	63538.6	63043.1	63329.5	62679.6	57274.5	61398.1	60321	59145.2	57368.9	62253.3	69903.5	71384.1	63657.1	59973.3	59865.8
allantoin degradation to ureidoglycolate I (urea producing)	13090.9	13857.9	19300.5	14420.5	17209.2	18220.8	13425.6	14737.3	17627.5	9383.57	14318.7	13129.7	20122.4	21443	21423.6
L-glucose degradation	951.553	901.004	1034.68	863.928	1394.62	767.894	699.783	797.789	779.344	194.556	532.735	750.824	660.024	2377.1	2311.25
glutamate degradation X	28522.2	28795	28165.6	28995	32958.2	30601.7	28642.4	29906.2	33399	30868.5	32671.6	28533.7	32855.5	30176.1	31262
syringate degradation	26.256	24.9002	91.6886	23.9058	39.0353	125.2	29.9372	7.25263	15.3818	11.9727	8.35008	15.8318	8.37594	45.1473	36.5175
threonine degradation IV	68089.9	67085.3	64049.6	66348.5	61398.1	61239.5	64416.2	62162.3	60917	69234.9	68926	71587.5	57666.7	53271.9	52620.2
histidine degradation III	6211.81	5475.74	8185.76	4935.88	8469.77	5099.82	9707.14	9649.62	6444.97	5631.64	4693.3	5646.02	10625.7	9119.76	9733.43
cellulose degradation II (fungi)	13004.9	14135.3	15315.8	14964.4	15159.9	14603.9	10812.3	9921.59	13341.1	6424.83	6840.38	6712.29	9796.5	8858.69	9299.78
carbazole degradation	911.717	971.49	1277.27	1015.33	1146.22	1335.47	774.626	623.726	563.999	371.152	567.805	682.747	1040.29	2045.37	1854.78
trehalose degradation I (low osmolarity)	840.192	776.12	1401.44	729.126	1417.69	681.645	858.2	1570.19	912.652	282.854	581.165	618.232	1730.47	1550.71	1565.69
carnitine degradation I	1753.72	1811.2	3862.38	1853.36	3174.28	3781.04	2476.06	3060.61	3814.68	1041.62	866.738	1047.67	4849.67	6122.37	5571.96
allantoin degradation to ureidoglycolate II (ammonia producing)	5569.89	6059.56	8116.99	6418.7	7901.98	6479.8	7448.13	6135.72	7244.82	3913.56	2594.09	3092.35	5910.06	7675.04	6790.73
histidine degradation II	21191.3	21904.1	24987.1	22426.9	25553.9	22633.4	21640.9	19781.5	23703.3	14130.7	13062.9	15110.7	27647.3	34893	34419.2
allantoin degradation to glyoxylate III	6315.02	6799.28	8950.47	7154.47	8650.75	7506.44	8136.69	7045.93	8198.49	4601.99	3051.68	3543.95	6548.31	8405.25	7566.73
allantoin degradation to glyoxylate I	12115.8	12638.2	16582.9	13021.3	15079.2	16696.1	12616	13983.1	16007.3	9503.3	10204.4	9647.91	14807	16822.3	16641.3
glutamate degradation IX (via 4-aminobutyrate)	25915.6	25528.8	24768	25245.2	27240.4	31645	31708.5	30646	31578.8	32359.1	21113.4	20491.5	27062.7	29314.3	28739.3
itaconate degradation	19.9183	19.9202	31.8363	19.9215	31.938	16.6933	11.2265	94.2841	20.509	2.99317	11.1334	20.5814	41.8797	29.4439	30.4312
melibiose degradation	40622.5	39300.2	37714	38330.3	31326.7	25098.4	32075.2	27509.2	27820.5	39295.8	32769.6	37378.5	23583.3	19752.9	17590.8
stachyose degradation	32481.4	32145.4	26580.8	31898.9	31812	26820.6	36121.8	30976	33065.7	41367	23595.1	21108.6	21390.5	16486.6	17306.2
ornithine degradation I (proline biosynthesis)	17963.6	18294.7	20036.5	18537.6	20113.8	19636.9	20170.2	20978.2	21298.6	16583.6	7920.33	9422.3	16500.6	26240.4	25959.4
glutamine degradation II	59621.9	60251.6	61128.3	60713.4	56744.9	59481.2	54383.5	56548.7	55917.9	56325.4	45554.7	46122.4	49215.3	50661.2	49672.9
trehalose degradation V	56141.6	55645.4	53210	55281.4	49406.2	48124.1	51211.4	48509.2	47857.9	57010.8	34758	40684.2	25382.4	33257.9	30519.5
galactose degradation III	34296.7	33739.4	27797.6	33330.6	33916.3	34424.5	40543.7	36988.4	38049.4	45741.6	30644.2	26281.2	30738	22681.6	23832.2
melatonin degradation I	1320.95	1487.88	1267.09	1610.32	1772.56	1062.81	1383.35	2067	1056.22	757.271	782.681	951.096	1611.53	1599.79	1687.41
allantoin degradation to glyoxylate II	5327.25	5685.67	8264.71	5948.55	7849.64	6691.25	5931.31	6618.02	7367.87	2719.29	2511.15	3091.56	7059.24	9304.27	8394.46
ornithine degradation II (Stickland reaction)	807.598	702.568	2165.51	625.534	1652.79	1549.7	962.981	768.778	769.089	459.451	605.102	722.722	824.192	1207.2	1125.96
serotonin degradation	2151.18	2367.82	1969.4	2526.71	2726.26	1533.01	2411.19	3691.59	1579.2	1346.92	1125.59	1392.01	2491	2483.1	2617.09
L-cysteine degradation III	0	0	0	0	0	2.78222	0	0	0	0	0	0	0	0	0
salicylate degradation II	0	0	0	0	0	2.78222	0	0	0	0	0	0	0	0	0
putrescine degradation IV	335.896	340.558	584.515	343.978	687.553	1001.6	1922.22	1026.25	0	615.095	0	0	41.8797	68.7024	6.08625
L-cysteine degradation II	4533.23	4176.34	4730.88	3914.57	4175.89	5745.29	5578.3	7056.81	6588.53	5627.15	700.293	715.202	1686.91	900.983	1141.17
D-sorbitol degradation I	11979.1	11791.2	10804	11653.4	10812.8	12305.8	13934.5	13551.5	13182.2	14329.8	1484.64	1726.06	3420.73	4371.44	4083.87
putrescine degradation V	10895.3	10392.2	6849.91	10023.2	10365.6	5720.25	13829.7	11303.2	11813.2	18604	2123.7	1823.43	1968.35	1915.82	1795.44
putrescine degradation I	11168.8	10663.8	7649	10293.4	10905.9	6482.58	14347.4	12267.8	12290	18786.6	2339.14	2118.3	3323.57	3162.27	2842.28
tryptophan degradation I (via anthranilate)	13166.9	13252.6	11588.4	13315.5	14316.2	10655.9	11819	11020.4	12602.8	10531.5	1533.07	1646.11	5211.51	5926.08	5357.42
tryptophan degradation V (side chain pathway)	2.71614	7.27852	0	10.6248	4.43583	19.4756	13.7212	10.8789	25.6363	2.99317	0	0.395795	0	0	0
tryptophan degradation to 2-amino-3-carboxymuconate semialdehyde	16454.4	16708.8	14763.1	16895.4	18293.4	13410.3	15558.6	13598.7	16084.2	13934.7	2492.78	2664.49	7923.64	8825.32	8097.75
creatinine degradation II	5781.75	5533.2	7099.5	5350.91	6884.4	4793.77	3928.01	5831.11	7547.33	2716.3	793.257	988.301	1919.77	2538.06	2693.16
D-sorbitol degradation II	291.532	244.405	525.936	209.84	378.82	286.569	311.846	728.889	338.399	219.998	324.54	374.818	983.335	1183.64	967.713
L-rhamnose degradation I	32579.2	30955.1	28725.3	29764	20073	22516.5	26203.8	26018.8	23057.3	37868	7659.8	11017	5395.78	7519.97	6075.6
salicylate degradation I	3028.49	3047.78	3649.72	3061.93	4742.79	3143.91	1990.83	2984.46	3225.05	797.679	2171.58	3143.8	4782.66	10913.9	11209.3
isoleucine degradation II	181.076	177.366	327.278	174.645	295.426	30.6045	173.386	72.5263	261.49	23.9453	40.0804	34.83	73.7083	68.7024	111.074
tryptophan degradation IV (via indole-3-lactate)	162.063	152.083	306.902	144.763	212.033	144.676	214.55	14.5053	169.2	46.3941	187.598	108.052	953.182	386.697	640.577
mevalonate degradation	22107.5	22382.2	18814.6	22583.7	25054.4	17889.7	24899	19125.2	24021.2	25837	41965.8	36883	33609.3	24783.9	28433.4
L-rhamnose degradation II	512.445	504.516	607.437	498.701	767.398	456.285	281.909	489.552	343.526	85.3052	387.444	575.882	557.838	1733.26	1778.71
galactitol degradation	0	0	0	0	0	0	8.73169	50.7684	0	0	0	2.77057	11.7263	54.9619	21.3019
D-arabitol degradation	4258.9	4247.59	3866.84	4239.29	5777.22	2746.06	2824.08	3945.43	2758.47	1264.61	2718.79	4012.97	4419.15	10713.7	10978.1
L-cysteine degradation I	1890.43	1817.33	1850.96	1763.71	1583.59	2776.66	2779.17	2574.68	2281.63	2336.17	3350.05	2822.81	3817.75	2494.88	2714.47
tryptophan degradation X (mammalian, via tryptamine)	10328.6	10784.8	11482.1	11119.5	13146	12784.3	10375.7	11045.8	12700.2	7764.27	4566.38	4200.97	7282.04	5926.08	6096.9
methionine degradation II	1255.76	1215.13	1048.05	1185.33	1274.86	634.347	1065.27	1254.7	758.835	583.667	311.736	377.193	690.177	847.984	611.668
isoleucine degradation I	50514.7	51274.9	50075.4	51832.4	56722.7	55780.8	57479.5	53731.1	58127.8	55364.6	70882.1	64151.3	67144.9	59663.2	62469.2
asparagine degradation I	55746	56053.4	57403.5	56278.8	53108.4	51944.1	48097.9	50706.7	49590.9	50152	67508.7	65145.9	67310.7	62470.1	64800.3
creatinine degradation I	24949.5	24663.1	21306.8	24453	28580	22764.2	27146.8	26443.1	27933.3	29202.8	11128.4	11275	12630.9	20383	21282.1
methionine degradation I (to homocysteine)	73622.7	73130.3	72446.8	72769.2	69294.7	70852.1	70265.2	69599.8	69412.9	73634.9	76344.2	78349.7	70183.7	68360.9	67313.9
putrescine degradation II	2841.08	3142.79	3230.75	3364.07	3549.55	2812.83	4420.73	3216.54	2876.39	2188	949.126	1214.3	2646.8	4177.11	3838.9
nicotinate degradation I	182.887	161.277	383.946	145.427	213.807	186.409	89.8117	456.915	153.818	43.4009	50.6571	90.6371	187.621	143.294	139.984
salicylate degradation IV	3425.95	3465.72	3862.38	3494.89	4560.92	2565.21	1264.85	2455.01	2794.36	475.913	1637.73	2355.77	2593.19	6907.54	7470.87
tryptophan degradation IX	12675.3	13539.2	11876.2	14172.8	14603.6	10422.2	14104.2	9537.2	11531.2	10218.7	5012.27	5351.55	12823.6	13809.2	13348.7
L-rhamnose degradation III	152.104	146.336	288.437	142.107	243.083	267.094	152.181	137.8	158.945	43.4009	56.7805	68.8684	45.2301	253.218	200.846
putrescine degradation III	24.4452	16.8555	21.012	11.2888	55.8914	0	3.74215	72.5263	15.3818	0	9.46342	11.8739	0	5.88878	15.2156
anandamide degradation	9.95917	6.89544	10.1876	4.64835	23.0663	5.56445	6.23692	25.3842	5.12726	1.49658	4.45337	5.14534	0	1.96293	7.60781
sitosterol degradation to androstenedione	11479.3	11424.6	12290.1	11384.5	12469.1	18437.8	16167.3	15952.2	16945.6	15669.2	13866.7	11036	13022.9	7290.31	7869.52
vitamin B6 degradation	5932.04	6087.14	8287.63	6200.89	8052.8	7503.66	6546.27	7147.46	8572.78	3570.85	2532.3	3326.26	8273.75	13253.7	12619.8
nicotinate degradation III	2.71614	1.53232	17.8283	0.664049	15.0818	0	3.74215	7.25263	5.12726	1.49658	1.67002	1.18739	10.0511	19.6293	21.3019
citrulline degradation	67916.1	66725.6	65304	65852.4	62175.2	64453	64295.2	67674.3	63039.7	69335.2	46891.8	53897.4	47628.9	56952.4	53910.4
tryptophan degradation VII (via indole-3-pyruvate)	660.021	660.047	688.938	660.065	1237.6	1160.19	1120.15	1577.45	1425.38	739.312	300.046	371.256	1087.2	1118.87	1345.06
tryptophan degradation II (via pyruvate)	37625.7	35818	31567	34492	25433.3	22146.5	28501.5	27099.4	25215.9	39123.7	21230.4	27492.7	16343.1	16109.7	13468.9
tryptophan degradation VI (via tryptamine)	652.778	654.3	694.669	655.417	1231.39	1199.14	1095.2	1559.31	1415.12	719.856	379.094	462.685	1120.7	1087.46	1311.59
methylamine degradation II	36.2152	30.2633	66.2196	25.8979	19.5176	108.507	21.2055	25.3842	35.8908	13.4692	0	0	0	1.96293	0
(-)-camphor degradation	120.415	112.625	80.8643	106.912	136.623	219.796	294.383	108.789	148.691	163.128	8.90675	15.436	10.0511	45.1473	33.4744
(+)-camphor degradation	132.185	125.267	93.5988	120.193	159.69	250.4	314.341	134.174	179.454	172.107	11.6901	19.394	10.0511	52.999	39.5606
thiocyanate degradation II	32.5936	24.134	153.451	17.9293	85.1679	361.689	8.73169	0	20.509	0	0	1.58318	0	0	6.08625
muropeptide degradation	172.927	124.118	157.908	88.3186	250.181	233.707	125.986	456.915	194.836	62.8565	188.155	121.905	1423.91	908.835	747.087
4-coumarate degradation (anaerobic)	1003.16	1016.31	1649.76	1025.96	1979.27	1443.97	936.786	1559.31	1579.2	371.152	2943.68	2659.35	2884.67	3572.53	4366.88
benzoyl-CoA degradation III (anaerobic)	1034.85	1040.06	1742.72	1043.89	1915.39	1861.31	693.546	1479.54	1692	347.207	803.834	1123.27	3048.84	4699.25	4684.89
orthanilate degradation	1665.9	1631.15	1669.5	1605.67	2323.49	1307.65	654.877	1120.53	1061.34	218.501	1286.47	1975.02	1696.97	5945.7	6157.76
benzoyl-CoA degradation II (anaerobic)	1040.28	1077.99	1821.68	1105.64	1860.39	2195.17	825.768	2019.86	1984.25	429.519	662.996	831.17	3234.79	3751.15	3873.9
isethionate degradation	34.4044	32.5618	56.6687	31.2103	62.1016	27.8222	51.1428	47.1421	61.5271	10.4761	10.5768	7.52011	6.70075	39.2585	31.9528
L-ascorbate degradation I (bacterial, anaerobic)	459.027	467.357	829.018	473.467	813.531	344.996	560.076	547.573	666.544	142.175	399.134	434.583	1370.3	1120.83	1462.22
D-arabinose degradation II	26023.3	25624.2	23683	25331.5	22667.1	19545.1	24463.7	21514.9	23375.2	29554.5	11013.8	12265.7	8298.88	8287.48	7554.55
naphthalene degradation (aerobic)	387.502	400.701	692.122	410.382	789.577	765.112	306.857	761.526	707.562	164.624	340.126	464.664	778.962	1285.72	1477.44
naphthalene degradation to acetyl-CoA	739.695	765.01	1287.46	783.578	1473.58	1391.11	586.271	1403.38	1312.58	312.786	617.906	841.065	1422.23	2357.47	2685.56
D-glucarate degradation I	21740.9	22024.4	20217.3	22232.4	25931	23206.5	21140.7	23215.7	23631.5	18719.3	6779.71	8478.33	13299.3	21462.6	21478.4
hypotaurine degradation	79.6734	74.3175	132.439	70.3892	141.059	111.289	119.749	108.789	138.436	23.9453	30.0603	18.9982	46.9053	107.961	82.1643
citronellol degradation	44.3636	38.6911	96.1457	34.5306	67.4246	8.34667	11.2265	130.547	5.12726	1.49658	85.7275	96.9699	107.212	56.9249	60.8625
D-glucarate degradation II	6409.18	6664.82	7586.6	6852.32	8718.18	6126.46	4687.67	5892.76	5604.1	2276.3	3871.65	5194.81	7896.84	15672	15579.3
L-ascorbate degradation II (bacterial, aerobic)	867.353	862.313	1355.59	858.616	1344.06	389.511	779.615	964.599	738.326	179.59	780.454	933.285	2221.3	1275.9	1615.9
D-arabinose degradation I	0	0	0	0	0	0	4.98954	21.7579	0	0	0	0.791591	3.35038	17.6663	6.08625
nitroethane degradation	18.1076	8.04468	73.8603	0.664049	26.615	89.0312	0	0	0	14.9658	0	0	16.7519	21.5922	30.4312
cholesterol degradation to androstenedione I (cholesterol oxidase)	11756.3	11334.6	13513.3	11025.2	12451.4	18632.6	15653.4	16579.5	17648	15660.2	16622.8	13478.8	19182.6	11795.2	12362.7
methylamine degradation I	499.769	475.019	857.034	456.866	886.278	920.916	450.306	815.921	697.307	167.617	344.023	488.016	693.528	1511.45	1469.83
L-arabinose degradation III	2410.12	2434.09	2923.85	2451.67	2617.14	1677.68	651.135	1606.46	1825.3	212.515	513.808	757.552	1236.29	2581.25	2597.31
L-arabinose degradation II	0	0	0	0	0	0	0	3.62631	0	0	0	0	0	1.96293	1.52156
cholesterol degradation to androstenedione II (cholesterol dehydrogenase)	13786.2	13456.8	14907.7	13215.2	14171.6	21231.2	19254.6	18991	19970.7	19160.7	18379.1	14866.9	19606.4	12119.1	12793.3
stachydrine degradation	287.911	264.325	401.775	247.026	463.1	180.845	326.815	656.363	281.999	122.72	97.4176	132.987	242.902	292.476	273.881
benzoyl-CoA degradation I (aerobic)	6131.23	6192.87	7051.75	6238.08	8076.75	4927.32	2383.75	4884.64	5722.02	866.521	2751.63	3924.31	5941.89	12415.5	13554.1
D-gluconate degradation	25852.2	26450.1	23986.8	26888.7	29176.2	24798	27773	24263.7	27718	27543.1	22645.4	21497.2	25823	27747.9	28698.2
L-ascorbate degradation V	46175.2	45235.2	47929.6	44545.8	36930	37829.9	38451.9	38021.9	36316.4	38358.9	33491.6	39099.4	25807.9	34357.1	31300
L-arabinose degradation I	32084.8	31524.4	33649.7	31113.4	23485.9	22644.5	18606	19542.2	19857.9	23072.8	24378.9	25598.5	21010.2	16215.7	15933.8
acetoacetate degradation (to acetyl CoA)	1219.55	1178.35	3371.47	1148.14	2356.31	3488.91	1131.38	2012.6	2978.94	535.777	1317.09	1867.36	5688.94	8169.7	7160.47
sophorolipid degradation	738.789	765.01	913.066	784.242	1088.55	720.596	1125.14	834.052	676.798	1058.08	3433.55	3014.38	6399.22	2104.26	2446.67
(R)-cysteate degradation	1169.75	1246.16	2252.74	1302.2	2154.92	2239.69	841.984	1649.97	1958.61	282.854	1151.2	1598.62	3626.78	5857.37	5766.72
theophylline degradation	762.329	744.707	837.932	731.782	1133.8	420.116	291.888	652.736	394.799	172.107	596.196	907.163	948.156	2695.1	2834.67
3-oxoadipate degradation	8871.81	8876.73	14006.1	8880.33	13604.7	14258.9	6341.7	9925.22	11905.5	2797.11	6236.39	8466.06	18927.9	27657.6	27330.3
ethylbenzene degradation (anaerobic)	214.575	249.002	541.854	274.252	747.881	751.201	311.846	1494.04	917.78	185.576	318.416	414.794	1090.55	1054.09	1380.06
beta-alanine degradation I	21921.9	21478.5	21439.9	21153.3	24095.4	19372.6	24410.1	22642.7	25108.2	25581.1	6915.53	7799.94	14193.9	20602.9	19946.2
glutaryl-CoA degradation	31288.1	32503.6	34850	33395	35722.6	31080.2	28612.5	25812.1	30512.3	20464.3	46550.6	44313.2	47178.3	40063.3	39919.7
anthranilate degradation III (anaerobic)	569.483	585.346	424.06	596.98	807.321	328.302	198.334	290.105	297.381	77.8223	339.013	501.473	485.805	1540.9	1660.02
anthranilate degradation I (aerobic)	803.071	862.313	3068.39	905.763	1689.16	3038.19	1110.17	2048.87	2661.05	454.961	523.272	614.67	5064.09	5498.16	4646.85
anthranilate degradation II (aerobic)	2315.05	2362.84	908.609	2397.88	3121.05	779.023	749.678	1000.86	845.998	519.314	440.327	617.045	753.835	1847.11	2035.85
beta-alanine degradation II	14536.8	14810.6	12914.7	15011.5	16968.8	12567.3	14871.3	13769.1	13669.3	12034	4479.54	6018.07	10325.9	19762.7	19264.5
nitrobenzene degradation I	207.332	196.52	241.956	188.59	365.512	255.965	83.5747	50.7684	256.363	73.3326	92.4075	140.903	254.629	443.621	468.641
cyclohexanol degradation	550.47	641.659	798.455	708.541	854.34	667.734	777.12	641.857	825.489	410.064	272.769	310.304	675.101	810.689	950.976
sulfolactate degradation III	318.693	331.364	1013.67	340.657	749.655	843.014	441.574	765.152	871.634	98.7745	159.208	154.756	1142.48	1332.83	1116.83
myo-inositol degradation I	529.647	460.079	1021.95	409.054	906.683	236.489	343.031	1080.64	528.108	67.3462	263.862	348.3	844.295	953.982	820.122
sulfolactate degradation II	841.097	827.835	1608.37	818.109	1610.21	1243.65	940.528	1385.25	1410	219.998	372.413	381.943	1361.93	2139.59	1880.65
4-nitrophenol degradation II	14.4861	12.6416	29.9262	11.2888	37.261	0	2.49477	0	0	0	0	0	0	0	0
L-galactonate degradation	0	0	0	0	0	0	0	0	0	0	0	0	0	0	0
chlorophyll a degradation I	19.9183	8.42776	0	0	0	0	0	0	0	14.9658	0	0	0	0	0
4-ethylphenol degradation (anaerobic)	4.5269	11.1093	0	15.9372	7.09732	30.6045	21.2055	18.1316	41.0181	4.48975	0	0.791591	0	0	0
phenylacetate degradation II (anaerobic)	215.48	260.877	570.507	294.174	830.387	920.916	404.152	1084.27	1138.25	228.977	477.068	554.113	1802.5	1637.08	2393.42
D-galactarate degradation I	27096.2	26799.9	21781.1	26582.6	29549.7	26356	31703.5	30849	30614.9	35244.5	6514.17	8255.9	12714.7	21460.7	21370.3
phenylalanine degradation V	6579.39	7021.47	9755.29	7345.71	8652.52	8446.83	3638.62	7180.1	8111.33	1770.46	17589.2	14941.7	17155.6	13467.6	14375.7
2-aminophenol degradation	2144.84	2136.05	1926.1	2129.61	3150.32	1188.01	822.026	2520.29	1158.76	281.358	1976.19	2930.86	3124.23	7353.12	7910.6
pseudouridine degradation	18812	20195.2	22959.7	21209.7	24871.7	26926.4	19477.9	20071.6	23611	13258.2	39874.4	36398.9	41504.5	33770.2	35791.7
methylglyoxal degradation VI	0	0.76616	2.54691	1.3281	0.887165	19.4756	11.2265	3.62631	0	0	3.8967	2.77057	11.7263	11.7776	18.2587
methylglyoxal degradation II	9020.29	8721.96	11950.7	8503.15	10268.1	11532.3	9014.85	12518	12372.1	7798.69	16925.6	14715.3	20960	15766.2	16040.3
methylgallate degradation	434.582	511.412	1136.56	567.762	1416.8	1588.65	703.525	1468.66	1656.11	431.016	585.619	754.386	1698.64	2084.63	2586.65
fluoroacetate degradation	664.548	675.37	754.521	683.307	1149.77	734.507	452.8	721.636	825.489	164.624	518.818	744.887	884.499	2282.88	2506.01
4-aminophenol degradation	688.993	661.579	657.739	641.472	1010.48	520.276	273.177	598.342	317.89	94.2847	452.574	700.162	676.776	2106.22	2206.26
methylglyoxal degradation I	32083	32427.3	34960.8	32679.9	36992.1	37777	37530	35001.2	38649.3	30682.9	40616.4	41224.5	42749.1	46419.3	45832.5
propionyl CoA degradation	54186.9	52925.2	52778.3	51999.7	49095.7	42979.8	42346.2	41829.5	43771.4	48324.7	64550	66978.9	52130.2	49200.8	49519.2
phenylacetate degradation I (aerobic)	46251.3	46999.3	45654.6	47547.9	53103.1	54548.3	55415	51348.6	56635.7	52902.7	59465.9	53374.6	59422.3	52251.1	55383.3
methylglyoxal degradation III	29.8775	15.7063	10.8244	5.31239	28.3893	0	2.49477	39.8894	10.2545	14.9658	4.45337	5.93693	0	5.88878	9.12937
D-galactonate degradation	20527.7	20754.5	15965.3	20920.9	21284.9	15983.9	25380.5	19687.3	21826.7	27553.6	10811.7	9967.31	8349.14	11995.4	12443.3
methylglyoxal degradation IV	4493.4	5210.27	4960.74	5736.06	5822.47	6318.43	2668.15	2607.32	4768.35	1381.35	6628.29	5839.56	5377.35	3955.3	4817.26
methylglyoxal degradation V	4484.34	5192.65	4956.92	5712.15	5803.84	6271.13	2666.91	2603.69	4758.1	1381.35	6476.32	5721.62	5251.71	3963.15	4823.35
D-galactarate degradation II	6949.69	7178.92	7869.3	7347.04	9223.86	6393.55	5200.34	6433.08	6039.91	2463.38	3755.31	5082.8	7620.43	15670	15503.2
phenylalanine degradation II (anaerobic)	2225.42	2508.41	4164.19	2715.96	3703.92	4757.6	3647.35	4648.93	4952.93	2090.73	1178.47	1361.14	5972.05	6116.48	6036.03
acrylonitrile degradation I	20952.3	21321.8	26603.7	21592.9	26074.7	22307.9	20503.3	21598.3	23211.1	11552.1	11577.1	13632.4	21682	33713.3	32108
phenylalanine degradation I (aerobic)	57631.9	57611.8	56246.5	57597	51790.1	53368.6	54077.8	50967.8	52400.6	57141	37813	38134.5	36629.7	37680.3	37833.6
acrylonitrile degradation II	11681.2	12011.5	15634.8	12253.7	15984.9	13407.5	11468.5	12481.8	13679.5	5637.63	4607.02	6269	13872.2	24556.2	23780.5
2-oxobutanoate degradation II	2975.08	2899.53	2637.96	2844.12	2527.53	3711.49	3284.36	3745.98	3399.37	3582.82	331.776	433.792	1150.85	1611.56	1233.99
L-lactaldehyde degradation (anaerobic)	906.284	902.919	1584.81	900.451	1442.53	1663.77	1419.52	1722.5	1568.94	1325.97	1408.38	1902.98	3308.5	4273.29	4234.51
2-oxobutanoate degradation I	1271.15	1495.54	1130.83	1660.12	1431.89	895.876	1808.71	982.731	907.525	1061.08	289.469	322.177	613.119	824.429	591.887
isopropylamine degradation	89.6325	85.4268	157.271	82.3421	165.9	102.942	130.975	112.416	153.818	25.4419	26.7202	18.9982	15.0767	100.109	79.1212
2-propylphenol degradation	57.0389	70.4867	281.433	80.35	144.608	303.262	97.296	174.063	281.999	25.4419	66.2439	50.266	482.454	510.361	413.865
L-lactaldehyde degradation (aerobic)	38009.6	38150.5	36253.3	38253.9	38649.4	38083.1	43854.3	40814.2	41171.9	45770	31480.9	30564.1	35482.2	34390.5	34320.3
D-fructuronate degradation	43270.8	43049.7	43055.5	42887.6	35190.3	34087.8	37662.3	33837.1	33737.4	40912.1	34734.1	35299.4	32490.3	26825.4	27021.4
D-glucosaminate degradation	2396.54	2236.8	2362.89	2119.65	1884.34	3920.15	3787.06	4010.7	3660.86	4208.39	219.885	201.46	1201.11	1138.5	1055.96
2-nitrobenzoate degradation I	7314.56	8188.71	6965.79	8829.86	8725.27	5867.71	9011.1	4906.4	6106.57	5462.53	35172.8	31633.9	26233.4	20406.6	22622.6
4-aminobutyrate degradation V	979.62	864.228	1633.2	779.594	1865.71	790.152	1030.34	1240.2	948.543	1023.66	1249.17	1441.49	3301.8	3949.41	3782.6
4-aminobutyrate degradation IV	52.512	34.8603	10.8244	21.9136	34.5995	30.6045	23.7003	54.3947	46.1453	34.4214	4.45337	6.72852	0	3.92585	7.60781
ethylene glycol degradation	395.651	387.677	1058.24	381.828	880.068	1132.37	508.933	1758.76	1112.62	222.991	359.053	442.499	2502.73	2924.76	2752.5
protocatechuate degradation III (para-cleavage pathway)	28428	28402.3	27135.4	28383.5	31785.4	28693.1	30024.5	28016.9	29825.3	26949	53096.5	51721.7	42434.2	40041.7	40644
protocatechuate degradation II (ortho-cleavage pathway)	29013.8	29702.1	31702.6	30206.9	34604.8	34663.7	31813.3	31135.5	33404.1	25293.7	47388.9	48173.8	43553.2	46915.9	45940.5
cis-genanyl-CoA degradation	112.267	104.964	548.222	99.6074	283.893	472.978	103.533	562.079	410.181	31.4282	93.5209	125.863	969.934	938.279	791.212
2-oxopentenoate degradation	30664.3	30924.9	28014.1	31116	32624.6	26881.8	34673.5	31675.8	32758.1	35380.7	10850.1	12404.2	19443.9	27763.6	28264.5
alkylnitronates degradation	33076.2	33531.4	36997	33865.2	35623.2	32543.7	28345.6	31364	31645.5	25272.8	37525.2	36119.5	42424.1	42819.3	43898.6
androstenedione degradation	45223.7	45985.3	45641.2	46543.9	53285.8	53663.5	53375.6	51221.7	55400.1	50852.4	57137.4	51779.5	61425.8	53470.1	56284.1
4-aminobutyrate degradation	29847.6	29858	30144.6	29865.6	33574.8	37059.2	34730.9	34968.5	38387.8	36220.3	13711.4	13728.2	23717.3	29408.6	29172.9
deethylsimazine degradation	4770.44	5614.42	4640.46	6233.43	5627.29	4226.2	7368.3	4910.03	5142.64	4449.34	1840.36	2245.74	4640.27	5566.86	5856.49
D-galacturonate degradation II	52.512	43.6711	95.509	37.1868	87.8294	13.9111	6.23692	257.468	5.12726	1.49658	33.957	60.1609	125.639	88.3317	92.8153
protocatechuate degradation I (meta-cleavage pathway)	4495.21	4914.91	4616.27	5222.75	5732.86	4376.44	5280.18	3702.47	4271.01	2906.36	2331.9	3225.73	4491.18	9891.19	9975.36
2-nitrobenzoate degradation II	18.1076	12.2586	15.9182	7.96859	41.6968	0	2.49477	54.3947	10.2545	0	6.68006	8.7075	0	3.92585	10.6509
3-chlorotoluene degradation II	18.1076	12.2586	15.9182	7.96859	41.6968	0	2.49477	54.3947	10.2545	0	6.68006	8.7075	0	3.92585	10.6509
triacylglycerol degradation	30923.2	30115.1	33875.8	29522.3	21614.9	25568.6	19729.9	22871.2	20503.9	22493.6	12908.7	17458.1	13458.5	22330.3	20509.1
glycine betaine degradation	873.691	787.229	1616.01	723.814	1683.84	812.409	513.922	1700.74	1471.52	327.752	285.016	379.964	1281.52	1356.38	1218.77
4-aminobutyrate degradation II	31883.8	31924.7	31738.9	31954.7	36290.4	38353	36459.8	37035.5	40054.2	37242.5	18057.9	17462.1	29101.4	33043.9	33323.7
4-aminobutyrate degradation III	31204.8	31180.8	30962.7	31163.2	35303.9	37663	35365.8	36357.4	39377.4	36709.7	17868.1	17164.5	28515	31601.2	31884.3
D-galacturonate degradation I	46439.6	45892.2	44057	45490.7	36949.6	36116.1	41184.9	37166.1	36777.8	47503	35082	35636.2	31910.7	27655.7	27681.8
benzenesulfonate degradation	0	0	0	0	0	0	0	0	0	0	0	0	0	0	0
dimethyl sulfide degradation I	0	0	0	0	0	0	0	0	0	0	0	0	0	0	0
4-methylcatechol degradation (ortho cleavage)	13.5807	33.711	0	48.4756	23.0663	100.16	63.6166	54.3947	128.182	14.9658	0	1.97898	0	0	0
4-chlorobenzoate degradation	33.499	32.1787	0	31.2103	31.0508	30.6045	52.3901	54.3947	66.6544	11.9727	1.11334	0.791591	3.35038	3.92585	0
iota-carrageenan degradation	19.013	20.3032	11.4611	21.2496	25.7278	8.34667	12.4738	3.62631	5.12726	10.4761	881.212	674.831	375.242	302.291	374.304
methyl parathion degradation	13810.7	13790.1	10368.5	13775	14174.2	10127.3	16463	12594.2	14735.7	20006.3	4408.28	4007.82	3854.61	4057.37	4248.2
(R,R)-butanediol degradation	956.986	972.64	2175.7	984.121	1952.65	1972.6	734.709	1998.1	1804.8	314.282	864.511	1209.55	3782.57	5270.46	5156.57
phenylethylamine degradation I	5760.93	5885.64	7911.97	5977.11	6731.81	8705.58	9394.05	8714.03	9188.05	8124.95	1359.39	1470.78	5802.85	5920.19	5203.74
(S,S)-butanediol degradation	484.378	490.342	1105.99	494.717	1037.98	1018.29	340.536	1287.34	979.307	152.651	441.441	619.024	1851.08	2451.7	2474.06
methylsalicylate degradation	3023.06	3043.95	3641.44	3059.28	4728.59	3113.31	1982.09	2966.32	3219.92	797.679	2168.79	3140.64	4782.66	10911.9	11206.3
3-chlorocatechol degradation I (ortho)	38.9313	46.3527	26.1058	51.7958	83.3936	72.3378	53.6375	123.295	107.672	10.4761	11.6901	16.2276	0	7.85171	18.2587
chlorosalicylate degradation	3672.22	3706.3	4343.75	3731.29	5506.64	3828.34	2518.47	3626.31	3917.23	1062.57	2483.31	3528.12	5291.92	11506.7	11818
3-chlorocatechol degradation II (ortho)	684.467	702.185	947.449	715.181	1319.22	1015.51	464.027	986.357	897.271	209.522	515.478	741.325	1080.5	2161.18	2408.63
2-chlorobenzoate degradation	389.313	373.503	702.946	361.907	567.786	720.596	268.188	478.673	492.217	76.3257	267.759	410.836	527.684	1434.9	1340.5
3-chlorobenzoate degradation III (via gentisate)	178.36	166.257	119.068	157.38	275.908	89.0312	68.6061	170.437	87.1634	16.4624	101.871	157.527	152.442	469.139	494.508
4-hydroxyproline degradation II	1477.58	1407.05	1339.04	1355.32	2215.25	1162.97	1193.75	1635.47	1297.2	492.376	722.003	1008.88	1485.89	3132.83	3119.2
4-chlorocatechol degradation	6180.12	6358.36	6765.22	6489.09	7876.26	6688.47	5021.97	5918.14	6598.78	2487.32	3885.57	5095.87	7191.58	10242.6	10486.6
nylon-6 oligomer degradation	450.879	451.651	519.569	452.218	680.456	322.738	301.867	355.379	343.526	64.3531	307.84	347.904	438.899	763.578	810.992
diethylphosphate degradation	11.7699	8.04468	10.8244	5.31239	28.3893	0	2.49477	36.2631	10.2545	0	4.45337	5.93693	0	3.92585	7.60781
phosphonoacetate degradation	3900.37	4044.56	4274.35	4150.31	4873.2	3430.48	2149.24	3999.82	3573.7	951.827	2417.63	2635.6	4007.05	5847.56	6398.17
methanesulfonate degradation	2556.79	2603.41	4792	2637.6	3436.88	3653.06	1506.84	4264.54	3558.32	562.715	521.045	619.024	4858.05	4997.61	4344.06
dimethyl sulfide degradation II (oxidation)	498.864	583.047	1011.76	644.792	710.62	990.472	681.072	837.678	876.762	341.221	182.588	211.751	1460.76	1480.05	1223.34
homogalacturonan degradation	7893.09	9186.64	7257.41	10135.4	7909.08	7306.12	8381.17	4522.01	6296.28	5704.97	6480.77	5977.7	6226.67	4960.32	4829.44
3-methylquinoline degradation	0	0	0	0	0	0	0	0	0	0	0	0	0	0	0
polyvinyl alcohol degradation	6093.2	6561.01	5671.32	6904.12	5236.94	5110.95	6730.89	4833.88	5757.91	5273.96	515.478	515.326	1053.69	1215.05	938.804
choline-O-sulfate degradation	10269.7	10216.4	10638.4	10177.2	10025.9	11590.7	11608.2	11999.5	12161.9	9117.18	2789.48	2774.13	4920.03	4885.72	4878.13
L-1,2-propanediol degradation	256.222	207.629	162.365	171.989	259.052	728.943	193.345	348.126	194.836	53.877	278.336	472.184	740.433	575.137	562.978
sulfoacetaldehyde degradation I	3244.88	3163.09	3286.15	3103.1	4934.41	2117.27	2004.55	2538.42	2502.1	502.852	2082.51	2974.4	2824.37	9217.9	9503.67
tetrachloroethene degradation	2.71614	1.53232	0	0.664049	2.6615	0	4.98954	7.25263	5.12726	1.49658	2.22669	1.58318	1.67519	5.88878	10.6509
methylphosphonate degradation I	0	0	0	0	0	0	0	3.62631	0	0	0	0	0	3.92585	1.52156
kappa-carrageenan degradation	1534.62	1426.59	1095.81	1347.36	1009.59	2328.72	2436.14	2487.65	2225.23	2903.37	2651.98	2040.72	1157.55	942.205	1180.73
pentachlorophenol degradation	2621.07	2658.57	3024.45	2686.08	2969.34	1683.25	671.093	1334.48	1661.23	230.474	659.099	1015.61	889.525	3128.9	3324.61
nitrilotriacetate degradation	4085.07	4461.35	5913.92	4737.33	5117.17	4657.44	3566.27	3760.49	4763.23	1753.99	1199.63	1516.69	5265.12	7186.27	6547.28
4-toluenesulfonate degradation II	0	0	0	0	0	0	0	0	0	0	0	0	0	0	0
purine nucleotides degradation I (plants)	278.857	117.989	0	0	0	0	0	0	0	228.977	0	0	0	0	0
(1,3)-beta-D-xylan degradation	75.1465	80.4468	45.8443	84.3343	102.024	33.3867	49.8954	10.8789	30.7636	43.4009	3525.4	2698.53	1504.32	1207.2	1497.22
1,2-dichloroethane degradation	13836.9	14253.6	12025.2	14559.3	13217.9	16020	18926.6	14925.9	16161.1	16767.7	2346.93	2661.72	5816.25	7574.93	7105.69
2,4-dinitrotoluene degradation	1.81076	5.36312	0	7.96859	3.54866	13.9111	8.73169	7.25263	15.3818	1.49658	0	0.395795	0	0	0
purine nucleobases degradation I (anaerobic)	1320.04	1074.54	2047.08	894.474	1882.57	767.894	1740.1	1976.34	1625.34	782.713	1744.05	2148.77	3710.54	3982.78	3893.68
purine nucleobases degradation II (anaerobic)	2071.51	1688.62	3174.72	1407.78	2783.04	1463.45	2901.42	3586.42	2409.81	1496.58	3236.49	3927.08	5521.42	6236.22	5985.82
4-hydroxymandelate degradation	206.426	188.475	124.798	175.309	312.282	267.094	354.257	446.037	256.363	185.576	45.0904	70.8474	93.8105	82.4429	103.466
aromatic compounds degradation via beta-ketoadipate	9970.94	10052.8	15548.2	10112.8	15130.6	16237.1	9213.18	12652.2	13351.4	4256.28	7905.85	10551.1	21680.3	29583.3	28646.4
purine nucleotides degradation II (aerobic)	46665	46904.3	47191	47079.8	51955.1	51465.6	52226.7	52266.1	54287.4	52022.7	55918.2	50953.1	58777.3	54316.1	57127
3-phenylpropionate degradation	1133.53	1212.83	2330.42	1270.99	2318.16	2175.7	1165.06	2128.65	2409.81	612.102	1019.82	1118.12	2946.66	3132.83	3242.45
glucose and xylose degradation	64754.5	64368.1	63217.4	64084.7	59926.3	62399.7	63407	61491.4	60845.2	66612.9	57464.1	58352.1	54177.3	51711.3	51722.4
chitin derivatives degradation	0	0	3.82036	0	0	8.34667	0	0	0	0	0	0	0	3.92585	1.52156
dimethyl sulfoxide degradation	1588.03	1663.33	1413.53	1718.56	2169.12	1168.53	2155.48	2607.32	1568.94	1147.88	627.926	825.233	1815.9	2805.02	2782.94
gamma-butyrobetaine degradation	224.534	239.808	1183.67	251.011	695.538	1104.54	382.947	823.173	1102.36	127.21	189.268	189.586	1400.46	2261.29	1991.72
superoxide radicals degradation	71016.1	70028.9	69386.7	69304.8	64866.9	63440.3	67070.6	66361.5	64413.8	70405.2	79645.3	79327.3	71664.5	68115.5	68339.4
1,4-dichlorobenzene degradation	8.14841	5.7462	7.64072	3.9843	19.5176	0	1.24738	25.3842	5.12726	0	3.34003	3.95795	0	1.96293	4.56468
2,4-dichlorotoluene degradation	6274.28	7167.04	5799.31	7821.84	6247.42	7325.6	8821.5	5120.35	6762.86	6484.69	6939.47	5801.96	5456.09	4919.09	4987.68
N-acetylglucosamine degradation I	60054.7	58831.9	52717.1	57935	49424	48769.6	61066.9	52302.3	50698.4	67497.4	51920.2	53825	37783.9	35900	34178.8
N-acetylglucosamine degradation II	59573.9	58334.6	52111.6	57425.7	48797.7	48177	60413.3	51526.3	50088.2	67139.7	51292.3	53271.3	37090.3	35167.8	33407.4
1,5-anhydrofructose degradation	2717.04	3319.77	3618.52	3761.84	4626.57	6922.17	2185.42	2919.18	4337.66	1210.74	2742.72	2472.93	3802.68	3625.53	3574.15
4-chloronitrobenzene degradation	116.794	114.158	92.3254	112.224	153.48	66.7734	37.4215	54.3947	56.3999	13.4692	92.4075	140.903	254.629	443.621	468.641
4-toluenecarboxylate degradation	120.415	117.989	96.1457	116.209	160.577	72.3378	41.1637	58.021	66.6544	14.9658	92.4075	140.903	254.629	443.621	468.641
daidzin and daidzein degradation	1.81076	1.9154	0	1.99215	6.21016	2.78222	3.74215	3.62631	5.12726	1.49658	0	0.395795	0	1.96293	0
methylthiopropionate degradation I (cleavage)	35.3098	36.0095	56.6687	36.5227	64.7631	41.7334	58.6271	50.7684	71.7816	11.9727	10.5768	7.91591	6.70075	39.2585	31.9528
4,5-dichlorocatechol degradation	7.24303	4.98004	6.36727	3.32025	17.7433	0	1.24738	21.7579	5.12726	0	2.78336	3.56216	0	1.96293	4.56468
3,5-dichlorocatechol degradation	9.05379	6.12928	7.64072	3.9843	21.292	0	1.24738	25.3842	5.12726	0	3.34003	4.35375	0	1.96293	6.08625
carbon tetrachloride degradation II	9.95917	6.89544	0	4.64835	23.0663	0	23.7003	14.5053	10.2545	8.9795	6.68006	3.16636	5.02556	13.7405	33.4744
2,4,6-trichlorophenol degradation	9.95917	8.42776	20.3753	7.30454	25.7278	2.78222	2.49477	0	0	0	0	0	0	0	0
guanosine nucleotides degradation I	71.5249	30.2633	0	0	0	0	0	0	0	59.8633	0	0	0	0	0
4-hydroxyacetophenone degradation	2447.24	2250.98	2029.88	2107.03	1813.37	4164.99	3913.04	4210.15	3517.3	4531.65	162.548	175.337	207.723	223.774	188.674
glucuronoarabinoxylan degradation	92.3487	85.0437	136.896	79.6859	180.982	44.5156	28.6898	25.3842	10.2545	103.264	205.969	309.116	974.959	622.248	774.475
adenosine nucleotides degradation I	4754.15	5471.15	5016.13	5997.03	6861.34	9181.34	4287.26	5225.52	6757.73	2868.95	989.206	1083.69	3057.22	2757.91	2559.27
adenosine nucleotides degradation IV	694.426	736.662	522.753	767.641	521.653	408.987	325.567	547.573	364.036	176.597	61.2339	101.324	0	367.067	190.195
lactose and galactose degradation I	850.151	864.228	1565.71	874.553	1556.98	801.281	1076.49	837.678	1133.12	460.947	1297.05	1461.28	2358.66	2445.81	2785.98
guanosine nucleotides degradation III	47075.2	47367.4	48195.1	47581.8	53359.5	52770.4	53012.6	53455.5	55651.3	52516.6	58683.8	53561.8	62492.9	56954.3	59922.1
phenylmercury acetate degradation	34504	33900.3	33027.6	33457.5	26896.2	27093.3	26886.1	25978.9	25826	33340.9	13306.7	16422.3	14259.2	17095.1	15148.7
glycerophosphodiester degradation	29443.8	30788.5	33614.7	31774.8	37036.5	37640.7	33255.3	32412	36295.9	25441.9	34061.6	31178.8	42099.1	38842.4	39814.7
guanosine nucleotides degradation II	45405.7	45759.7	46852.9	46019.3	50827.5	51540.7	50953.2	51091.1	53774.7	50897.3	52817	48369.4	58162.5	50694.5	52999
adenosine nucleotides degradation II	43552.4	43733.2	43925.2	43865.8	47994.8	47080.8	48332.4	47972.5	50134.4	48293.2	48127.1	43864.8	51319.4	49114.4	51567.2
adenosine nucleotides degradation III	27734.5	27179.9	32506.8	26773.1	21864.2	21128.2	14494.6	18069.9	16525.2	16152.6	15827.3	20458.7	17033.3	25922.4	25676.4
2,2'-dihydroxybiphenyl degradation	257.128	255.514	308.176	254.331	379.707	317.174	97.296	145.053	117.927	37.4146	198.175	303.971	279.756	942.205	982.929
purine ribonucleosides degradation	55067	54784.2	54665.5	54576.9	56337.7	56954.9	57201.3	58579.5	58445.6	59354.5	67072.3	62152.5	65298.8	59174.4	61720.6
vanillin and vanillate degradation II	3058.37	3289.51	4351.39	3459.03	4152.82	3928.5	3425.32	3111.38	3517.3	1686.65	1514.7	2066.84	5243.34	8646.69	7988.2
superpathway of lysine degradation	54.3227	39.8403	56.6687	29.2182	111.783	0	9.97907	174.063	25.6363	0	23.3802	31.6636	0	19.6293	42.6037
vanillin and vanillate degradation I	3083.72	3412.09	5115.46	3652.94	4407.44	4882.8	4372.08	4057.84	4799.12	2196.98	1260.86	1517.48	6565.06	8124.55	7154.38
4-hydroxyphenylacetate degradation	4913.49	5420.96	6000.51	5793.17	5741.74	5291.79	6394.09	5337.93	5409.26	3765.4	2301.84	2699.72	5868.18	7945.93	7157.43
superpathway of purines degradation in plants	380.259	160.894	0	0	0	0	0	0	0	311.289	0	0	0	0	0
aromatic biogenic amine degradation (bacteria)	3473.03	3300.62	3840.1	3174.16	3230.17	5016.35	4722.6	5283.54	5286.21	4628.93	429.194	452.79	1737.17	1603.71	1367.88
2-aminoethylphosphonate degradation I	26949.5	26149.8	21696.5	25563.2	26176.7	25515.8	31440.3	30976	30763.6	38158.4	5792.73	6351.33	12096.5	16035.1	15956.6
spermine and spermidine degradation I	97.7809	48.2681	230.495	11.9529	110.009	0	19.9581	0	51.2726	29.9317	0	7.12432	0	0	22.8234
spermine and spermidine degradation III	28.0668	13.4078	69.4032	2.6562	31.938	0	4.98954	0	20.509	14.9658	0	1.58318	0	0	6.08625
spermine and spermidine degradation II	12.6753	7.27852	86.5948	3.32025	39.9224	0	6.23692	0	25.6363	0	0	1.97898	0	0	7.60781
superpathway of hexitol degradation (bacteria)	0	0	0	0	0	0	46.1532	253.842	0	0	0	14.6444	61.982	278.736	111.074
5,5'-dehydrodivanillate degradation	41.6474	28.3479	247.687	18.5934	112.67	58.4267	27.4425	3.62631	61.5271	5.98633	3.8967	11.4781	3.35038	21.5922	31.9528
2-aminoethylphosphonate degradation II	1078.31	1058.45	718.228	1043.89	1564.96	534.187	366.731	558.452	471.708	139.182	668.563	983.551	904.602	3020.94	3169.41
superpathway of taurine degradation	71.5249	59.7605	123.525	51.1318	117.993	16.6933	9.97907	253.842	10.2545	2.99317	43.4204	67.2852	108.887	119.739	123.246
3,4,6-trichlorocatechol degradation	7.24303	4.98004	6.36727	3.32025	16.8561	0	1.24738	21.7579	5.12726	0	2.78336	3.56216	0	1.96293	4.56468
glycolate and glyoxylate degradation III	10.8645	27.5817	38.2036	39.843	61.2144	0	0	0	0	0	0	0	0	0	0
superpathway of glycerol degradation to 1,3-propanediol	334.99	324.086	478.818	316.087	445.357	840.232	310.599	413.4	343.526	182.583	288.913	432.209	881.149	1140.46	957.062
superpathway of atrazine degradation	603.888	585.729	1033.41	572.411	1107.18	879.183	397.916	902.952	851.125	107.754	338.456	472.975	1536.15	2324.11	2153.01
glycolate and glyoxylate degradation I	6913.47	6648.35	6658.89	6453.9	9829.79	4790.99	3114.72	9091.17	4655.55	1348.42	3847.72	5290.6	8034.2	14182.1	14867.2
glycolate and glyoxylate degradation II	23784.3	23575.9	19556.4	23423	27723	19272.5	25896.9	27353.3	25882.4	27194.4	9173.4	10744.3	16961.3	25223.6	26119.1
rhamnogalacturonan type I degradation II (bacteria)	143.05	132.929	25.4691	125.505	164.126	141.893	367.978	206.7	174.327	215.508	12.8035	22.5603	40.2045	33.3698	34.9959
S-methyl-5'-thioadenosine degradation II	22620	23261.8	20538.3	23732.5	25622.2	22363.5	26183.8	23752.4	26097.8	26715.5	7317.45	7484.49	9250.39	11756	11522.8
cyclohexane-1-carboxylate degradation (anaerobic)	1503.83	1523.51	2140.04	1537.94	2436.16	2058.85	774.626	1573.82	1825.3	354.69	1181.26	1718.54	3303.47	6611.14	6618.79
S-methyl-5'-thioadenosine degradation I	12482.5	11959.4	8214.41	11575.7	12679.4	7108.58	15153.2	13337.6	13833.3	19605.2	6414.53	5089.53	3677.04	3240.79	3444.82
S-methyl-5'-thioadenosine degradation IV	14577.5	14093.1	11761	13737.9	16662.7	11654.7	17201.4	18001	17596.8	20887.8	22023.1	18019.8	18500.8	19760.8	21253.2
superpathway of ornithine degradation	4049.76	4342.59	4287.08	4557.37	4863.44	3853.38	6113.43	4703.33	4235.12	3427.17	1321.54	1569.33	3110.82	4102.52	3744.56
S-methyl-5'-thioadenosine degradation III	271.614	252.067	382.673	237.73	345.995	308.827	429.1	627.352	487.09	233.467	301.159	454.373	247.928	592.804	424.516
superpathway of allantoin degradation in yeast	15801.6	16283.6	20795.5	16637.1	17495.8	20221.2	14337.4	17018.3	17848	11870.9	13436.4	12995.5	17447.1	20730.5	20385.9
superpathway of allantoin degradation in plants	7427.73	7873.06	11117.2	8199.68	10396.7	9378.88	8073.07	8996.88	10023.8	4121.59	3877.22	4586.48	9545.22	12089.7	11177.4
superpathway of salicylate degradation	5856.9	5891.77	8849.86	5917.34	9256.68	8552.56	4788.71	7020.54	7449.91	2032.36	4265.78	5917.93	12099.9	20326.1	19930.9
dimethylsulfoniopropionate degradation I (cleavage)	34.4044	32.5618	56.6687	31.2103	62.1016	27.8222	51.1428	47.1421	61.5271	10.4761	10.5768	7.52011	6.70075	39.2585	31.9528
pyrimidine ribonucleosides degradation	73114.8	72504.8	70202.3	72057.3	68578.8	68170.1	69556.6	68620.7	67428.6	73079.6	82858.9	83920.5	71294.3	67295	67633.4
purine deoxyribonucleosides degradation	42533.8	42553.3	42234.1	42567.6	48051.5	48093.5	49889.1	51272.4	52010.9	50366	54311.1	48154	58283.1	51067.5	54535.8
superpathway of cholesterol degradation I (cholesterol oxidase)	18000.7	17519	20167.7	17165.7	19431.6	26848.5	23408.4	24274.5	25928.6	23179.1	24898.3	20632.8	28307.3	18585	19492.7
gamma-hexachlorocyclohexane degradation	47.0797	34.4772	75.1337	25.2339	95.8139	194.756	9.97907	79.7789	30.7636	0	17.8135	23.7477	0	17.6663	34.9959
superpathway of cholesterol degradation II (cholesterol dehydrogenase)	20449.8	20128.2	21783.7	19892.3	21605.1	29622.3	27493.6	26932.6	28517.8	27068.7	26947.4	22328	28796.5	19010.9	20058.7
cellulose and hemicellulose degradation (cellulolosome)	14380.1	15128.2	16082.4	15676.9	15918.4	20104.4	15431.4	15629.4	18150.5	13196.9	12831.8	11269.1	17284.6	15440.4	15398.2
superpathway of sulfolactate degradation	462.649	473.104	1243.53	480.772	1023.79	1004.38	601.239	982.731	1076.72	136.189	223.225	220.458	1242.99	1642.97	1401.36
2,4,5-trichlorophenoxyacetate degradation	602.982	578.834	596.613	561.122	894.263	445.156	229.519	522.189	271.745	77.8223	383.547	588.152	587.991	1760.75	1831.96
superpathway of methylglyoxal degradation	148.482	78.9144	52.8483	27.8901	139.285	0	12.4738	188.568	41.0181	73.3326	23.3802	30.0804	1.67519	27.481	42.6037
testosterone and androsterone degradation to androstendione	9454.87	9821.4	10193.4	10090.2	9928.27	12297.4	12205.7	10320.5	11326.1	10667.6	12020.8	9631.68	11190.3	6267.62	6853.11
superpathway of acrylonitrile degradation	16568.4	16943.6	21561.5	17218.8	21542.2	18265.3	16238.4	17370	18837.6	8558.96	7695.99	9797.12	18256.2	29985.7	28751.4
2-O-alpha-mannosyl-D-glycerate degradation	19516.4	19047.5	14252.5	18703.6	19716.4	17605.9	24331.5	20840.4	22857.3	29886.8	2153.21	1819.87	2599.89	2361.4	2577.53
pyrimidine deoxyribonucleosides degradation	55879.1	55526.7	54989.6	55268.2	48930.7	45812.1	48205.2	43287.3	46232.5	52178.4	68450.6	65162.2	55964.7	42391.4	44108.5
superpathway of 4-aminobutyrate degradation	30831.8	30856.7	30921.4	30875	34879.8	37696.4	35574.2	35973	39203	36724.6	15587.4	15371.5	26134.6	31120.2	31111.4
5-dehydro-4-deoxy-D-glucuronate degradation	31362.3	31660.4	34366	31879	22930.6	23796.4	20328.6	17529.6	18001.8	20790.5	28496	30171.9	25089.3	21152.5	20478.7
superpathway of aerobic toluene degradation	99.5917	71.6359	101.876	51.1318	222.679	0	17.4634	304.61	61.5271	0	42.3071	56.5987	0	35.3327	77.5996
glucose and glucose-1-phosphate degradation	44063	45010.7	45561.6	45705.9	48307	48374.5	46275.5	43265.5	47545.1	40138.3	38476	36173.7	44705.7	41910.4	41928.2
fructoselysine and psicoselysine degradation	0	0.38308	1.27345	0.664049	0	2.78222	3.74215	10.8789	0	0	2.22669	1.97898	8.37594	17.6663	13.6941
superpathway of phenylethylamine degradation	20303.1	20703.5	24449	20997.2	23574.6	27869.5	29308.5	27175.6	29210	26423.7	6779.15	7197.14	22171.1	21564.7	20115
cinnamate and 3-hydroxycinnamate degradation to 2-oxopent-4-enoate	946.121	1023.97	1390.61	1081.07	1470.03	1903.04	1237.41	1305.47	1368.98	671.966	529.952	727.472	1274.82	2386.92	2338.64
myo-, chiro- and scillo-inositol degradation	359.435	309.912	716.954	273.588	618.354	158.587	233.261	776.031	364.036	44.8975	179.248	235.894	614.794	645.803	546.241
superpathway of aromatic compound degradation via 3-oxoadipate	896.325	843.159	681.298	804.164	1458.5	1299.3	1407.05	1940.08	1266.43	689.925	248.832	376.797	536.06	478.954	599.495
superpathway of anaerobic sucrose degradation	43912.7	43484.2	41938	43169.8	42837.7	43614.1	44967	46489.3	45171.2	45488.6	21638.4	21981.7	30627.5	34947.9	34541
superpathway of aromatic compound degradation via 2-oxopent-4-enoate	316.883	262.41	369.938	222.457	587.304	102.942	74.8431	921.084	184.581	10.4761	133.601	205.814	306.559	274.81	328.657
cysteine biosynthesis/homocysteine degradation	12458.9	12199.2	12641.6	12008.7	12244.7	13908.3	14167.8	16097.2	15186.9	13360	1923.3	2153.52	6266.88	6587.58	6349.48
glycerol and glycerophosphodiester degradation	30592.8	31952.7	35153	32950.1	37218.4	38222.2	33348.8	32676.7	36234.4	25819	32420	30475.4	40430.7	38506.7	38982.4
2'-deoxy-alpha-D-ribose 1-phosphate degradation	54713	54094.7	53672.2	53641.2	48586.5	48419	45770.3	44988	45976.1	52802.4	70038.2	67339.8	58346.8	47263.3	49411.2
superpathway of fucose and rhamnose degradation	6831.99	6767.11	10342.4	6719.52	9053.52	10074.4	9520.04	10824.5	9895.61	9566.16	6704	9107.65	7005.64	9722.38	8062.75
superpathway of N-acetylneuraminate degradation	54033.9	53489.8	49246.4	53090.7	51791.8	52361.5	57409.6	54343.9	55118.1	62346.1	54578.3	49865.1	45540	41535.5	42993.2
D-myo-inositol (1,4,5)-trisphosphate degradation	50.7012	21.4525	0	0	0	0	0	0	0	43.4009	0	0	0	0	0
(4S)-carveol and (4S)-dihydrocarveol degradation	86.011	78.1483	182.104	72.3814	177.433	283.787	86.0695	72.5263	97.418	16.4624	16.7002	12.2697	10.0511	60.8507	50.2115
guaiacylglycerol-beta-guaiacyl ether degradation	105.929	94.2376	152.814	85.6624	161.464	116.853	137.212	112.416	143.563	29.9317	26.1636	23.3519	18.4271	102.072	80.6428
beta-D-glucuronide and D-glucuronate degradation	16821.9	16502.7	17276.9	16268.5	15300.9	17032.8	17492.1	18421.7	17735.2	17257.1	8951.84	7909.57	10550.3	9877.45	9890.15
superpathway of guanosine nucleotides degradation (plants)	143.955	60.9097	0	0	0	0	0	0	0	119.727	0	0	0	0	0
superpathway of glycol metabolism and degradation	1399.72	1369.51	3085.58	1347.36	2906.35	2957.5	1513.08	4848.38	2922.54	665.979	1172.35	1465.23	5655.43	7653.45	7461.74
2-amino-3-carboxymuconate semialdehyde degradation to 2-oxopentenoate	7339	8184.12	7084.22	8803.97	8763.42	5998.48	9031.06	5026.07	6265.51	5474.5	35825.2	32274.7	26588.6	20575.4	22802.1
superpathway of arginine and ornithine degradation	6820.22	7260.51	7165.72	7583.44	8120.23	6577.18	9977.83	7894.48	7214.06	5923.47	2328	2734.15	5325.42	6907.54	6363.17
superpathway of methionine salvage and degradation	1739.23	1672.53	2168.05	1623.6	2358.09	1566.39	1242.39	2270.07	1968.87	929.378	549.435	695.808	1645.03	1839.26	1513.95
superpathway of vanillin and vanillate degradation	4118.57	4516.89	4707.96	4809.05	5407.27	4468.25	5069.37	3767.74	4368.43	2729.77	1992.89	2633.23	4794.39	9478.97	9245.01
urate biosynthesis/inosine 5'-phosphate degradation	50759.2	51032	50857.9	51232.1	56278.2	56662.8	57135.2	57419	58937.9	56986.9	66192.7	60177.1	66957.3	59431.5	62645.7
chondroitin sulfate and dermatan sulfate degradation I (bacterial)	19501	18808.1	21685	18299.9	9678.09	12667.5	8075.57	9961.48	7639.62	12044.5	13920.7	16644.4	8824.89	8236.44	7120.91
superpathway of hexuronide and hexuronate degradation	30820	30397.4	30783.2	30087.4	26316.9	27212.9	29346	28299.7	27743.6	30914.9	19493	18186.4	20645	18410.3	18461.1
superpathway of pyrimidine ribonucleosides degradation	33555.2	33922.5	30962.7	34191.9	35745.7	27477.2	35907.2	30580.7	34352.6	36244.2	7834.04	9837.1	13290.9	20247.6	19795.5
S-methyl-5-thio-alpha-D-ribose 1-phosphate degradation I	41353.2	41614	38539.8	41805.2	31663.8	31222.1	32722.6	29819.2	30281.6	38361.9	11332.7	15690.9	11001	15628.8	13554.1
S-methyl-5-thio-alpha-D-ribose 1-phosphate degradation II	47222.8	45787.2	43120.4	44734.3	46728.8	41037.8	49523.6	49473.8	46453	53694.4	46742.6	49983	43402.4	49008.4	47736
superpathway of purine deoxyribonucleosides degradation	47020	46835	46479.1	46699.3	48279.5	48232.6	48036.8	48375	49237.1	51382.2	60094.4	54851.7	58309.9	49363.7	52215.4
N-acetylneuraminate and N-acetylmannosamine degradation	20195.4	19934.3	16605.2	19742.9	20429.6	20758.2	26404.6	22769.6	25241.5	31287.6	17329.2	13995.3	13785.1	11852.2	12939.4
D-galactosamine and N-acetyl-D-galactosamine degradation	103.213	106.879	111.427	109.568	163.238	72.3378	117.254	137.8	117.927	35.918	21.1535	17.8108	23.4526	129.553	83.6859
superpathway of D-glucarate and D-galactarate degradation	24124.7	24176.2	20970.6	24213.9	27621.9	24681.1	25366.8	26493.8	26672	24451.2	6644.44	8365.53	13001.1	21462.6	21423.6
superpathway of testosterone and androsterone degradation	27735.4	28494.6	28894.7	29051.5	30839.6	34382.7	34167.1	30849	33609.2	31239.7	35149.9	29941.9	35135.4	23708.2	25557.7
superpathway of glyoxylate cycle and fatty acid degradation	7980.01	8048.12	11533.7	8098.08	12364.4	7442.45	5930.06	2193.92	1681.74	3732.48	43146.5	40544.9	40150.9	29642.2	33159.4
superpathway of pyrimidine deoxyribonucleosides degradation	55289.7	54800.7	54323	54442.1	48757.7	47078	46956.5	44121.4	46104.3	52488.1	69235.5	66233.2	57130.6	44693.9	46610
3-phenylpropanoate and 3-(3-hydroxyphenyl)propanoate degradation to 2-oxopent-4-enoate	413.758	435.945	1004.12	452.218	940.395	1658.21	566.312	1048	1097.23	297.82	290.583	401.732	939.78	1531.08	1434.83
3-phenylpropionate and 3-(3-hydroxyphenyl)propionate degradation	615.658	648.937	1479.12	673.346	1390.19	2412.19	843.232	1544.81	1620.21	445.982	429.751	592.901	1377	2235.77	2098.23
superpathway of beta-D-glucuronide and D-glucuronate degradation	25851.3	25481.3	26261.8	25210	22599.7	23852	25205.9	24905.5	24328.9	25771.2	15545.6	14210.2	17180.7	15458	15509.3
superpathway of arginine, putrescine, and 4-aminobutyrate degradation	6800.3	7310.31	7138.98	7684.38	8153.05	6346.25	9982.82	7669.65	7044.86	5749.87	2240.05	2647.87	5206.48	6795.65	6252.1
superpathway of N-acetylglucosamine, N-acetylmannosamine and N-acetylneuraminate degradation	27495.5	27102.1	22872.5	26813.6	26693.9	26951.4	34160.9	29413	31583.9	39834.5	23625.2	19879.6	18479	16190.2	17219.5
1D-myo-inositol hexakisphosphate biosynthesis III (Spirodela polyrrhiza)	21.7291	9.19392	0	0	0	0	0	0	0	17.959	0	0	0	0	0
1D-myo-inositol hexakisphosphate biosynthesis V (from Ins(1,3,4)P3)	19.013	8.04468	0	0	0	0	0	0	0	14.9658	0	0	0	0	0
2,3-cis-flavanols biosynthesis	18.1076	7.6616	0	0	0	0	0	0	0	14.9658	0	0	0	0	0
2,3-trans-flavanols biosynthesis	18.1076	7.6616	0	0	0	0	0	0	0	14.9658	0	0	0	0	0
3-amino-5-hydroxybenzoate biosynthesis	0	0	11.4611	0	0	86.2489	0	0	0	0	0	0	0	0	0
3-phosphoinositide biosynthesis	27.1614	11.4924	0	0	0	0	0	0	0	22.4487	0	0	0	0	0
CMP-N-glycoloylneuraminate biosynthesis	0	0	0	0	0	0	0	0	0	0	0	0	0	0	0
CMP-legionaminate biosynthesis II	0	0	0	0	0	0	0	0	0	0	0	0	5.02556	0	0
D-myo-inositol (1,4,5)-trisphosphate biosynthesis	44.3636	18.7709	0	0	0	0	0	0	0	35.918	0	0	0	0	0
GDP-L-galactose biosynthesis	28.0668	11.8755	0	0	0	0	0	0	0	23.9453	0	0	0	0	0
L-ascorbate biosynthesis I (L-galactose pathway)	44.3636	18.7709	0	0	0	0	0	0	0	35.918	0	0	0	0	0
NAD/NADH phosphorylation and dephosphorylation	106.835	45.2034	0	0	0	0	0	0	0	86.8018	0	0	0	0	0
UDP-D-apiose biosynthesis (from UDP-D-glucuronate)	0	0	3.18363	0	0	30.6045	0	0	0	0	0	0	0	0	0
UDP-L-rhamnose biosynthesis	22.6345	9.577	6.36727	0	0	30.6045	0	0	0	14.9658	0	0	0	0	0
UDP-N-acetyl-beta-L-fucosamine biosynthesis	0	0	0	0	1.77433	0	0	0	0	0	0	0	0	0	0
adenosine 5'-phosphoramidate biosynthesis	0	0	0	0	0	0	0	0	0	0	0	0	0	0	0
all trans undecaprenyl diphosphate biosynthesis	0	0	0	0	0	0	0	0	0	0	0	0	0	0	0
alpha-amyrin biosynthesis	18.1076	7.6616	0	0	0	0	0	0	0	14.9658	0	0	0	0	0
alpha-linolenate biosynthesis	18.1076	7.6616	0	0	0	0	0	0	0	14.9658	0	0	0	0	0
aminopropanol phosphate biosynthesis I	0	0	0	0	0	0	0	0	0	0	0	0	0	1.96293	0
aminopropanol phosphate biosynthesis II	0	0	0	0	0	0	0	0	0	0	0	0	0	1.96293	0
arachidonate biosynthesis	42.5528	18.0048	0	0	0	0	0	0	0	34.4214	0	0	0	0	0
ascorbate glutathione cycle	36.2152	15.3232	0	0	0	0	0	0	0	29.9317	0	0	0	0	0
betalamic acid biosynthesis	26.256	11.1093	0	0	0	0	0	0	0	0	0	0	0	0	0
chlorophyll a biosynthesis II	18.1076	7.6616	0	0	0	0	0	0	0	14.9658	0	0	0	0	0
chlorophyll cycle	21.7291	9.19392	0	0	0	0	0	0	0	16.4624	0	0	0	0	0
choline biosynthesis I	39.8367	16.8555	0	0	0	0	0	0	0	20.9522	0	0	0	0	0
cis-zeatin biosynthesis	0	0	0	0	0	0	0	0	0	0	0	0	0	0	0
cyanide detoxification I	0	0	0	0	4.43583	0	0	0	0	0	0	0	0	0	0
dTDP-D-desosamine biosynthesis	0	0	0	0	0	0	0	0	0	0	0	0	0	1.96293	0
dTDP-D-olivose, dTDP-D-oliose and dTDP-D-mycarose biosynthesis	0	0	5.73054	0	0	47.2978	0	0	0	0	0	0	0	0	0
dTDP-L-rhamnose biosynthesis II	54.3227	22.9848	0	0	0	0	0	0	0	44.8975	0	0	0	0	0
delta-carotene biosynthesis	18.1076	7.6616	0	0	0	0	0	0	0	14.9658	0	0	0	0	0
dibenzothiophene desulfurization	23.5399	19.154	38.8403	15.9372	47.0198	61.2089	4.98954	0	0	0	0	0	0	0	0
docosahexanoate biosynthesis I	30.7829	13.0247	0	0	0	0	0	0	0	25.4419	0	0	0	0	0
dodecaprenyl diphosphate biosynthesis	0	0	0	0	0	0	0	0	0	0	0	0	0	0	0
dolichyl-diphosphooligosaccharide biosynthesis	26.256	11.1093	0	0	0	0	0	0	0	19.4556	0	0	0	0	0
eicosapentaenoate biosynthesis III (fungi)	18.1076	7.6616	0	0	0	0	0	0	0	14.9658	0	0	0	0	0
ergothioneine biosynthesis	0	0	1.91018	0	0	19.4756	0	0	0	0	0	0	0	0	0
ethylene biosynthesis I (plants)	57.0389	37.1587	71.9501	22.5777	43.4711	0	8.73169	0	0	23.9453	0	0	0	0	0
eumelanin biosynthesis	21.7291	9.19392	0	0	0.887165	2.78222	0	0	0	17.959	0	0	0	0	0
fatty acid beta-oxidation V (unsaturated, odd number, di-isomerase-dependent)	14.4861	12.6416	38.2036	11.2888	37.261	72.3378	2.49477	0	0	0	0	0	0	0	0
gibberellin inactivation I (2beta-hydroxylation)	10.8645	8.81084	0	7.30454	11.5332	2.78222	3.74215	0	0	1.49658	0	0	0	0	0
glycogen biosynthesis II (from UDP-D-Glucose)	36.2152	15.3232	0	0	0	0	0	0	0	29.9317	0	0	0	0	0
glycolipid biosynthesis	24.4452	10.3432	0	0	0	0	0	0	0	19.4556	0	0	0	0	0
glycolipid desaturation	18.1076	7.6616	0	0	0	0	0	0	0	14.9658	0	0	0	0	0
hexaprenyl diphosphate biosynthesis	0	0	3.18363	0	0	30.6045	0	0	0	0	0	0	0	0	0
hydrogen sulfide biosynthesis	0	0	0	0	0	0	0	0	0	0	0	0	0	0	0
hydroxycinnamic acid tyramine amides biosynthesis	0	0	0	0	0	2.78222	0	0	0	0	0	0	0	0	0
hypusine biosynthesis	89.6325	37.9249	0	0	0	0	0	0	0	74.8291	0	0	0	0	0
inositol pyrophosphates biosynthesis	18.1076	7.6616	0	0	0	0	0	0	0	14.9658	0	0	0	0	0
iron reduction and absorption	51.6066	21.8355	0	0	0	0	0	0	0	41.9043	0	0	0	0	0
jasmonic acid biosynthesis	104.119	44.0542	0	0	0	0	0	0	0	74.8291	0	0	0	0	0
kanamycin biosynthesis	0	0	10.8244	0	0	47.2978	0	0	0	0	0	0	0	0	0
linoleate biosynthesis I (plants)	28.0668	11.8755	0	0	0	0	0	0	0	22.4487	0	0	0	0	0
linoleate biosynthesis II (animals)	39.8367	16.8555	0	0	0.887165	5.56445	0	0	0	29.9317	0	0	0	0	0
lipoxin biosynthesis	0	0	15.9182	0	8.87165	0	0	0	0	0	0	0	0	0	0
lupeol biosynthesis	18.1076	7.6616	0	0	0	0	0	0	0	14.9658	0	0	0	0	0
lutein biosynthesis	27.1614	11.4924	0	0	0	0	0	0	0	22.4487	0	0	0	0	0
lysine biosynthesis IV	0	0	0	0	0.887165	5.56445	0	0	0	0	0	0	0	0	0
lysine biosynthesis V	0	0	0	0	0.887165	2.78222	0	0	0	0	0	0	0	0	0
mangrove triterpenoid biosynthesis	21.7291	9.19392	0	0	0	0	0	0	0	17.959	0	0	0	0	0
methanol oxidation to formaldehyde III	2.71614	2.29848	9.5509	1.99215	7.09732	30.6045	0	0	0	0	0	0	0	0	0
methanol oxidation to formaldehyde IV	0	0	0	0	0	0	16.216	0	0	0	0	0	0	0	0
mitochondrial L-carnitine shuttle	0	0	3.18363	0	0	27.8222	0	0	0	0	0	0	0	0	0
mono-trans, poly-cis decaprenyl phosphate biosynthesis	0	0	29.2894	0	0	172.498	0	0	0	0	0	0	0	0	0
mycolate biosynthesis	0	0	237.499	0	0	1752.8	0	0	0	0	0	0	0	0	0
mycolyl-arabinogalactan-peptidoglycan complex biosynthesis	0	0	119.705	0	0	1007.17	0	0	0	0	0	0	0	0	0
mycothiol-mediated detoxification	6.33765	5.36312	22.2854	4.64835	15.0818	89.0312	1.24738	0	0	0	0	0	0	0	0
pantothenate and coenzyme A biosynthesis III	0	0	0	0	0	0	0	0	0	0	0	0	0	1.96293	0
peptidoglycan biosynthesis II (staphylococci)	0	0	0	0	8.87165	0	0	0	0	0	0	0	0	0	0
peptidoglycan cross-bridge biosynthesis I (S. aureus)	0	0	0	0	1.77433	0	0	0	0	0	0	0	0	0	0
peptidoglycan cross-bridge biosynthesis III (Enterococcus faecalis)	0	0	0	0	0	11.1289	0	0	0	0	0	0	0	0	0
phosphatidate metabolism, as a signaling molecule	88.7271	37.5418	0	0	0	0	0	0	0	73.3326	0	0	0	0	0
phosphatidylcholine acyl editing	72.4303	30.6464	0	0	0	0	0	0	0	59.8633	0	0	0	0	0
phosphatidylcholine biosynthesis III	0	0	0	0	0	0	0	0	0	0	0	0	0	1.96293	0
phosphatidylcholine biosynthesis IV	0	0	0	0	0	0	0	0	0	0	0	0	0	1.96293	0
phosphatidylethanolamine biosynthesis III	0	0	0	0	0	0	0	0	0	0	0	0	0	0	0
phospholipid desaturation	18.1076	7.6616	0	0	0	0	0	0	0	14.9658	0	0	0	0	0
phosphopantothenate biosynthesis II	0	0	0	0	0	0	0	0	0	0	0	0	0	0	0
phycoerythrobilin biosynthesis	4.5269	1.9154	0	0	0	0	0	0	0	1.49658	0	0	0	0	0
phylloquinol biosynthesis	19.9183	8.42776	0	0	0	0	0	0	0	16.4624	0	0	0	0	0
phytyl diphosphate biosynthesis	18.1076	7.6616	0	0	0	0	0	0	0	14.9658	0	0	0	0	0
plastoquinol-9 biosynthesis I	27.1614	11.4924	0	0	0	0	0	0	0	22.4487	0	0	0	0	0
polymethylated quercetin glucoside biosynthesis I - quercetin series (Chrysosplenium)	0	0	0	0	0	0	0	0	0	0	0	0	0	1.96293	0
polymethylated quercetin glucoside biosynthesis II - quercetagetin series (Chrysosplenium)	0	0	0	0	0	0	0	0	0	0	0	0	0	1.96293	0
proline biosynthesis II (from arginine)	107.74	45.5865	0	0	0	0	0	0	0	88.2984	0	0	0	0	0
pyochelin biosynthesis	0	0	0	0	0	0	0	0	0	0	0	0	0	1.96293	0
pyridine nucleotide cycling (plants)	49.7958	21.0694	0	0	0	0	0	0	0	40.4077	0	0	0	0	0
pyruvate fermentation to propionate II (acrylate pathway)	0	0	7.00399	0	0	55.6445	0	0	0	0	0	0	0	0	0
rubber biosynthesis	0	0	0	0	0	0	0	0	0	0	0	0	0	1.96293	0
sedoheptulose bisphosphate bypass	0	0	0	0	0	0	0	0	0	0	0	0	0	1.96293	0
seleno-amino acid biosynthesis	90.5379	38.308	0	0	0	0	0	0	0	74.8291	0	0	0	0	0
senecionine N-oxide biosynthesis	18.1076	7.6616	0	0	0	0	0	0	0	14.9658	0	0	0	0	0
serotonin and melatonin biosynthesis	16.2968	6.89544	6.36727	0	0	33.3867	0	0	0	4.48975	0	0	0	0	0
sphingolipid biosynthesis (plants)	21.7291	9.19392	0	0	0	0	0	0	0	17.959	0	0	0	0	0
sphingomyelin metabolism	0	0	0	0	3.54866	2.78222	0	0	0	0	0	0	0	0	0
spirilloxanthin and 2,2'-diketo-spirilloxanthin biosynthesis	17.2022	13.7909	3.18363	11.2888	16.8561	22.2578	6.23692	0	0	1.49658	0	0	0	0	0
sulfolipid biosynthesis	36.2152	15.3232	0	0	0	0	0	0	0	29.9317	0	0	0	0	0
superpathway of carotenoid biosynthesis	56.1335	23.7509	0	0	0	0	0	0	0	47.8906	0	0	0	0	0
superpathway of mycolate biosynthesis	0	0	280.796	0	0	2069.97	0	0	0	0	0	0	0	0	0
superpathway of mycolyl-arabinogalactan-peptidoglycan complex biosynthesis	0	0	102.513	0	0	692.774	0	0	0	0	0	0	0	0	0
superpathway of phosphatidylcholine biosynthesis	0	0	0	0	0	0	0	0	0	0	0	0	0	1.96293	1.52156
superpathway of phylloquinol biosynthesis	48.8905	20.6863	0	0	0	0	0	0	0	40.4077	0	0	0	0	0
superpathway of plastoquinol biosynthesis	42.5528	18.0048	0	0	0	0	0	0	0	34.4214	0	0	0	0	0
superpathway of thiamin diphosphate biosynthesis III (eukaryotes)	63.3765	26.8156	0	0	0	0	0	0	0	52.3804	0	0	0	0	0
superpathway polymethylated quercetin/quercetagetin glucoside biosynthesis (Chrysosplenium)	0	0	0	0	0	0	0	0	0	0	0	0	0	1.96293	0
taurine biosynthesis	17.2022	14.557	28.6527	12.6169	41.6968	0	3.74215	0	0	0	0	0	0	0	0
thiazole biosynthesis III (eukaryotes)	18.1076	7.6616	0	0	0	0	0	0	0	14.9658	0	0	0	0	0
trans-zeatin biosynthesis	19.9183	8.42776	0	0	0	0	0	0	0	16.4624	0	0	0	0	0
triacylglycerol biosynthesis	78.768	33.3279	0	0	0	0	0	0	0	52.3804	0	0	0	0	0
tridecaprenyl diphosphate biosynthesis	0	0	0	0	0	0	0	0	0	0	0	0	0	0	0
tuberculosinol biosynthesis	0	0	14.008	0	0	119.636	0	0	0	0	0	0	0	0	0
ubiquinol-10 biosynthesis (eukaryotic)	38.0259	16.0894	0	0	0	0	0	0	0	28.4351	0	0	0	0	0
validamycin A biosynthesis	9.95917	8.42776	19.7385	7.30454	23.9535	0	2.49477	0	0	0	0	0	0	0	0
very long chain fatty acid biosynthesis I	22.6345	9.577	0	0	0	0	0	0	0	19.4556	0	0	0	0	0
vitamin E biosynthesis (tocopherols)	28.0668	11.8755	0	0	0	0	0	0	0	22.4487	0	0	0	0	0
zeaxanthin, antheraxanthin and violaxanthin interconversion	31.6883	13.4078	0	0	0	0	0	0	0	28.4351	0	0	0	0	0
dTDP-6-deoxy-alpha-D-allose biosynthesis	2888.16	2690.37	2093.56	2545.3	1819.58	4443.21	4584.14	4681.57	4153.08	5493.95	7.23673	5.54113	0	23.5551	6.08625
dTDP-3-acetamido-3,6-dideoxy-alpha-D-glucose biosynthesis	2422.79	2256.34	1753.55	2134.25	1523.26	3744.87	3861.9	3945.43	3496.79	4636.41	6.12339	4.35375	0	19.6293	4.56468
protein O-[N-acetyl]-glucosylation	1469.43	1361.85	1050.6	1282.94	906.683	2300.9	2370.03	2422.38	2143.19	2853.98	3.8967	2.77057	0	9.81463	3.04312
indole-3-acetate activation I	1487.54	1369.51	1050.6	1282.94	906.683	2300.9	2370.03	2422.38	2143.19	2868.95	3.8967	2.77057	0	9.81463	3.04312
3-hydroxypropionate cycle	19789.8	19249.4	13138.2	18853	19635.6	11365.4	22082.4	18628.4	20160.4	27157	273.326	281.41	293.158	390.622	0
dTDP-L-megosamine biosynthesis	1995.46	1865.6	1686.69	1770.36	1387.53	3374.84	3208.27	3568.29	3137.88	3775.88	20.0402	17.415	3.35038	82.4429	24.345
dTDP-N-acetylviosamine biosynthesis	3942.93	3797.09	3090.03	3690.12	2854.9	5984.56	5321.34	5588.15	5352.86	6044.7	31.1736	41.1627	48.5805	168.812	104.988
GDP-D-rhamnose biosynthesis	20754	20066.1	11441.3	19561.6	19627.6	9345.49	22136.1	18066.3	18570.9	28930.4	273.883	265.183	306.559	557.471	348.438
reductive TCA cycle I	9584.34	12166.2	9224.9	14059.9	17546.4	26639.8	11517.1	14744.6	17663.4	7571.21	215.432	349.487	274.731	1042.31	751.651
chlorate reduction	8309.57	8041.99	6490.15	7845.74	7105.31	15001.8	13905.8	13979.4	12382.3	15786	407.484	564.008	589.666	1218.98	1211.16
perchlorate reduction	8309.57	8041.99	6490.15	7845.74	7105.31	15001.8	13905.8	13979.4	12382.3	15786	407.484	564.008	589.666	1218.98	1211.16
superpathway of acetyl-CoA biosynthesis	3549.09	4667.44	3407.12	5487.7	7126.6	12300.2	4357.11	5802.1	7208.93	2734.26	71.8107	116.76	92.1353	351.364	252.579
nicotianamine biosynthesis	1550.91	1588.25	1825.5	1615.63	1467.37	798.498	308.104	750.647	1061.34	89.795	3.8967	0	0	0	10.6509
geosmin biosynthesis	1550.91	1588.25	1825.5	1615.63	1466.48	798.498	308.104	750.647	1061.34	89.795	3.8967	0	0	0	10.6509
wax esters biosynthesis II	13061	12529	8712.97	12138.8	12625.3	7720.67	16430.5	13272.3	14828	21459.5	192.052	183.253	2425.67	2481.14	1982.59
crepenynate biosynthesis	1560.87	1594	1894.9	1618.29	1499.31	798.498	311.846	750.647	1076.72	89.795	3.8967	1.58318	0	0	15.2156
sulfur reduction I	420.096	527.884	678.114	606.941	961.687	1455.1	470.264	562.079	851.125	281.358	0	6.33273	1.67519	5.88878	24.345
acetoin biosynthesis III	16874.5	16395.8	12800.1	16044.8	16752.3	17255.4	22030.1	19988.2	21232	27293.2	433.647	455.56	4491.18	4909.28	4023.01
acetyl-CoA biosynthesis III (from citrate)	919.865	1227.39	882.503	1452.94	1926.92	3527.86	1141.36	1544.81	1953.49	703.394	17.8135	29.2889	23.4526	88.3317	63.9056
glutathione amide metabolism	1551.82	1588.63	1825.5	1615.63	1467.37	798.498	308.104	750.647	1061.34	89.795	5.01005	0.791591	15.0767	3.92585	13.6941
long chain fatty acid ester synthesis for microdiesel production	21701.9	21136.4	16184.3	20721.7	21575	15552.6	25290.7	21961	23821.3	30304.3	619.019	596.464	6248.45	6770.13	5603.91
arsenate reduction (respiratory)	1021.27	1331.2	930.894	1558.52	2103.47	3497.26	1307.26	1606.46	2025.27	758.767	53.9972	53.4324	78.7338	125.627	158.242
arsenite oxidation I (respiratory)	1021.27	1331.2	930.894	1558.52	2103.47	3497.26	1307.26	1606.46	2025.27	758.767	53.9972	53.4324	78.7338	125.627	158.242
pyridoxal 5'-phosphate biosynthesis II	13175.1	12664.2	9247.18	12289.6	12848.8	7770.75	14509.6	11825.4	12848.9	19593.3	980.856	1233.3	1455.74	2426.18	2013.03
GDP-glucose biosynthesis	6335.84	6532.66	7154.9	6677.02	6029.18	3424.92	2109.33	3227.42	4481.23	933.868	138.611	126.259	257.979	335.66	305.834
3-methylbutanol biosynthesis	44248.6	43484.9	38664	42924.8	42894.5	45138.8	50201	48175.6	48883.3	55381	2216.11	2321.34	19576.2	20416.4	17260.6
thiosulfate disproportionation I (thiol-dependent)	11443.1	11092.1	6760.13	10834.6	11339.7	6596.65	14015.6	11567.9	12433.6	18752.2	1294.26	1226.97	978.31	1927.59	2049.54
thiosulfate disproportionation II (non thiol-dependent)	11443.1	11092.1	6760.13	10834.6	11339.7	6596.65	14015.6	11567.9	12433.6	18752.2	1294.26	1226.97	978.31	1927.59	2049.54
phenylethanol biosynthesis	17712.8	17323.3	13503.7	17037.5	18558.6	12556.2	21340.2	17667.4	18955.5	24906.1	1577.61	1655.61	4638.6	4791.5	4185.82
formaldehyde oxidation V (H4MPT pathway)	10215.4	9614.15	7500	9173.18	7664.22	13861	14853.9	15241.4	13269.4	17947	1042.09	1489.38	973.284	3874.82	3765.86
progesterone biosynthesis	3138.04	3300.23	3820.36	3419.19	4570.68	6582.74	3405.36	4735.97	5573.33	2439.43	291.696	316.24	852.671	696.839	602.538
beta-carotene biosynthesis	10659	10147	6124.04	9771.49	9846.65	5041.39	13289.6	10258.8	11136.4	18322.7	1893.8	1496.5	856.021	865.651	899.243
sulfide oxidation III (sulfur dioxygenase)	3972.8	4154.5	3037.82	4287.77	4619.47	7537.05	6214.47	5823.86	5896.35	5830.69	511.025	646.73	644.947	1745.04	1745.23
sulfur oxidation I (aerobic)	7336.29	7628.65	5688.52	7843.09	8266.61	12617.4	10720	10135.5	10244.3	10375.8	1010.92	1275.65	1263.09	3299.68	3295.7
sulfur oxidation II (Fe+3-dependent)	8002.65	8254.22	7138.34	8438.74	8758.98	11407.1	9075.97	10001.4	9649.5	8368.89	876.201	1141.08	1395.43	2928.69	2988.35
trans-lycopene biosynthesis II (plants)	123.132	85.4268	0	57.7723	26.615	58.4267	76.0904	65.2736	143.563	103.264	0	2.37477	0	0	0
superpathway of sulfur oxidation (Acidianus ambivalens)	47.0797	19.9202	0	0	4.43583	16.6933	42.4111	7.25263	0	31.4282	115.788	242.227	524.334	753.764	785.126
ethylmalonyl pathway	88.7271	73.5513	155.998	62.4206	42.5839	116.853	56.1323	72.5263	102.545	31.4282	0	0	0	9.81463	0
phosphatidylcholine biosynthesis VI	2277.93	2124.94	2325.33	2012.73	2212.59	3202.34	3145.9	3974.44	3189.16	3093.44	216.545	266.766	773.937	893.132	766.867
tetrathionate oxidation	37.1205	40.2234	22.9222	42.4992	50.5684	52.8623	24.9477	7.25263	15.3818	20.9522	1762.98	1349.27	4559.86	604.581	748.608
mannosylglycerate biosynthesis I	2148.46	2488.49	1588	2737.88	3468.82	5080.34	3674.79	3245.55	3589.08	2159.57	172.012	153.964	969.934	1130.65	989.015
[2Fe-2S] iron-sulfur cluster biosynthesis	6887.22	6777.45	6266.66	6696.94	6123.22	7987.77	7842.3	9087.54	7470.42	7707.4	808.844	953.867	1959.97	2581.25	2545.57
UDP-L-arabinose biosynthesis II (from L-arabinose)	134.901	102.665	252.144	79.0219	215.581	147.458	9.97907	29.0105	82.0362	52.3804	0	0	0	1.96293	12.1725
acetaldehyde biosynthesis II	21111.6	20791.3	16315.5	20556.3	22023.9	19609.1	24593.4	22668.1	23759.7	28925.9	2852.39	3245.52	7122.9	10107.1	9206.97
phosphatidylcholine resynthesis via glycerophosphocholine	4545	4221.16	4699.04	3983.63	4101.37	6933.3	6815.71	7546.36	6988.46	7048.9	602.319	599.234	2417.3	2324.11	2101.28
methylthiopropionate biosynthesis	3487.52	3892.09	4117.07	4188.82	4133.3	4326.36	2509.74	2444.14	3573.7	1385.84	342.91	387.484	928.054	510.361	468.641
glycolysis V (Pyrococcus)	12463.4	12436.7	10262.1	12417.1	9489.12	3227.38	2308.91	3724.22	2471.34	1852.77	508.798	856.897	0	3276.12	1127.48
stearate biosynthesis I (animals)	12.6753	33.711	0	49.1396	20.4048	89.0312	62.3692	50.7684	117.927	13.4692	0	1.97898	0	0	0
sucrose biosynthesis II	14585.7	14235.6	12453.1	13978.9	12206.5	17694.9	17928.7	18472.4	16335.5	18497.8	2459.38	2914.24	4713.98	5947.67	5608.48
superpathway of sulfide oxidation (Starkeya novella)	4826.58	5032.52	3969.99	5183.57	5624.63	8263.21	6537.54	6686.92	6660.31	5957.9	864.511	1046.09	1021.86	2510.58	2566.87
CMP-N-acetylneuraminate biosynthesis I (eukaryotes)	99.5917	103.432	57.3054	106.248	133.075	242.053	103.533	29.0105	174.327	56.8701	3697.41	2963.72	2015.25	1397.6	1745.23
citrulline biosynthesis	12680.7	12309.1	12796.3	12036.6	11534	18195.7	17172.7	16793.5	16032.9	16249.9	2099.77	2385.06	6940.3	6915.39	5940.18
betaxanthin biosynthesis (via dopamine)	16438.1	16455.6	11874.3	16468.4	17738.9	11123.3	17419.7	14338.4	17078.9	20628.9	4056.47	3536.43	3405.66	2439.92	2684.03
acetaldehyde biosynthesis I	32753	32323.1	26597.3	32007.8	33447.9	30743.6	36487.2	34344.8	35403.7	41551.1	5514.39	6246.84	13014.5	17742.9	16338.5
pyruvate fermentation to ethanol II	32753	32323.1	26597.3	32007.8	33447.9	30743.6	36487.2	34344.8	35403.7	41551.1	5514.39	6246.84	13014.5	17742.9	16338.5
isoleucine biosynthesis I (from threonine)	15499.2	15163.1	16235.9	14916.5	14915.9	18337.6	17392.3	20514.1	18955.5	16336.7	2258.42	2534.28	7658.96	8340.48	7924.29
peptidoglycan biosynthesis IV (Enterococcus faecium)	114.078	137.526	366.755	154.723	164.126	453.503	464.027	0	0	0	830.554	449.228	4653.67	1644.93	2506.01
superpathway phosphatidate biosynthesis (yeast)	8690.73	8539.62	9285.39	8428.78	8501.71	10633.7	9900.49	11829	11013.4	8989.97	1195.73	1351.64	4261.68	4544.18	4354.71
methanogenesis from trimethylamine	1200.53	1222.41	734.783	1238.45	779.818	80.6845	150.933	0	0	181.087	15.5868	51.4534	0	194.33	56.2978
sulfur disproportionation II (aerobic)	19.013	8.04468	0	0	0.887165	5.56445	26.1951	3.62631	0	14.9658	25.0502	57.7861	164.168	369.03	327.136
pyruvate fermentation to butanol I	27184.9	26734.8	27001.7	26404.6	27054.1	31188.7	29758.8	31287.8	31614.7	29141.5	4889.25	5615.54	12307.6	13461.8	12883.1
fatty acid beta-oxidation II (peroxisome)	2935.24	2963.89	4451.36	2984.9	4800.45	2732.14	2121.8	750.647	574.253	1300.53	29801.4	26077.8	22538	14413.8	17008
Methanobacterium thermoautotrophicum biosynthetic metabolism	2200.98	2250.59	1386.15	2286.99	1453.18	166.933	285.651	0	0	341.221	33.957	123.488	0	473.065	117.16
superpathway of sulfide oxidation (Acidithiobacillus ferrooxidans)	6263.41	6808.86	5419.18	7208.92	8119.34	11437.7	8115.48	9261.6	9003.47	6505.64	1237.48	1524.21	1613.21	3403.71	3528.5
thiazole biosynthesis I (E. coli)	26572	26307.2	24848.3	26113.1	25479.4	29861.6	29944.7	32480.9	28912.6	29334.5	4917.64	5737.85	11140	13565.8	13476.5
paromamine biosynthesis I	37.1205	51.3327	28.6527	61.7566	56.7786	63.9912	26.1951	7.25263	15.3818	20.9522	1784.69	1362.33	765.561	612.433	760.781
thiosulfate oxidation II (to tetrathionate)	19.013	20.3032	11.4611	21.2496	25.7278	8.34667	12.4738	3.62631	5.12726	10.4761	881.212	674.831	375.242	302.291	374.304
cephamycin C biosynthesis	19.013	20.3032	11.4611	21.2496	25.7278	13.9111	12.4738	3.62631	5.12726	10.4761	881.212	674.831	375.242	302.291	374.304
phosphopantothenate biosynthesis III	869.164	899.854	563.503	922.364	585.529	55.6445	117.254	0	0	139.182	11.1334	46.7039	0	168.812	48.69
cysteine biosynthesis III (mammalia)	19347	18974.3	19562.8	18701	18919.7	21217.2	21536.1	24006.2	22831.7	20579.5	3302.73	3692.37	10279	10752.9	10377.1
isoleucine biosynthesis I	23916.5	23497.7	24862.9	23190.6	23142.6	27585.8	26250	30080.3	28184.6	25028.8	4080.96	4560.75	12962.6	13985.9	13362.4
phosphatidylethanolamine biosynthesis II	94.1594	82.3622	62.3992	73.7095	110.896	50.08	56.1323	25.3842	46.1453	56.8701	1819.2	1412.99	939.78	800.874	943.368
pyruvate fermentation to acetate VIII	22619.1	22369.9	18002.2	22187.2	23613.7	20502.2	25475.3	23770.5	24887.7	29137	4458.38	4814.45	9990.82	12244.7	11535
UDP-N-acetyl-D-galactosamine biosynthesis I	982.336	923.989	929.621	881.193	1317.44	881.965	689.803	859.436	1004.94	534.28	7649.23	7131.44	8752.86	4239.92	4662.06
histamine biosynthesis	591.213	616.759	1977.67	635.495	1191.46	1894.69	491.469	1769.64	1692	224.487	2974.85	2389.42	4925.05	4730.65	4369.92
superpathway of thiosulfate metabolism (Desulfovibrio sulfodismutans)	15976.3	16420	14002.9	16745.3	17783.2	14320.1	18483.7	16789.8	18247.9	14911.9	3957.38	3775.1	3417.38	6293.14	6530.54
superpathway of leucine, valine, and isoleucine biosynthesis	28725	28198.5	29642.2	27812.4	27433.8	32307.2	31104.8	35153.5	32881.1	30048.4	5227.15	5846.69	15775.2	17136.3	16332.4
mycothiol oxidation	48.8905	44.8203	304.992	41.8351	161.464	470.196	11.2265	0	0	0	0	0	0	21.5922	0
CMP-pseudaminate biosynthesis	643.725	620.972	1152.48	604.285	1405.27	1185.23	711.009	4634.43	1368.98	610.606	4753.98	4130.52	5566.65	4901.43	5590.22
methanogenesis from dimethylamine	783.153	797.955	473.088	808.812	503.91	80.6845	92.3064	0	0	110.747	16.1435	43.5375	0	186.478	38.039
archaetidylserine and archaetidylethanolamine biosynthesis	483.472	494.173	297.988	502.021	311.395	36.1689	59.8744	0	0	71.836	7.23673	25.7267	0	100.109	24.345
trans-lycopene biosynthesis I (bacteria)	248.979	272.37	438.705	289.526	444.47	745.636	275.672	141.426	281.999	155.645	4016.94	3201.19	2172.72	1902.08	2323.42
pyruvate fermentation to butanol II	20519.5	20040.4	20927.3	19689.1	17345.9	20168.3	16688.8	19545.8	16299.6	18509.7	3584.97	4151.89	8380.97	9327.83	8782.45
cob(II)yrinate a,c-diamide biosynthesis I (early cobalt insertion)	24976.7	24560	23756.3	24254.4	24382	26870.7	27820.4	30500.9	28902.4	29113	5107.46	6313.73	11470	14423.6	13318.2
pyrrolysine biosynthesis	246.263	252.067	151.541	256.323	157.028	13.9111	29.9372	0	0	35.918	2.78336	11.8739	0	43.1844	12.1725
fosfomycin biosynthesis	1.81076	4.59696	0	6.64049	2.6615	11.1289	8.73169	7.25263	15.3818	1.49658	0	0.395795	0	0	0
peptidoglycan cross-bridge biosynthesis II (E. faecium)	14.4861	17.6217	48.3912	19.9215	21.292	66.7734	63.6166	0	0	0	134.158	69.66	901.251	270.884	412.343
methanogenesis from methylamine	947.932	964.595	577.511	976.817	608.596	94.5956	116.007	0	0	139.182	25.0502	64.1188	0	237.514	59.3409
pyrimidine deoxyribonucleotides de novo biosynthesis III	52975.5	52098.9	45633.6	51455.9	52712.7	51368.2	57410.9	57002	54830.9	61476.6	11576.5	15111.5	20859.4	26515.2	24847.1
superpathway of citrulline metabolism	19641.3	19141.3	19425.3	18774.7	18241	23651.7	24482.4	23498.5	22739.4	23235.9	4054.24	4586.08	12136.7	12213.3	10658.5
NAD biosynthesis II (from tryptophan)	24995.7	25291.3	22749	25508.1	27092.3	20875	23686.6	21105.1	24303.2	21670.5	4382.68	4677.91	13172	14451.1	13363.9
CDP-archaeol biosynthesis	852.867	869.974	528.483	882.522	566.012	136.329	111.017	0	0	133.196	28.3903	58.5777	0	274.81	45.6468
superpathway of thiamin diphosphate biosynthesis I	32552	32340.7	30601.1	32185.8	31880.3	35389.9	36385	38366.4	35014.1	35720.4	7421.55	8601.82	15870.7	18936.4	18835.4
neurosporene biosynthesis	335.896	389.975	750.701	429.64	900.473	1296.52	471.511	921.084	1086.98	278.364	4317.55	3486.17	2653.5	2367.29	2933.57
norspermidine biosynthesis	233.588	192.306	292.258	162.028	513.669	89.0312	125.986	2277.32	215.345	46.3941	257.182	337.218	1328.42	1358.35	1632.64
peptidoglycan cross-bridge biosynthesis IV (Weissella viridescens)	4.5269	9.577	31.8363	13.281	8.87165	41.7334	34.9268	0	0	0	46.7604	25.3309	132.34	78.5171	178.023
puromycin biosynthesis	32.5936	30.6464	104.423	29.2182	87.8294	250.4	7.48431	0	0	0	0	0	11.7263	7.85171	10.6509
Kdo transfer to lipid IV<SUB>A</SUB> II (Chlamydia)	200.994	172.769	637.363	152.067	385.917	80.6845	148.439	348.126	220.472	142.175	2854.61	2314.22	1370.3	1191.5	1430.27
benzoate biosynthesis I (CoA-dependent, beta-oxidative)	787.68	790.677	1300.83	792.875	1320.99	748.418	396.668	1704.37	599.889	347.207	3440.79	3331.81	3705.52	3735.45	3988.01
4,4'-diapolycopenedioate biosynthesis	85.1056	78.5314	58.5789	73.7095	114.444	58.4267	174.634	47.1421	112.8	92.7881	10.0201	6.72852	55.2812	19.6293	28.9097
palmitoleate biosynthesis II	1136.25	1084.88	1262.63	1047.21	1723.76	1121.24	1899.77	2451.39	1507.41	971.282	7271.25	5722.41	5226.59	4296.85	5056.15
Yang cycle	746.032	506.432	1265.81	330.697	394.789	1964.25	356.752	1374.37	2368.79	303.806	67.3573	68.8684	293.158	247.329	321.049
glycine betaine biosynthesis IV (from glycine)	57.9443	59.7605	37.5669	61.0925	54.1171	33.3867	16.216	0	0	13.4692	1.67002	3.56216	0	17.6663	4.56468
glycine betaine biosynthesis V (from glycine)	57.9443	59.7605	37.5669	61.0925	54.1171	33.3867	16.216	0	0	13.4692	1.67002	3.56216	0	17.6663	4.56468
trans-cinnamoyl-CoA biosynthesis	196.467	196.52	336.828	196.559	338.897	186.409	96.0486	507.684	143.563	91.2915	1857.61	1503.23	1259.74	1050.17	1129
glycolysis VI (metazoan)	24386.4	24148.6	24240.8	23974.2	24262.2	27758.2	30458.6	30076.6	28579.4	28013	6603.8	7119.57	13694.7	13179.1	12624.4
superpathway of methanogenesis	1384.32	1456.85	949.996	1510.05	909.345	222.578	336.794	0	0	413.057	60.6772	165.838	0	551.582	155.199
glucosylglycerate biosynthesis I	6.33765	10.3432	54.1218	13.281	15.0818	367.254	1.24738	0	0	0	0	1.18739	0	0	0
succinate fermentation to butyrate	753.275	696.439	1444.73	654.753	1470.03	742.854	878.158	1066.14	881.889	779.72	819.978	896.872	2884.67	3415.49	3210.49
NAD/NADP-NADH/NADPH mitochondrial interconversion (yeast)	5323.63	5192.65	4934.63	5096.58	7233.95	3719.83	3264.4	5918.14	3527.56	2259.84	12163.3	12727.2	10488.4	18394.6	18779.1
GDP-D-perosamine biosynthesis	593.929	599.52	1183.04	603.621	1087.66	1174.1	570.055	1454.15	948.543	613.599	2284.02	2127.4	2614.97	3399.79	3447.86
Entner-Doudoroff pathway III (semi-phosphorylative)	316.883	288.076	336.828	266.948	402.773	445.156	227.024	598.342	512.726	89.795	52.3272	60.1609	132.34	84.4058	94.3368
L-ascorbate biosynthesis V	8406.44	8546.13	9083.54	8648.58	8536.31	9693.27	8794.06	10237.1	9357.25	7300.33	1542.54	1737.94	5005.46	5745.49	5486.75
fatty acid beta-oxidation VI (peroxisome)	3581.68	3614.74	5155.58	3638.99	5402.84	3424.92	2696.84	1015.37	779.344	1701.61	13817.7	11699.3	12431.6	10309.3	11078.5
fatty acid beta-oxidation (peroxisome, yeast)	2616.55	2640.19	3801.89	2657.53	3972.73	2490.09	1953.4	728.889	558.871	1227.2	10541.7	8891.15	9397.8	7773.19	8360.98
beta-carotene biosynthesis (engineered)	317.788	347.453	552.679	369.211	564.237	918.134	351.762	181.316	358.908	199.045	3215.89	2554.46	1619.91	1503.6	1719.36
isoleucine biosynthesis III	114.983	114.541	84.0479	114.216	560.689	8.34667	142.202	3499.39	358.908	53.877	227.122	260.829	1531.12	1692.04	2023.68
superpathway NAD/NADP - NADH/NADPH interconversion (yeast)	5266.59	5138.25	4867.78	5044.12	7129.26	3686.45	3243.2	5845.62	3501.92	2252.36	11084.4	11411.6	10081.3	16983.2	17345.8
zeaxanthin biosynthesis	3308.26	3527.78	4049.58	3688.79	3873.36	2938.03	1599.15	1921.95	2450.83	821.624	12920.4	11163	14086.7	5959.45	6930.71
L-ascorbate biosynthesis IV	10496.1	10619.4	11822.7	10709.8	10814.5	12380.9	11408.6	12761	12079.8	9560.17	2044.66	2240.99	6995.58	7942	7440.44
benzoate biosynthesis III (CoA-dependent, non-beta-oxidative)	446.352	450.885	730.325	454.21	744.332	422.898	230.766	1011.74	338.399	214.011	1531.4	1600.99	1941.54	1931.52	2060.19
oleate biosynthesis I (plants)	7775.4	8458.02	8375.5	8958.69	9121.84	8864.17	3859.41	4101.36	6168.09	2361.61	30172.2	28313.6	22253.2	12368.4	14299.6
sulfate reduction III (assimilatory)	989.579	967.277	1784.11	950.919	1682.07	1580.3	1207.47	1392.5	1645.85	643.531	5514.39	4586.48	3976.9	3829.67	3784.12
phycocyanobilin biosynthesis	46.1743	22.2186	0	4.64835	7.98449	0	9.97907	10.8789	10.2545	32.9248	0.556672	0	1.67519	3.92585	0
streptomycin biosynthesis	325.031	294.588	904.152	272.26	839.259	703.903	1140.11	572.958	0	393.601	74.0374	64.5146	249.603	141.331	220.626
pyruvate fermentation to acetone	1284.73	1289.06	3093.22	1292.24	2397.12	3277.46	965.475	1726.13	2527.74	377.139	1184.04	1678.57	4987.03	7730	7011.36
NAD/NADP-NADH/NADPH cytosolic interconversion (yeast)	5210.46	5085	4802.19	4992.99	7026.35	3653.06	3223.24	5773.09	3476.28	2244.87	10181.5	10342.1	9704.36	15774.1	16116.4
gluconeogenesis III	315.977	270.837	379.489	237.73	450.68	203.102	195.839	910.205	20.509	25.4419	307.283	301.596	1559.6	830.318	1090.96
CMP-N-acetylneuraminate biosynthesis II (bacteria)	6978.66	7316.82	10667.7	7564.85	11770.9	13015.2	7159.99	12024.9	11177.4	5847.15	25317.4	24221.5	25653.8	18267	19918.8
xanthan biosynthesis	1416.01	1752.97	1159.48	2000.12	1335.18	990.472	2447.37	747.021	1220.29	1409.78	321.2	320.198	629.871	751.801	564.499
thiamin formation from pyrithiamine and oxythiamine (yeast)	0.905379	0.38308	0	0	4.43583	0	1.24738	0	0	0	9.46342	4.74954	110.562	23.5551	22.8234
lanosterol biosynthesis	121.321	84.6606	277.613	57.7723	62.9887	289.351	44.9058	68.9	97.418	61.3599	325.653	350.279	795.714	349.401	441.253
(R)- and (S)-3-hydroxybutyrate biosynthesis	6207.28	6136.56	6618.77	6084.68	6321.05	9504.08	9196.96	10570.7	8454.85	8322.5	1188.49	1438.32	5382.38	6355.96	5921.92
superpathway of NAD biosynthesis in eukaryotes	33806.9	34009.8	31936.3	34158.7	35073.2	28804.4	30871.5	28589.9	31537.8	28786.8	7754.44	8281.23	20532.8	22271.4	20758.7
chorismate biosynthesis II (archaea)	831.138	886.83	602.343	927.677	671.584	347.778	376.71	471.421	333.272	264.895	77.9341	93.0119	0	634.025	260.187
demethylmenaquinol-6 biosynthesis I	976.904	1101.35	1311.02	1192.63	1506.41	1652.64	833.253	1280.09	1317.71	477.41	5650.22	4464.97	3323.57	2512.55	3070.51
demethylmenaquinol-9 biosynthesis	976.904	1101.35	1311.02	1192.63	1506.41	1652.64	833.253	1280.09	1317.71	477.41	5650.22	4464.97	3323.57	2512.55	3070.51
UDP-N,N'-diacetylbacillosamine biosynthesis	19.013	17.2386	0	15.9372	82.5064	0	22.4529	572.958	61.5271	8.9795	37.297	41.9543	237.877	274.81	339.308
(R,R)-butanediol biosynthesis	956.986	972.64	2175.7	984.121	1952.65	1972.6	734.709	1998.1	1804.8	314.282	864.511	1209.55	3782.57	5270.46	5156.57
beta-alanine biosynthesis IV	56.1335	26.4325	138.17	4.64835	63.8759	0	8.73169	0	35.8908	29.9317	0	2.77057	0	0	10.6509
phosphatidylcholine biosynthesis V	8133.93	8395.96	8066.69	8588.15	8855.69	11771.6	8976.18	9533.58	10105.8	8044.13	2739.38	2572.27	2829.39	4124.11	4304.5
superpathway of polyamine biosynthesis III	35.3098	31.7956	89.1417	29.2182	188.079	19.4756	42.4111	968.226	87.1634	17.959	76.264	83.117	499.206	604.581	725.785
ketogenesis	2087.8	2160.19	4313.82	2213.28	3710.13	4493.29	1409.54	2418.75	3466.03	511.831	1754.07	2439.29	6786.19	9975.59	9546.28
lipoate biosynthesis and incorporation III (Bacillus)	19988.1	21886.9	23464.7	23279.6	28261.5	26205.8	20231.3	15527.9	21519.1	12949.9	54979.1	49494.6	50401.4	38080.8	41426
(R)-acetoin biosynthesis I	831.138	806	2568.56	787.562	2060.89	2734.93	1168.8	2534.79	2450.83	698.904	1273.67	1725.67	4228.17	4628.58	4286.24
formaldehyde assimilation III (dihydroxyacetone cycle)	3932.97	3805.51	4381.95	3712.04	5720.44	4120.47	2839.05	9693.14	3086.61	3299.96	5347.95	7465.89	7905.21	14598.3	14675.5
beta-alanine biosynthesis III	25474.7	26986.8	29522.5	28095.9	31678	40645.5	33165.5	35051.9	35808.8	29072.6	69411.4	60747.9	66541.8	50584.6	54756.4
spheroidene and spheroidenone biosynthesis	541.417	524.819	741.787	512.646	785.141	356.125	414.132	366.258	481.962	106.257	2218.89	1885.57	1175.98	1756.82	1906.52
vancomycin resistance I	40.7421	34.4772	75.7705	29.8822	105.573	66.7734	86.0695	130.547	46.1453	26.9385	58.4505	87.8666	393.669	290.513	173.458
CDP-3,6-dideoxyhexose biosynthesis	27.1614	52.865	15.2814	71.7173	54.1171	136.329	104.78	126.921	158.945	22.4487	6.68006	11.0823	8.37594	39.2585	25.8665
beta-caryophyllene biosynthesis	279.762	352.05	209.483	405.07	262.601	183.627	457.79	134.174	220.472	263.399	58.4505	56.9945	118.938	133.479	98.9015
3-dehydroquinate biosynthesis II (archaea)	380.259	405.682	275.066	424.328	306.959	158.587	172.139	217.579	153.818	121.223	35.627	42.3501	0	290.513	118.682
unsaturated, even numbered fatty acid beta-oxidation	9139.8	9112.32	10205.5	9092.16	9329.43	14183.8	13841	12663.1	13725.7	10899.6	1350.49	1709.44	10463.2	10709.7	8931.57
4-hydroxybenzoate biosynthesis V	3792.63	3809.73	5710.16	3822.27	6832.95	5300.14	3502.65	5580.9	5624.6	1526.51	9125.52	8317.64	9367.65	10766.7	12607.7
thio-molybdenum cofactor biosynthesis	154.82	124.118	48.3912	101.6	148.157	102.942	274.425	210.326	123.054	173.604	20.5969	31.2678	63.6571	56.9249	57.8193
methane oxidation to methanol II	75.1465	84.6606	279.523	91.6388	217.356	108.507	73.5957	58.021	71.7816	17.959	12.8035	7.52011	38.5293	41.2215	31.9528
methanogenesis from acetate	5428.65	5596.8	4355.85	5720.12	4571.56	1900.26	2139.26	3212.91	2363.67	2533.71	1054.89	1354.81	241.227	2598.91	1218.77
DIMBOA-glucoside activation	328.653	400.701	292.258	453.546	374.384	242.053	490.222	232.084	246.109	282.854	1838.69	1429.61	954.857	789.096	915.98
plant sterol biosynthesis	188.319	177.749	381.399	169.997	212.92	294.916	169.644	148.679	343.526	100.271	20.0402	33.2468	26.803	170.775	109.552
spermidine biosynthesis II	15.3914	14.174	43.2974	13.281	96.701	8.34667	21.2055	522.189	46.1453	8.9795	37.297	39.1837	257.979	329.772	395.606
adenine and adenosine salvage VI	12526.8	12185.4	8591.99	11935	12438.1	7765.19	14448.5	11154.5	12848.9	18960.2	4456.71	4003.07	3167.78	5121.28	5441.1
(S,S)-butanediol biosynthesis	484.378	490.342	1105.99	494.717	1037.98	1018.29	340.536	1287.34	979.307	152.651	441.441	619.024	1851.08	2451.7	2474.06
gamma-linolenate biosynthesis II (animals)	10613.8	11934.9	16154.4	12903.8	15534.3	16590.4	11165.3	7872.73	14628.1	6089.59	31545.5	27779.7	28237	18932.4	20372.2
CDP-abequose biosynthesis	446.352	581.515	626.539	680.651	962.575	1733.33	543.86	714.384	1030.58	330.745	2675.92	2054.97	1640.01	1413.31	1544.39
vibriobactin biosynthesis	6476.18	6682.83	7268.87	6834.4	7823.03	5653.48	3321.78	4489.38	5619.48	1722.57	637.389	685.122	5363.95	5855.41	4639.24
menaquinol-12 biosynthesis	1879.57	2088.93	2528.44	2242.49	2887.72	3029.84	1688.96	2404.25	2476.47	957.813	5886.8	5232.81	5095.92	4131.96	4814.22
menaquinol-13 biosynthesis	1879.57	2088.93	2528.44	2242.49	2887.72	3029.84	1688.96	2404.25	2476.47	957.813	5886.8	5232.81	5095.92	4131.96	4814.22
CMP-legionaminate biosynthesis I	3.62152	3.44772	0	3.32025	16.8561	0	3.74215	130.547	10.2545	1.49658	7.79341	8.7075	48.5805	56.9249	73.035
pyrimidine deoxyribonucleosides salvage	21717.3	21199.3	21987.4	20819.3	22500.3	25140.2	25951.8	24245.5	25790.1	26802.3	50706.7	43968.5	43194.7	32425.6	35342.8
betaxanthin biosynthesis	17.2022	11.8755	0	7.96859	15.0818	5.56445	6.23692	0	5.12726	0	0	1.58318	0	0	1.52156
heptaprenyl diphosphate biosynthesis	6136.66	6683.59	8759.45	7084.74	9723.33	8594.29	6608.64	6284.4	7701.15	3500.51	13490.4	12583.9	12960.9	15100.8	16343.1
hydrogen oxidation II (aerobic, NAD)	17409.5	17598.3	16482.9	17736.8	20671.8	17341.6	19143.6	19451.5	21698.6	22465.2	6259.22	6216.36	9166.63	9934.37	10316.2
hydrogen production II	17409.5	17598.3	16482.9	17736.8	20671.8	17341.6	19143.6	19451.5	21698.6	22465.2	6259.22	6216.36	9166.63	9934.37	10316.2
pyrroloquinoline quinone biosynthesis	109.551	97.3023	77.0439	88.3186	155.254	69.5556	178.376	181.316	102.545	83.8086	18.9268	26.5183	56.9564	56.9249	51.7331
phosphinothricin tripeptide biosynthesis	55.2281	49.4173	215.85	45.1554	169.449	197.538	44.9058	14.5053	5.12726	11.9727	11.6901	10.2907	13.4015	19.6293	25.8665
nitric oxide biosynthesis (plants)	14691.6	14217.6	12414.3	13870	14954.9	8942.07	14307.5	12242.4	11767.1	12373.7	29676.7	31403.6	19390.3	24509.1	23934.2
mannosylglucosylglycerate biosynthesis I	37.1205	34.8603	183.377	33.2025	104.686	840.232	16.216	0	0	47.8906	4.45337	3.95795	72.0331	37.2956	7.60781
hexitol fermentation to lactate, formate, ethanol and acetate	3049.32	2574.3	5226.25	2225.89	3899.09	2976.98	3263.16	7111.2	3491.66	2342.15	2682.6	3050.79	7963.84	9251.27	7901.47
nitrate reduction III (dissimilatory)	1974.63	2147.93	2411.92	2275.03	3197.34	3653.06	1614.12	3564.67	2532.87	941.35	3449.7	3234.44	8173.24	4078.96	4248.2
superpathway of (R,R)-butanediol biosynthesis	1236.75	1213.21	3309.71	1195.95	2775.94	3335.89	1463.18	3187.53	3025.08	779.72	1599.32	2110.38	4891.55	5352.9	4975.51
L-alanine fermentation to propionate and acetate	0	0	17.1916	0	0	139.111	0	0	0	0	0	0	0	1.96293	0
ammonia oxidation III	3028.49	2966.57	4479.37	2921.15	5309.69	3413.79	1920.97	8326.02	3665.99	622.578	2078.06	2861.2	7479.71	10829.5	11014.6
methane oxidation to methanol I	1151.64	1228.54	1915.27	1284.94	2306.63	1933.65	790.842	1501.29	1686.87	425.029	1018.15	1416.16	2683.65	4826.84	5430.45
superpathway of aspartate and asparagine biosynthesis; interconversion of aspartate and asparagine	29926.4	30593.5	34721.3	31082.8	37816.3	37632.4	28944.3	39113.4	36726.6	25380.5	57479.7	52308.7	58695.2	49338.2	52229.1
superpathway of 2,3-butanediol biosynthesis	404.704	438.626	1468.29	463.506	1229.61	1655.42	572.549	1559.31	1594.58	276.868	512.138	634.856	2444.1	2612.66	2639.91
TCA cycle VI (obligate autotrophs)	28112.9	28282.8	32539.9	28407.4	30482.1	25532.5	24844.2	32636.8	31286.5	16585.1	6329.92	7307.97	22385.5	23602.2	22516.1
hydrogen production I	16759.5	16821	15099.3	16866.2	19745.6	15535.9	18662.1	20706.2	20304	22133	5999.25	5869.25	10146.6	10633.2	11038.9
actinorhodin biosynthesis	229.966	190.391	684.481	161.364	644.969	1196.36	510.18	304.61	20.509	157.141	85.7275	78.3675	140.716	113.85	194.76
cyanide detoxification II	162.968	147.103	164.912	135.466	477.295	225.36	165.902	2745.12	487.09	52.3804	163.105	164.255	1154.2	1234.68	1472.87
succinate to cytochrome bo oxidase electron transfer	14781.2	16087.8	17713.7	17046.1	18252.5	16660	18992.7	13700.2	16878.9	10733.5	24030.4	21670.2	27995.7	33171.5	32159.7
arsenate detoxification II (glutaredoxin)	31593.2	32383.3	33152.4	32962.7	38650.3	33645.4	35036.5	33855.3	36885.5	31799.4	60413.4	52873.5	58080.4	48929.9	52822.5
sulfide oxidation II (sulfide dehydrogenase)	905.379	940.844	1726.8	966.856	1470.03	1502.4	629.929	971.852	1410	199.045	705.86	882.624	2264.85	4018.11	3768.91
UDP-L-arabinose biosynthesis I (from UDP-xylose)	18.1076	7.6616	3.18363	0	0	30.6045	0	0	0	14.9658	0	0.395795	3.35038	1.96293	0
NADH to cytochrome bo oxidase electron transfer	14739.6	16038.8	17688.3	16991.7	18138.1	16648.8	18954	13689.3	16873.8	10718.5	23607.3	21323.9	27327.3	32716.1	31622.6
superpathway of pyrimidine deoxyribonucleoside salvage	31529.8	30880.1	31759.9	30403.5	32004.5	35189.6	36084.3	34105.5	35675.5	37389.1	62140.7	56139.2	53389.9	42648.5	45268
superpathway of bacteriochlorophyll a biosynthesis	437.298	396.871	733.509	367.219	704.409	389.511	592.508	500.431	666.544	128.706	115.788	80.3465	177.57	404.363	324.093
ubiquinol-10 biosynthesis (prokaryotic)	17.2022	16.4724	8.27745	15.9372	25.7278	19.4756	17.4634	39.8894	30.7636	5.98633	3.34003	5.14534	0	3.92585	6.08625
pyrimidine deoxyribonucleotides biosynthesis from CTP	2799.43	2392.72	4531.58	2094.41	4160.81	3928.5	3440.29	4032.46	3512.17	1370.87	2770	2921.37	7600.33	6679.84	7190.9
meso-butanediol biosynthesis I	118.605	135.227	594.066	147.419	447.131	709.467	204.571	605.594	733.198	101.768	171.455	203.835	1137.45	1150.27	1148.78
meso-butanediol biosynthesis II	118.605	135.227	594.066	147.419	447.131	709.467	204.571	605.594	733.198	101.768	171.455	203.835	1137.45	1150.27	1148.78
teichoic acid (poly-glycerol) biosynthesis	1555.44	1284.85	2001.23	1086.38	1873.69	1048.9	2161.72	2364.36	1656.11	1433.73	2124.26	2798.67	3643.53	4131.96	3409.82
formate to trimethylamine N-oxide electron transfer	1384.32	1483.67	1526.87	1556.53	2209.04	1919.73	1209.96	2770.5	1604.83	674.959	1521.94	1780.68	4169.54	3301.64	3441.77
trehalose biosynthesis IV	37111.5	36450	34760.2	35964.9	27573.1	27132.2	28885.7	28354.1	26882.2	36277.2	11405.6	14798	7988.97	12733.5	11416.3
phospholipases	12831	13572.1	17732.2	14115.7	15837.7	16106.3	14096.7	12869.8	15381.8	9587.11	21149.6	19390.4	28195.1	25586.7	24831.9
sulfite oxidation II	4344.01	5184.22	7100.14	5800.47	7949	10622.5	5718.01	5758.59	8101.07	3084.46	1330.45	1381.72	5469.49	5290.09	4528.17
diploterol and cycloartenol biosynthesis	109.551	150.167	381.399	179.957	261.714	439.591	107.275	29.0105	56.3999	44.8975	23.3802	39.5795	23.4526	135.442	95.8584
formaldehyde oxidation IV (thiol-independent)	3052.03	2910.64	3242.85	2806.94	2893.93	3700.36	3849.43	4873.77	3394.25	3515.47	848.368	1000.97	2429.02	2396.73	2128.66
trypanothione biosynthesis	21.7291	19.9202	24.1956	18.5934	34.5995	25.04	12.4738	76.1526	20.509	5.98633	18.3702	36.4132	72.0331	100.109	82.1643
lysine biosynthesis I	44438.7	45624	48898.1	46493.4	51296.8	46810.9	44078.8	44618.2	46694	33478.6	76731.6	72285.3	70106.6	64439	66466.4
phospholipid remodeling (phosphatidate, yeast)	32.5936	39.8403	0	45.1554	78.0706	19.4756	34.9268	435.158	61.5271	16.4624	28.9469	30.872	212.749	210.033	243.45
superpathway of cholesterol biosynthesis	2265.26	1912.33	2389.64	1653.48	1549.88	3986.93	1908.5	2578.31	2676.43	2437.93	602.319	654.645	1561.28	1277.87	1338.97
ubiquinol-9 biosynthesis (prokaryotic)	11.7699	14.174	8.27745	15.9372	25.7278	19.4756	28.6898	39.8894	30.7636	2.99317	3.34003	5.14534	0	3.92585	6.08625
bisbenzylisoquinoline alkaloid biosynthesis	66.0927	80.8298	191.018	91.6388	272.36	297.698	116.007	337.247	374.29	74.8291	115.788	145.257	380.268	388.659	517.331
phytochelatins biosynthesis	19.9183	8.42776	0	0	1.77433	11.1289	34.9268	0	25.6363	32.9248	1.11334	0	11.7263	0	0
serine racemization	2919.85	3319.39	3420.5	3612.43	3956.76	4190.03	2219.1	2041.61	3327.59	1110.46	6828.14	5910.41	5578.38	4948.54	5415.24
glutathione redox reactions II	26992.1	28032.6	31323.1	28795.8	33478.1	32755.1	30681.9	29180.9	32629.9	24404.8	45011.4	41192	52222.3	44686	47235.4
acyl-ACP thioesterase pathway	26300.4	25069.9	25367.8	24167.4	15870.5	15494.2	13739.9	15034.7	11761.9	18292.7	45003	48412.1	27809.8	23759.3	22788.4
methionine salvage I (bacteria and plants)	26202.6	25677.5	20042.2	25292.3	23039.7	16896.4	25369.3	22780.5	23344.4	30958.3	9509.63	10318	7344.02	7993.04	7819.31
folate transformations II	593.929	618.674	1258.17	636.823	959.026	1911.39	540.117	420.652	420.435	314.282	135.828	210.167	177.57	586.915	500.594
menaquinol-9 biosynthesis	16904.3	16736.4	15717.6	16613.2	17997	14723.5	20780.2	19212.2	20088.6	24605.3	6157.35	6311.75	11042.8	11508.6	11124.1
glutathione redox reactions I	21285.5	22389.5	26184.1	23199.2	26852.7	29622.3	25664.9	23962.7	27056.6	19009.6	33974.8	31946.2	44895	37874.7	39457.1
diacylglyceryl-N,N,N-trimethylhomoserine biosynthesis	228.156	203.415	373.122	185.27	267.924	222.578	239.498	239.337	297.381	88.2984	47.3171	47.0996	118.938	164.886	138.462
photosynthetic 3-hydroxybutyrate biosynthesis	14750.4	14776.9	15397.3	14796.3	16343.4	19703.7	18685.8	19614.7	18724.8	16993.7	4141.08	4990.58	10642.5	15546.4	15122.8
citrulline-nitric oxide cycle	31443.8	30649.1	27657.5	30066.2	31302.7	21375.8	30516	27313.4	26313.1	27797.5	49645.7	51642.2	37204.2	43115.7	42272
isopropanol biosynthesis	507.918	550.103	2036.89	581.043	1405.27	2220.21	627.434	1272.84	1861.2	227.481	472.614	509.389	3414.03	4722.8	4368.4
heptadecane biosynthesis	1595.28	1712.75	2935.95	1798.91	2769.73	2428.88	2059.43	2172.16	2189.34	911.419	622.359	633.668	1092.22	1020.72	1014.88
octaprenyl diphosphate biosynthesis	6167.44	6693.94	8843.5	7080.09	8605.51	9161.86	8740.42	9972.36	10295.5	5030.01	10876.8	8980.6	15714.9	13506.9	12997.2
bacteriochlorophyll a biosynthesis	172.022	155.913	290.347	144.099	278.57	153.022	233.261	195.821	261.49	50.8838	45.6471	31.6636	70.3579	158.997	127.811
superpathway of demethylmenaquinol-6 biosynthesis I	0	0	30.5629	0	0	264.311	1.24738	3.62631	0	0	0	0.395795	1.67519	3.92585	1.52156
glycine betaine biosynthesis III (plants)	1888.62	2259.79	2155.32	2532.02	2556.81	3219.03	1092.71	1095.15	2291.89	612.102	673.016	749.241	1043.64	278.736	470.163
mevalonate pathway I	27214.8	27219.7	24971.8	27223.4	29264	21245.1	27198	22193	28743.4	29333	54675.8	47200.2	43012.1	24691.7	29337.2
methanol oxidation to formaldehyde II	6178.31	6254.16	5336.41	6309.8	6054.02	8087.93	8993.64	7821.96	7901.11	8099.51	1526.39	1961.56	3980.25	6571.88	6889.63
superpathway of menaquinol-6 biosynthesis I	0	0	34.3832	0	0	292.134	1.24738	3.62631	0	0	0	0.395795	1.67519	5.88878	1.52156
biotin biosynthesis from 8-amino-7-oxononanoate I	43217.4	43924.7	44417.4	44443.5	50030.8	54478.7	51102.8	51696.7	51236.7	45053.1	73519.7	71281.6	67218.6	62136.4	63648.4
volatile esters biosynthesis (during fruit ripening)	1818	1974.78	3034	2089.76	2917.89	2133.97	2159.22	1312.73	2548.25	1017.68	783.794	752.011	1020.19	787.134	622.319
superpathway of demethylmenaquinol-9 biosynthesis	1043	1102.5	5107.82	1146.15	3080.24	5750.86	1791.24	3521.15	4978.57	686.931	1139.51	1181.45	9771.37	8676.14	8441.62
formate to dimethyl sulfoxide electron transfer	1373.46	1510.1	1512.86	1610.32	2232.11	2320.37	1272.33	2571.06	1727.89	722.849	2309.07	2086.63	3760.8	2844.28	2965.52
superpathway of fatty acid biosynthesis II (plant)	48168	49200.5	49298.6	49957.8	48526.2	49429	35283.5	36408.2	42515.2	27430.9	75957.3	75031.7	65819.8	55431.1	57709.8
C20 prostanoid biosynthesis	43.4582	36.3926	59.8523	31.2103	62.1016	58.4267	51.1428	47.1421	61.5271	14.9658	10.5768	7.52011	6.70075	39.2585	31.9528
staphyloxanthin biosynthesis	46.1743	44.8203	58.5789	43.8273	80.7321	11.1289	53.6375	7.25263	66.6544	8.9795	8.35008	5.93693	38.5293	17.6663	25.8665
demethylmenaquinol-8 biosynthesis I	40940.3	38956.9	37489.8	37502.2	31608.8	26055.5	30781.7	30707.6	29271.5	40338.9	68402.7	66149.3	47324.1	35896	37547.6
paromamine biosynthesis II	0	26.0494	16.5549	45.1554	22.1791	61.2089	0	0	0	0	118.014	70.8474	58.6316	0	51.7331
ubiquinol-7 biosynthesis (prokaryotic)	11.7699	14.174	8.27745	15.9372	25.7278	19.4756	17.4634	39.8894	30.7636	2.99317	3.34003	5.14534	0	3.92585	6.08625
aerobic respiration (alternative oxidase pathway)	47.9851	23.3679	10.8244	5.31239	28.3893	0	18.7108	36.2631	10.2545	29.9317	4.45337	5.93693	0	3.92585	7.60781
UDP-sugars interconversion	0	0	8.91417	0	0	61.2089	0	0	0	0	0	0	0	1.96293	0
GDP-D-glycero-alpha-D-manno-heptose biosynthesis	27.1614	44.0542	118.431	56.4442	83.3936	464.631	18.7108	134.174	0	59.8633	11.1334	20.1856	41.8797	29.4439	31.9528
trehalose biosynthesis VII	33408.5	32797	31053.2	32348.5	24174.4	23239.9	25653.7	24289	22877.8	33031.1	10857.9	14092.7	6968.78	11125.9	9598.01
menaquinol-11 biosynthesis	4439.07	4807.27	6714.92	5077.32	6799.24	5814.85	4841.1	3981.69	5578.46	2728.27	10474.3	8984.16	8831.59	6564.03	7572.81
menaquinol-10 biosynthesis	4439.07	4808.03	6714.92	5078.65	6800.12	5817.63	4841.1	3981.69	5578.46	2728.27	10474.3	8984.16	8834.94	6564.03	7572.81
trehalose biosynthesis VI	33412.1	32808.5	31053.2	32365.8	24175.3	23239.9	25655	24310.8	22877.8	33032.6	10881.8	14128.7	6982.18	11151.4	9613.23
(5R)-carbapenem carboxylate biosynthesis	12.6753	14.9401	8.91417	16.6012	27.5021	22.2578	17.4634	39.8894	30.7636	2.99317	3.8967	5.54113	0	1.96293	6.08625
adenine and adenosine salvage II	40110.1	40065.6	38055.9	40032.9	42141.2	45389.2	45442.2	47896.3	43597.1	42763.4	66552.3	60788.2	59117.4	50146.9	53724.8
lipid IVA biosynthesis	57647.3	57562.3	58983.2	57500	54047	60491.1	53748.5	57462.6	54666.9	53035.9	87601.8	86992.3	76686.8	70757.6	71406.9
superpathway of menaquinol-9 biosynthesis	1150.74	1216.28	5477.12	1264.35	3357.92	6123.68	1970.87	3833.01	5383.62	761.761	1240.26	1285.94	9885.28	8895.98	8650.08
hydrogen production VI	23326.2	23084.4	19864	22907	25677.2	17906.4	24144.4	21892.1	23580.3	26480.5	7216.14	9237.47	8932.1	17246.3	16239.6
superpathway of hydrogen production	24004.3	24134.8	23207.4	24230.5	25694.1	22630.6	22582.6	24343.4	25344	26908.6	8981.9	9500.67	12332.7	14643.4	14810.9
peptidoglycan biosynthesis V (beta-lactam resistance)	4650.03	3968.71	8138	3468.99	8090.95	6579.96	7698.86	7825.58	4419.7	3720.5	5956.95	7377.23	10583.8	11463.5	11180.4
GDP-L-fucose biosynthesis I (from GDP-D-mannose)	18830.1	19894.5	19599.7	20675.2	22491.4	27838.9	20040.5	21061.6	22729.1	19506.5	36702.5	33806.9	26116.2	23156.6	25353.8
photorespiration	211.859	103.815	47.7545	24.5698	125.09	0	9.97907	163.184	35.8908	131.699	20.5969	26.5183	0	17.6663	34.9959
mycothiol biosynthesis	93.254	69.7205	439.341	52.4599	268.811	350.56	76.0904	14.5053	0	46.3941	23.3802	19.7898	53.606	66.7395	92.8153
phosphatidylethanolamine biosynthesis I	57727.9	58014.4	61224.5	58224.5	54929.7	58487.9	49447.6	53074.7	51467.4	47440.2	83510.2	83641.1	73324.7	70775.3	70693.3
UDP-N-acetylmuramoyl-pentapeptide biosynthesis II (lysine-containing)	10262.5	8816.58	16897.5	7756.1	16874.8	13986.2	16166.1	15680.2	9608.49	8319.5	13037.3	15796.2	21305	22306.7	22032.2
benzoyl-CoA biosynthesis	5735.58	5986.39	7370.75	6170.35	7887.79	5884.4	4198.7	5501.12	6086.06	1885.69	4878.12	5390.34	8672.45	14168.4	14702.8
zymosterol biosynthesis	685.372	673.071	1049.96	664.049	961.687	1955.9	467.769	181.316	271.745	290.337	149.188	218.083	160.818	708.617	584.28
UDP-N-acetyl-alpha-D-fucosamine biosynthesis	150.293	153.998	309.449	156.716	291.877	392.294	341.783	790.536	410.181	175.1	133.045	138.924	773.937	726.283	692.311
UDP-N-acetyl-alpha-D-quinovosamine biosynthesis	150.293	153.998	309.449	156.716	291.877	392.294	341.783	790.536	410.181	175.1	133.045	138.924	773.937	726.283	692.311
ppGpp biosynthesis	41495.3	42576.6	43121	43369.7	51153.1	45241.7	45835.1	44288.2	47632.3	41301.2	62031.1	57581.1	65794.7	57421.5	60270.6
NADH repair	505.202	515.242	329.824	522.607	393.901	91.8134	76.0904	518.563	46.1453	77.8223	36.1837	58.5777	207.723	331.735	328.657
autoinducer AI-2 biosynthesis I	41985.1	42543.3	43473.8	42952.7	46238.2	46474.3	47206	46221	45960.8	41633.4	62156.3	61226.8	57665	58348	57912.2
selenate reduction	37991.5	38465	40602.1	38812.4	43241.3	47000.1	42685.5	44465.9	43961.1	37101.8	58688.8	56845.3	51930.8	52255.1	53269.9
1-butanol autotrophic biosynthesis	22171.8	22265	22699.3	22333.3	24142.4	25343.3	22926.9	23864.8	23739.2	22104.5	7454.39	8778.74	12485.2	18155.1	17822.1
pyruvate oxidation pathway	13907.5	14879.2	17407.5	15591.9	18191.3	17828.5	16134.9	15194.3	17330.1	10821.8	22287.5	19132	24801.2	22632.5	23865.7
indole-3-acetate biosynthesis V (bacteria and fungi)	28316.6	28105.8	28312.7	27951.2	31080.1	28567.9	33290.2	31737.5	30599.5	29379.4	41130.8	43887.8	39021.8	39203.6	38959.6
4-hydroxybenzoate biosynthesis II (bacteria and fungi)	1737.42	1749.91	4702.23	1759.07	3740.29	5937.27	3614.92	5599.03	5557.95	2205.96	1395.02	1785.83	8493.2	8758.58	8026.24
cysteine biosynthesis II (RNA-dependent)	1804.42	1828.06	1431.36	1845.39	1369.78	523.058	636.166	1095.15	692.18	785.706	428.637	525.22	83.7594	1105.13	497.551
superpathway of menaquinol-10 biosynthesis	1148.02	1018.61	1690.51	923.693	1731.75	987.69	1328.46	1080.64	1548.43	270.881	305.056	291.701	474.078	1197.39	1005.75
CMP-KDO biosynthesis II (from D-arabinose 5-phosphate)	53846.5	53793.2	55682.4	53754.1	50284.5	54181	48105.4	51475.5	48714.1	45861.3	75353.3	76868.2	67005.8	64309.4	63770.2
thiamin salvage III	25443.9	25811.2	22710.8	26080.5	27845.5	24294.4	31639.9	27088.6	27938.4	32853	41399.1	37533.7	41494.4	29496.9	31717
CMP-KDO biosynthesis I	50992.8	50831.6	52097.6	50713.4	46442.2	50119	44077.6	47308.9	44135.5	42740.9	70701.2	72898.4	62221.5	60044	59184.2
enterobactin biosynthesis	6410.08	6688.57	5441.47	6892.83	8323.39	5258.4	4041.52	4090.48	4629.92	2388.55	985.866	1003.74	6193.17	6946.8	5581.09
NAD biosynthesis III	8091.37	9029.96	11897.2	9718.36	10337.3	9061.7	9623.57	6092.21	9300.85	6192.86	15009	14700.6	14982.9	12197.6	11732.8
formaldehyde oxidation I	30028.7	29441.6	23646.1	29011	27894.3	20499.4	33486	28321.5	29512.5	39614.5	14346	12986.8	8841.64	8858.69	8764.19
Fe(II) oxidation	344.949	406.831	1385.52	452.218	1164.85	1747.24	495.212	1410.64	1502.29	258.909	410.267	521.262	2088.96	2190.63	2306.69
glutamate dependent acid resistance	18857.2	18235.4	17209.4	17779.3	18175.4	23443	25153.5	22787.8	22185.7	25635	31912.3	31377.9	23735.7	23916.3	22537.4
pantothenate and coenzyme A biosynthesis I	57436.3	58046.2	59810.9	58493.4	57868.9	63284.5	58325.2	59950.2	58620	57199.4	84100.3	82271.2	75289.6	69012.6	70148.6
salicylate biosynthesis I	452.69	416.791	1074.16	390.461	841.92	478.543	144.697	1552.06	343.526	47.8906	526.055	755.178	1571.33	1107.09	1163.99
cellulose biosynthesis	4564.02	5140.17	4379.41	5562.74	5891.67	5222.23	6057.3	4670.69	4506.86	3419.69	7248.98	6460.57	9402.83	7041.02	7212.2
flavin biosynthesis I (bacteria and plants)	64750	64590.7	66623.9	64473.9	61320	65974.9	59731	62503.1	59891.5	58775.3	89138.2	88804.6	78405.5	73900.3	74129
(S)-acetoin biosynthesis	515.161	543.973	1437.09	565.106	1390.19	1819.57	720.988	1744.26	1661.23	321.765	521.602	646.73	2166.02	2259.33	2512.1
phosphate acquisition	17963.6	19278.9	20548.4	20243.5	21677	25151.3	20746.5	20655.5	22267.7	15209.8	28266.7	24822.7	27528.4	27484.9	27960.2
phosphate utilization in cell wall regeneration	17963.6	19278.9	20548.4	20243.5	21677	25151.3	20746.5	20655.5	22267.7	15209.8	28266.7	24822.7	27528.4	27484.9	27960.2
putrescine biosynthesis I	41522.5	41211.3	38412.4	40983.1	42606.1	37014.7	43991.5	42279.2	42423	46347.7	64966.4	60097.6	52483.6	42081.2	43954.9
trehalose biosynthesis I	15219.4	17076.9	20276.6	18439.3	21714.3	23309.5	15830.6	12771.9	18417.1	8976.5	21412.9	19500	23191.3	29787.4	29621.8
thiamin diphosphate biosynthesis IV (eukaryotes)	32877.9	33404.9	30049.7	33791.5	36318.8	33005.5	39848.9	35378.3	36931.7	40329.9	50368.2	45674.4	48810	39089.7	41056.3
phospholipid biosynthesis II	0	0	0	0	0	0	1.24738	3.62631	0	0	0	0.395795	1.67519	3.92585	1.52156
UDP-D-galacturonate biosynthesis II (from D-galacturonate)	0	0	5.09381	0	0	44.5156	0	0	0	0	0	0	0	1.96293	0
UDP-alpha-D-glucuronate biosynthesis (from myo-inositol)	0	0	5.09381	0	0	44.5156	0	0	0	0	0	0	0	1.96293	0
ureide biosynthesis	19942.8	20469.1	26132.5	20855.1	25759.7	23632.2	19731.1	19799.7	24334	13595	27217.4	24325.2	28928.8	33548.4	34513.6
pyridoxal 5'-phosphate biosynthesis I	62568.9	62165.4	65214.8	61869.5	59342.5	64903.7	58458.7	61067.1	58927.6	57504.7	84919.7	84091.1	75256.1	71342.6	71883.1
phosphopantothenate biosynthesis I	63401	63234.6	65319.2	63112.6	59980.4	65271	59160.9	61415.2	59096.8	58097.3	86287.5	86033.6	76443.9	70555.4	71288.2
4-methyl-5(beta-hydroxyethyl)thiazole salvage (yeast)	55181	55511.7	51469.2	55754.2	61411.4	59011	65123.4	62158.6	62434.7	63919	78784.1	76085.7	71703.1	67615	68980
aspartate biosynthesis	48128.1	49331.5	48469.5	50214.1	56586.1	56326.1	54652.9	54880.6	57599.6	51569.2	69039	61807	69841.9	62603.6	66110.3
thiamin diphosphate biosynthesis III (Staphylococcus)	34348.3	34843.8	31550.4	35207.2	36866.2	33703.9	40208.2	35871.5	37280.3	41245.8	51271.7	46760.4	49330.9	39474.5	41302.8
capsanthin and capsorubin biosynthesis	3.62152	1.53232	0	0	0	0	0	0	0	0	1.11334	11.0823	3.35038	0	6.08625
ornithine de novo biosynthesis	30752.1	31801	34355.2	32570.3	36410.2	35812.8	28943.1	28274.4	34091.2	25236.9	44273.2	42732.4	42058.9	38928.8	40172.3
proline to cytochrome bo oxidase electron transfer	11437.7	12236.3	12460.1	12822.1	14032.3	12695.3	14929.9	11042.1	13494.9	9446.43	15503.9	13926.5	18341.6	19171.9	19337.5
fatty acid beta-oxidation III (unsaturated, odd number)	41206.5	42082.9	41342	42725.6	48894.4	48858.6	47539.1	45517.5	50324.1	45099.5	58374.8	52381.1	61387.3	53002.9	56150.2
adenosylcobalamin biosynthesis II (late cobalt incorporation)	0	0	0	0	0	0	2.49477	14.5053	0	0	0	0.791591	3.35038	15.7034	6.08625
polyisoprenoid biosynthesis (E. coli)	20397.3	21469.7	24947	22256.3	25508.7	26180.7	26429.6	28448.4	28943.4	18439.4	30790.6	26943	36738.5	29730.5	30120.8
nonaprenyl diphosphate biosynthesis II	115.889	133.312	1221.24	146.091	487.941	1341.03	276.919	641.857	1199.78	77.8223	131.931	137.737	2248.1	2388.88	1906.52
ketogluconate metabolism	13152.4	12957.7	12130.9	12814.8	14758	10778.3	11800.3	11292.3	11879.9	9552.69	16955.1	18129.4	16493.9	16967.5	15752.7
superpathway of menaquinol-11 biosynthesis	0	0	0	0	0	0	1.24738	3.62631	0	0	0	0.395795	1.67519	5.88878	1.52156
superpathway of menaquinol-12 biosynthesis	0	0	0	0	0	0	1.24738	3.62631	0	0	0	0.395795	1.67519	5.88878	1.52156
superpathway of menaquinol-13 biosynthesis	0	0	0	0	0	0	1.24738	3.62631	0	0	0	0.395795	1.67519	5.88878	1.52156
adenosylcobalamin biosynthesis I (early cobalt insertion)	0	0	0	0	0	0	2.49477	14.5053	0	0	0	0.791591	3.35038	17.6663	6.08625
salinosporamide A biosynthesis	245.358	236.743	790.178	230.425	904.909	1616.47	402.905	297.358	102.545	255.916	129.148	116.76	412.096	237.514	287.575
all-trans-decaprenyl diphosphate biosynthesis	123.132	108.412	184.014	97.6152	189.853	105.725	144.697	116.042	169.2	28.4351	30.617	29.2889	48.5805	127.59	106.509
cis-vaccenate biosynthesis	58997.2	58969	56703.7	58948.3	63034.9	62188.3	64718	62481.4	63624.2	64821.5	80396.2	78577.6	75316.5	68296.1	69789.5
CDP-tyvelose biosynthesis	0	0	0	0	0	0	1.24738	3.62631	0	0	0	0.395795	1.67519	25.518	1.52156
nonaprenyl diphosphate biosynthesis I	133.996	140.973	1221.24	146.091	487.941	1341.03	276.919	641.857	1199.78	92.7881	131.931	137.737	2248.1	2388.88	1908.04
acetyl-CoA fermentation to butyrate II	49316	49917.2	50506.4	50358.2	54002.7	47787.5	48620.5	46075.9	50882.9	47187.3	66131.5	62878	63710.7	58960.4	60465.3
rhamnolipid biosynthesis	58.8496	52.4819	209.483	47.8116	126.865	144.676	33.6794	293.731	123.054	10.4761	44.5337	66.8894	350.114	321.92	279.967
S-adenosyl-L-methionine cycle I	53539.6	53843.8	54499.3	54066.9	55680.3	56192.6	56630	56106.3	55400.1	53314.3	71397.6	70853.7	65394.3	64943.4	64607
pyocyanin biosynthesis	66.0927	58.2281	221.581	52.4599	138.398	147.458	34.9268	326.368	128.182	10.4761	48.9871	74.8053	365.191	333.698	292.14
superpathway of pyridoxal 5'-phosphate biosynthesis and salvage	64233.9	63559.1	65439.6	63064.1	59977.7	62074.2	60374.6	61310.1	59430.1	60732.8	83744.6	83024.4	73363.2	69613.2	69959.9
fatty acid beta-oxidation I	43073.4	43997.5	43477	44675.2	50990.7	50942.5	50046.3	47758.5	52585.2	47381.8	59862.8	53819.5	62658.7	54447.7	57610.9
reductive monocarboxylic acid cycle	61153.8	61229.9	58625.3	61285.8	64568.8	62664	65838.2	64008.1	64019	66154.9	81288.6	79976.8	74187.4	70565.2	71361.2
alanine biosynthesis I	65392.8	65378.7	65261.3	65368.4	63896.3	60210.1	59299.4	58699.1	58281.6	60253.9	84137.1	83920.5	74135.4	70955.9	71408.4
tetrahydrofolate biosynthesis	67190	66871.9	68232.3	66638.7	63648.8	68195.1	64313.9	65614.5	63547.3	65138.8	87324	86818.1	77985	73211.3	73820.1
superpathway of tetrathionate reduction (Salmonella typhimurium)	1703.02	2026.88	1776.47	2264.41	3284.29	4075.96	1842.39	2846.66	3342.97	1092.51	589.515	743.699	1256.39	2063.04	2127.14
ethylene biosynthesis III (microbes)	2542.3	2734.42	3023.18	2875.33	2712.95	2005.98	2750.48	3390.6	1850.94	1538.49	734.807	1002.15	2000.17	1943.3	1736.1
superpathway of menaquinol-8 biosynthesis I	26983	27404.8	29351.2	27714.1	26782.6	26400.5	26276.1	27404	27441.1	24373.3	38867.9	35729.6	36313	29469.4	29770.9
superpathway of demethylmenaquinol-8 biosynthesis	25579.7	25992	28093.7	26294.4	25247	24923.2	24688.2	25877.4	25872.2	22839.3	36987.5	33910.2	34592.6	27893.2	28155
myo-inositol biosynthesis	63241.6	62533.6	62382	62014.2	57394.3	61075.4	58590.9	60037.2	59389.1	63528.4	24018.7	29525.9	28367.6	37692.1	35778
beta-alanine biosynthesis I	66.998	42.5219	175.1	24.5698	89.6037	2.78222	3.74215	65.2736	0	29.9317	8.35008	15.0402	31.8286	23.5551	22.8234
rhizobactin 1021 biosynthesis	57.0389	63.2082	555.862	67.733	226.227	600.96	125.986	293.731	522.981	38.9111	65.6873	62.5357	1048.67	1069.79	871.855
superpathway of Clostridium acetobutylicum solventogenic fermentation	3779.96	3787.51	8159.02	3793.05	6592.53	8750.09	2912.64	5007.94	7024.35	1176.31	2714.33	3603.32	9453.09	12466.5	11627.8
phenylalanine biosynthesis II	2544.12	2627.54	2853.17	2688.74	3763.36	2609.73	2157.97	2763.25	2527.74	1089.51	1528.62	2167.77	3551.4	7158.79	7291.32
superpathway of menaquinol-7 biosynthesis	24000.7	24429	25676	24743.1	25380	24002.2	22706.1	22124.1	23867.4	19255	34130.1	31947.4	30624.1	26197.2	27088.4
coenzyme M biosynthesis II	1983.69	2171.68	1816.58	2309.56	1887	1288.17	1237.41	1403.38	1158.76	1299.03	437.544	648.313	653.323	1988.44	1454.61
isoleucine biosynthesis IV	15554.4	15540.4	16073.5	15530.1	17700.7	20471.6	16646.3	20561.2	19540	16293.3	18645.2	17787.8	20616.5	24781.9	26817.5
arginine biosynthesis III (via N-acetyl-L-citrulline)	33027.3	35384.7	34488.3	37113.7	34825.7	31895.4	35206.2	23382.5	31758.3	28177.7	46902.4	43198.7	44474.6	35837.2	37812.3
colanic acid building blocks biosynthesis	45549.6	46466.4	45108.3	47138.9	48985.7	52848.3	48095.4	48164.7	49698.5	48148.1	63928.2	62078.1	53451.9	50321.6	52136.3
xanthine and xanthosine salvage	40781	40540.2	40164.1	40363.6	44782.3	45720.3	47284.6	48719.5	49919	49559.3	57376.7	49838.2	58008.4	46454.6	49881.4
superpathway of histidine, purine, and pyrimidine biosynthesis	1393.38	1239.26	2704.18	1126.23	2595.85	2465.05	1600.39	3677.08	1958.61	278.364	440.884	514.138	760.535	2169.03	1472.87
superpathway of Clostridium acetobutylicum acidogenic and solventogenic fermentation	5600.67	5607.14	11049.1	5611.88	9324.11	11963.6	4444.43	7336.03	9936.63	1857.26	3967.96	5258.54	12723.1	16828.2	15892.7
thiamin salvage II	51980.5	52437.9	49312.6	52773.3	57161.8	52678.6	58958.9	56392.8	56292.2	57462.8	67811	67247.6	62451	61855.7	62516.4
4-amino-2-methyl-5-diphosphomethylpyrimidine biosynthesis	42803.6	43411.4	40772.2	43857.1	49190.7	42339.9	50099.9	47189.2	47299	47482.1	55879.8	55706.2	51932.5	53607.5	54105.2
factor 420 polyglutamylation	26.256	33.3279	33.7465	38.5149	14.1946	61.2089	76.0904	50.7684	35.8908	133.196	90.7375	117.947	50.2556	72.6283	73.035
GDP-mannose biosynthesis	59037.1	59095.8	55498.4	59138.9	63093.4	61768.2	66146.3	63159.5	64316.4	66047.2	79118.7	75995.1	69610.8	65263.4	66712.9
thiosulfate oxidation III (multienzyme complex)	5.43227	5.36312	0	5.31239	5.32299	5.56445	11.2265	7.25263	10.2545	4.48975	1.11334	0	10.0511	0	0
methanogenesis from CO<SUB>2</SUB>	5464.87	5691.42	4870.96	5857.58	5018.7	4482.16	4294.74	5062.33	4199.23	5013.55	1785.25	2360.92	1055.37	3941.56	3183.11
superpathway of geranylgeranyldiphosphate biosynthesis I (via mevalonate)	25198.5	25414.7	24422.3	25573.2	27359.3	22410.8	25474.1	22635.4	27041.2	24234.2	36961.3	32349.1	32857.1	23743.6	26491.9
menaquinol-8 biosynthesis	53306.9	53645.3	49137.5	53893.6	59188.1	56557.1	62426.6	58376.4	60229.9	61596.3	71663.7	69096.4	65705.9	60018.4	61568.5
peptidoglycan biosynthesis III (mycobacteria)	68517.3	68186.3	68420.7	67943.5	66656.3	65296	64675.6	64664.4	64008.7	66282.1	86176.7	85825.4	77308.2	72310.3	73141.5
superpathway of threonine metabolism	0	0	0	0	0	0	1.24738	10.8789	0	0	0	0.395795	1.67519	11.7776	4.56468
formaldehyde oxidation III (mycothiol-dependent)	119.51	125.267	510.018	129.49	369.948	403.422	87.3169	25.3842	0	107.754	36.1837	35.6216	209.398	221.811	71.5134
pyruvate fermentation to ethanol III	64416.8	64339.4	62234.9	64282.6	65953.7	65112.4	67095.6	65821.2	65521.3	68125.9	81892.6	81167.7	75239.4	71077.6	71689.9
nitrite oxidation	19.013	19.5371	137.533	19.9215	61.2144	136.329	29.9372	105.163	117.927	8.9795	18.9268	21.7687	256.304	263.032	213.019
palmitate biosynthesis II (bacteria and plants)	67212.6	66889.6	67452.3	66652.6	63800.5	66119.6	63016.6	63663.6	62485.9	63718.5	84367.5	84320.6	74875.9	69870.4	70551.8
callose biosynthesis	18.1076	7.6616	10.1876	0	7.09732	2.78222	0	0	0	14.9658	0	0	5.02556	7.85171	6.08625
fatty acid activation	38441.5	39367.6	37789.7	40046.8	45355.4	43884	42437.3	41644.6	45745.4	41678.3	51764.4	46059.9	53503.8	46117	48782.8
sulfite oxidation I (sulfite oxidoreductase)	6147.52	6380.96	5727.36	6552.17	7186.93	9147.95	6896.79	7854.59	7644.75	6089.59	2801.17	2739.7	2454.15	4475.47	4856.82
TCA cycle III (helicobacter)	61155.6	61344.1	61169.7	61482.3	62982.5	61334.1	60652.8	60903.9	61675.8	61147.4	78010.3	75659.8	72467	66500	67653.2
mevalonate pathway II (archaea)	478.04	635.913	542.491	751.704	345.995	584.267	1218.69	1164.05	774.216	1598.35	1178.47	1647.3	175.895	1152.24	1048.36
UDP-N-acetylmuramoyl-pentapeptide biosynthesis I (meso-DAP-containing)	71182.7	70711.9	70711	70366.6	68692.3	68999.2	68357.9	68414	67587.5	70574.3	88957.3	88418.7	79645.1	73837.4	74800
superpathway of unsaturated fatty acids biosynthesis (E. coli)	67518.6	67140.9	66001.8	66863.8	66543.6	67057.2	67549.6	66894.6	66500.6	69475.9	84744.9	84152.8	77299.9	71285.6	72164.6
pyruvate fermentation to acetate VI	1508.36	1733.82	6348.8	1899.18	3267.43	6674.56	2814.1	3655.32	6096.31	1614.81	1062.13	1059.15	11228.8	11465.5	9742.56
pyrimidine ribonucleosides salvage I	69547.6	69042.5	67208.4	68672	66249.1	64483.6	65436.5	63928.3	63608.8	67962.8	88180.2	87363.5	73869.1	68284.3	69565.8
dTDP-L-rhamnose biosynthesis I	69424.5	68741.8	64958.2	68241	63333.9	63048	67871.4	64747.8	62409	72600.7	88594.9	88132.9	71438.4	66513.8	68153.8
acetyl-CoA biosynthesis II (NADP-dependent pyruvate dehydrogenase)	1292.88	1570.63	1292.56	1774.34	1712.23	2273.08	745.936	797.789	1522.8	553.736	518.818	586.173	939.78	412.215	544.719
glutathionylspermidine biosynthesis	6347.61	7147.5	8889.34	7734.18	9114.74	8922.59	8958.71	10164.6	9023.98	4712.74	8258.78	8144.68	13545.6	11608.7	10991.8
pyruvate fermentation to acetate V	1512.89	1739.57	6437.94	1905.82	3276.3	6732.98	2819.09	3669.83	6127.08	1617.81	1062.69	1059.94	11265.6	11526.3	9777.55
superpathway of fatty acids biosynthesis (E. coli)	67037.9	66711.8	66495.9	66472.7	64412.7	66127.9	64386.2	64494	63660.1	65753.9	83279.2	82810.3	74756.9	69254	70064.9
stearate biosynthesis II (bacteria and plants)	68501.9	67831.9	68187.7	67340.6	64360.3	66447.9	66133.8	65716.1	65059.8	69502.8	85096.2	84941.2	76001.6	69844.9	70532
CDP-paratose biosynthesis	0	0	0	0	0	0	0	3.62631	0	0	0	0	0	13.7405	1.52156
queuosine biosynthesis	71766.7	71110.7	70539.8	70629.6	67887.7	68381.5	69368.3	69697.7	68407.9	72376.2	88607.1	88030	78745.6	73211.3	74078.7
superpathway of tetrahydrofolate biosynthesis	63985.9	63990.4	65127.6	63993.8	60604	64920.4	61751.8	62394.3	60968.3	64155.5	79017.9	77444.5	72859	68506.1	69419.7
superpathway of tetrahydrofolate biosynthesis and salvage	65462.5	65389.8	66229.1	65336.5	62027.1	65824.6	63089	63732.5	62255.2	65550.3	80542.6	79108	73882.5	69446.4	70270.3
cis-dodecenoyl biosynthesis	71938.7	71356.3	70453.8	70929.1	68402.2	69703.1	69949.6	70020.5	68613	72736.9	88364.4	87805.2	79147.6	73362.4	74127.4
pyridoxal 5'-phosphate salvage I	67089.5	65926.9	65802.5	65074.2	61023.7	58026.1	63716.4	61705.3	60255.6	66725.1	81929.8	81373.1	70523.7	67016.3	67088.7
2-oxoglutarate decarboxylation to succinyl-CoA	71307.7	70417.3	69453.5	69764.4	66062.8	65190.3	68296.8	67405.9	66034	72190.7	87943.6	86950.3	76241.2	70683	71049.3
hydroxymethylpyrimidine salvage	43349.5	44039.2	41412.7	44545.1	49744.3	42960.3	50196	47327	47616.9	47437.2	54191.4	54583.7	51049.7	53134.5	53520.9
acetate formation from acetyl-CoA III (succinate)	511.539	589.56	2281.39	646.784	1127.59	2398.28	965.475	1269.21	2168.83	547.749	357.383	356.216	4161.17	4292.92	3575.67
triclosan resistance	72166	71565.1	71352.9	71124.3	69096	70935.6	70011.9	70140.2	69310.3	72627.7	88583.7	87886.4	79492.7	73529.3	74407.4
anhydromuropeptides recycling	31939.1	32040.8	30955.7	32115.4	34234.8	33584.2	32565.5	33615.9	33024.7	29780.5	38074.7	37498.4	39626.6	39034.8	38930.7
5-aminoimidazole ribonucleotide biosynthesis I	73435.3	72922.3	71182.2	72546.1	69243.3	69678	70522.1	70970.6	68531	73820.4	89451.6	89108.2	79013.6	74536.2	74758.9
fluoroacetate and fluorothreonine biosynthesis	29484.6	29501.7	26000.1	29514.3	32378.9	30337.4	35140.1	33590.5	34798.7	38510.1	44423.5	37655.6	39822.6	25547.5	29335.7
lysine biosynthesis III	52348.1	51613.5	51714.3	51074.7	43961.7	44774.3	41243.5	44418.7	38736.5	46085.8	61716.5	66606.8	44075.9	52942.1	49847.9
flavin biosynthesis IV (mammalian)	73272.3	72732.3	71661	72336.2	69339.1	70334.6	70615.7	70687.7	69084.7	73940.2	89332.5	89016.7	79005.2	74165.3	74647.8
inosine-5'-phosphate biosynthesis II	73511.3	73079	72039.9	72761.9	69715.2	70941.1	70593.2	70658.7	69161.6	73856.4	89492.8	89150.5	79410.6	74830.7	75188
ketolysis	22952.3	23911.1	24587.8	24614.3	29178.9	22652.9	23555.6	21261.1	23467.5	14356.7	20024	21186.9	34848.9	39242.8	39746.2
guanine and guanosine salvage I	72704.7	72120.1	71769.3	71691.4	69539.6	70977.3	70237.7	70183.7	69433.4	72789.3	88707.3	88070	79685.3	73739.3	74552
fatty acid elongation -- saturated	72961.8	72417	71901.7	72017.5	69603.5	71088.6	70457.3	70415.8	69479.5	73272.7	88994	88481.6	79556.4	74004.3	74775.6
arginine biosynthesis IV (archaebacteria)	12818.4	12542.4	13407.6	12340	12342.2	15079.7	14296.3	16949.4	15638.1	13340.5	6309.32	5477.02	7970.54	8163.81	8169.26
o-diquinones biosynthesis	1652.32	1927.66	1678.41	2129.61	2241.87	2509.57	929.301	1135.04	1820.18	477.41	2832.9	2553.28	1954.94	1817.67	2073.89
guanosine ribonucleotides de novo biosynthesis	73726.8	73198.9	72872.7	72811.7	70476.4	71656.2	71127.1	71579.8	70258.9	73992.5	89559.6	89176.6	80208	75225.2	75684
creatine-phosphate biosynthesis	1.81076	1.14924	0	0.664049	1.77433	0	2.49477	3.62631	0	0	1.11334	0.791591	1.67519	3.92585	4.56468
palmitoleate biosynthesis I	70279.1	69765.3	69400.7	69388.5	67407.7	68303.6	67646.9	67532.8	66803.1	70177.8	84978.2	85147.8	77229.5	71678.2	72255.9
superpathway of 5-aminoimidazole ribonucleotide biosynthesis	73266.9	72759.9	70979.1	72388	69039.2	69533.3	70401.1	70836.4	68351.5	73747.1	88709	88411.2	78326.8	74129.9	74331.3
NAD biosynthesis I (from aspartate)	73381.9	72823.5	72451.9	72413.9	70039.1	71339	70721.7	71043.1	69838.4	73590	89196.1	88696.2	79710.5	74449.9	75016
pyrimidine deoxyribonucleotides de novo biosynthesis I	69249.7	68922.2	67791	68682	68396.9	68965.8	69964.5	69505.5	68920.6	71680.3	85097.9	83756.2	76693.5	72506.6	73097.3
pyrimidine nucleobases salvage I	73394.6	72956	72029.7	72634.4	69707.3	70651.8	70472.2	70267.1	68797.6	73839.9	88803.1	88725.4	79145.9	74583.4	74830.4
5-aminoimidazole ribonucleotide biosynthesis II	73183.6	72679.1	70877.9	72309	68937.2	69463.8	70340	70767.5	68264.3	73709.7	88342.7	88066.4	77986.7	73929.7	74118.3
6-hydroxymethyl-dihydropterin diphosphate biosynthesis I	61687.1	61919.1	62599.1	62089.3	58082.7	64519.8	61191.7	61553	59660.8	64977.1	75647.8	72541.4	71028	66337.1	67969.7
UMP biosynthesis	74402.2	73899.9	73163.1	73531.5	70674.3	71639.5	71283	71844.5	70253.7	74505.9	89831.8	89550.7	79909.8	75468.6	75712.9
thiamin diphosphate biosynthesis I (E. coli)	72061.8	71544.8	69682.7	71165.5	67448.5	68565.1	69843.5	69385.9	67100.5	73536.1	87181.5	87263.4	76231.1	72606.7	72502.4
thiamin diphosphate biosynthesis II (Bacillus)	72118.9	71607.2	69776.3	71231.9	67593.1	68590.2	69889.7	69422.1	67213.3	73570.5	87214.9	87304.9	76368.5	72681.3	72640.9
superpathway of purine nucleotides de novo biosynthesis I	73859.9	73362.9	72458.2	72998.3	70168.6	71080.3	70946.2	71304.2	69659	74037.4	89100.3	88786.8	79382.1	74919	75207.7
adenosine ribonucleotides de novo biosynthesis	74545.3	74046.6	73473.2	73680.9	71052.2	71856.5	71507.5	71975.1	70499.8	74528.3	89894.7	89621.5	80291.8	75770.9	75999
di-trans,poly-cis-undecaprenyl phosphate biosynthesis	73447.1	72926.1	72211.2	72544.1	69855.4	70779.8	70615.7	70811	69418	73892.3	88667.2	88510.5	79050.4	74444	74696.5
tRNA charging	74543.5	74034.8	73475.7	73661.7	71044.2	71859.3	71498.8	71978.7	70499.8	74525.3	89872.4	89609.6	80290.1	75769	75988.3
superpathway of adenosine nucleotides de novo biosynthesis I	74541.7	74040.5	73445.1	73673	71043.3	71842.6	71500.1	71917	70489.6	74520.8	89868.5	89583.5	80259.9	75723.8	75967
glycolysis II (from fructose-6P)	74162.3	73659	72539.7	73289.8	70374.4	70868.8	70987.4	71119.3	69525.7	74154.2	89637	89318.3	79142.6	74510.7	74894.3
formylTHF biosynthesis	74057.3	73503.1	72907.8	73096.6	70632.6	71469.8	70997.4	71369.5	70038.4	73847.4	89383.7	88951	79866.3	74899.4	75311.2
glycolysis I (from glucose-6P)	74195.8	73692.7	72621.9	73323.7	70433.8	70955.1	71032.3	71188.2	69607.7	74187.1	89657	89340.1	79239.7	74614.8	74988.6
chorismate biosynthesis from 3-dehydroquinate	74339.8	73819.5	73112.1	73437.9	70748.8	71697.9	71251.8	71793.8	70197.3	74453.5	89747.2	89443	79578.1	75376.4	75661.2
superpathway of pyrimidine deoxyribonucleotides de novo biosynthesis	71619.1	71223.7	70243.7	70933.7	69385.2	70176	70529.6	70477.4	69371.8	72977.9	87024	86174.5	77902.9	73792.3	74176.1
autoinducer AI-1 biosynthesis	1017.65	959.232	1989.77	916.388	1698.03	1719.41	804.563	1704.37	1702.25	243.943	526.055	694.621	2619.99	3802.19	3390.04
tRNA processing	72875.8	72202.1	72099.7	71708	69245.9	70023	70337.5	70502.8	69192.4	73226.3	87478.8	87433.2	79348.6	74112.3	74591.5
adenosine deoxyribonucleotides de novo biosynthesis I	74533.5	74027.9	73389.1	73657	71024.7	71812	71483.8	71801	70463.9	74504.4	89816.2	89507.5	80196.3	75631.6	75900.1
tetrahydrofolate salvage from 5,10-methenyltetrahydrofolate	74000.3	73419.2	72347.4	72993	70279.5	70749.2	70754.1	71391.2	69592.3	73534.6	89141	88626.5	79470.9	74557.8	74851.7
glycine biosynthesis I	74526.3	74017.5	73340.1	73644.4	70999.9	71723	71475.1	71884.4	70376.8	74516.3	89847.9	89578.8	80037.1	75502	75781.4
UDP-D-galactose biosynthesis	70914.7	70432.3	70825	70078.5	66822.2	70189.9	70068.1	69367.7	68300.2	73399.9	86188.9	85810.8	76420.4	73007.1	73605.5
pyruvate decarboxylation to acetyl CoA	74511.8	74022.1	73392.9	73663	70974.1	71809.2	71445.2	71938.8	70448.6	74384.6	89832.9	89539.6	79940	75433.3	75635.3
lysine fermentation to acetate and butyrate	42799.1	42520.3	46891.1	42315.9	33872	44799.4	33323.9	36176.1	37664.9	35898.5	15358	20635.2	22541.3	25253.1	20950.4
superpathway of pyrimidine deoxyribonucleotides de novo biosynthesis (E. coli)	64501.9	64264.3	62458.4	64090.1	66030	66005.5	68679.7	67199.2	67290.2	69474.4	79394.8	77859.7	73287.8	69244.2	69926.4
formate reduction to 5,10-methylenetetrahydrofolate	74472	73941.3	73279	73552.1	70969.7	71681.2	71265.6	71768.4	70299.9	74166.1	89596.3	89235.6	79955	75293.9	75583.6
chorismate biosynthesis I	74031	73502.3	72847.9	73114.5	70494.2	71578.3	71094.7	71608.8	70058.9	74236.5	89158.8	88926.1	79206.2	74891.5	75245.8
superpathway of serine and glycine biosynthesis I	74127	73640.6	72749.8	73283.8	70397.5	71508.7	71018.6	71532.7	69976.9	74417.6	89303.5	88926.1	79063.8	74862.1	75078.4
superpathway of adenosine nucleotides de novo biosynthesis II	74514.5	74011.8	73417.1	73643.1	71012.3	71823.1	71486.3	71888	70479.3	74508.9	89406.5	89221.4	80050.5	75539.3	75757
glycine cleavage	74369.6	73804.2	72967	73389.4	70819.8	71308.4	70969.9	71358.6	69951.2	73869.8	89363.6	88911.9	79584.8	74714.9	75086
glycine biosynthesis II	74364.2	73797.3	72939.6	73381.4	70809.1	71280.6	70952.5	71344.1	69925.6	73847.4	89346.4	88889.3	79539.6	74661.9	75040.4
serine biosynthesis	73994.8	73515.7	72555	73164.3	70198.7	71436.4	70867.6	71413	69848.7	74384.6	89123.7	88710.8	78745.6	74650.1	74845.6
formaldehyde assimilation I (serine pathway)	43762.4	44019.7	41368.1	44208.4	48525.3	48004.5	50375.6	48375	50447.1	51488.4	18085.7	19663.9	29076.2	39017.1	38980.9
superpathway of pyrimidine ribonucleotides de novo biosynthesis	74156.9	73684.3	72881	73337.6	70401.9	71430.8	71103.4	71471	69828.2	74321.8	89039.1	88736.5	79152.6	75125.1	75288.4
lipoate biosynthesis and incorporation I	69884.4	69616.7	68383.2	69420.4	65911.1	68715.4	67236.5	64243.8	65388	70450.1	85658.4	84448.1	74545.9	68062.5	68980
inosine-5'-phosphate biosynthesis I	72269.2	71814.8	70667.1	71481.6	68388.9	69956.2	69509.2	69556.3	67941.3	72714.5	87214.3	86668.9	76675	72155.2	72665.2
adenosine deoxyribonucleotides de novo biosynthesis II	74484.6	73977.7	73361.1	73605.9	70971.5	71792.5	71465.1	71797.4	70458.8	74489.4	88923.3	88824.8	79811	75307.7	75515.1
CMP phosphorylation	73744.9	73334.5	72315.6	73033.5	69964.5	71041.3	70784.1	70800.1	69079.6	74000	88087.2	87786.2	78204.5	74805.2	74903.4
superpathway of purine nucleotides de novo biosynthesis II	73438.9	72933.4	72066.6	72562.7	69765.8	70860.5	70619.4	70948.8	69351.3	73670.8	87747.6	87459.7	78256.4	73927.7	74244.6
thioredoxin pathway	71234.3	70855.2	69240.8	70577.2	66479.7	67622	68439	67347.9	65449.5	71994.6	85419.1	84685.6	75016.6	70912.7	71448
glycolysis IV (plant cytosol)	57603.8	57494.5	54454.1	57414.4	56265.8	53435.4	58170.5	56501.6	56451.1	61400.3	71272.9	69519.9	62631.9	57319.4	58041.5
superpathway of pyrimidine nucleobases salvage	73601	73181.3	72250	72873.4	69824.4	70927.2	70676.8	70622.5	68946.3	73928.2	87817.8	87540	78040.3	74481.3	74545.9
3-dehydroquinate biosynthesis I	73119.3	72566.8	72066.6	72161.6	69741	71219.4	70629.4	71050.4	69648.7	73594.5	87439.8	87411	78112.3	73474.3	74027
respiration (anaerobic)	74274.6	73796.5	73149.7	73445.8	70700.9	71617.2	71254.3	71670.5	70084.5	74333.8	88557	88252.5	78872.9	75180.1	75282.3
superpathway of pyrimidine ribonucleosides salvage	71655.3	71202.7	69743.9	70870.7	67983.5	67869.6	68193.2	67384.2	66321.1	71170	85916.2	85910.1	74430.3	70586.8	71079.7
phosphatidylcholine biosynthesis II	79.6734	58.6112	42.6607	43.1632	47.9069	36.1689	24.9477	0	0	32.9248	114.118	107.261	87.1098	21.5922	19.7803
4-aminobenzoate biosynthesis	65401	65233.1	67330.7	65110	62918.7	61445.4	59553.9	60026.4	60599.1	60858.5	76620.3	77991.5	70448.4	67520.7	67003.5
adenine and adenosine salvage I	74031	73510.7	71571.3	73129.1	70137.5	69858.9	70887.6	70684.1	68771.9	73795	89272.9	88828	76239.5	71640.9	72497.8
superpathway of guanosine nucleotides de novo biosynthesis I	73831.9	73298.1	72921.1	72906.6	70467.6	71645.1	71049.8	71521.8	70223	73890.8	87743.2	87449.4	78805.9	74514.7	74851.7
biotin biosynthesis I	60033.9	59932.8	58325.4	59858.7	58420.7	61681.9	61861.5	61150.5	59630	62400	73683.3	74211.6	65414.4	60002.7	59946.5
glycolysis III (from glucose)	71615.5	71218	69535	70926.4	69264.6	69049.2	70147.9	69237.2	68474.6	72603.7	85622.8	85141.1	76366.8	72017.8	72444.6
UTP and CTP de novo biosynthesis	73669.8	73256.4	72323.9	72953.1	69864.3	71021.8	70744.1	70742.1	68992.4	73958.1	87493.8	87152.2	77678.5	74447.9	74451.5
folate transformations I	74324.4	73773.9	73012.8	73370.1	70710.6	71375.2	71034.8	71452.9	69982	73973.1	88132.3	87811.9	78630	74408.7	74602.2
pyruvate fermentation to acetate I	64758.1	64616.8	62722.7	64513.1	66211.8	65215.3	67313.8	66466.7	66121.2	68503.1	77313.4	77110.8	71339.6	69475.8	69696.7
pyruvate fermentation to acetate VII	64758.1	64616.8	62722.7	64513.1	66211.8	65215.3	67313.8	66466.7	66121.2	68503.1	77313.4	77110.8	71339.6	69475.8	69696.7
NAD biosynthesis from 2-amino-3-carboxymuconate semialdehyde	71176.4	70677.8	70248.8	70312.2	67932.9	68662.5	68268.1	68026	67238.9	70795.8	83878.8	84399.8	76606.3	71122.7	71381
biotin-carboxyl carrier protein assembly	72401.4	71942.8	71172	71606.4	68823.6	70457	69962	69882.7	68454.1	72946.4	85803.2	85237.3	76045.2	72814.8	73214.5
pyrimidine deoxyribonucleotides de novo biosynthesis II	63286.9	63031.6	61055.1	62844.3	65082.5	65170.8	68318	66401.4	66603.1	69187	76118.8	74953.7	71131.8	67632.6	68099
octanoyl-ACP biosynthesis (mitochondria, yeast)	22258.7	21949.7	22398.1	21723	21792.3	23690.6	24386.4	26493.8	25431.2	23539.7	10561.2	9869.16	14101.7	15173.4	15194.3
demethylmenaquinol-8 biosynthesis II	2660.91	3151.6	3801.26	3511.49	4080.07	3909.02	2486.04	1686.24	3383.99	1228.69	1373.87	1483.05	2217.95	690.95	922.066
demethylmenaquinol-8 biosynthesis III	2660.91	3151.6	3801.26	3511.49	4080.07	3909.02	2486.04	1686.24	3383.99	1228.69	1373.87	1483.05	2217.95	690.95	922.066
coenzyme A biosynthesis	73598.3	73178.2	72249.4	72870.1	69849.2	71010.7	70739.2	70836.4	69064.2	73938.7	86483.4	86134.6	76653.3	74141.7	74173.1
superpathway of guanosine nucleotides de novo biosynthesis II	73429	72881.3	72570.9	72479.7	70122.4	71492	70785.3	71206.3	70023	73542.1	86180.6	85980.2	77884.5	73709.9	74052.9
pyruvate fermentation to ethanol I	73150.1	72705.9	71917.6	72380	69590.1	70963.4	70414.8	70531.8	68997.5	73441.8	85361.7	85317.2	77075.4	73633.3	73695.3
pyrimidine deoxyribonucleotide phosphorylation	72446.6	71967.3	71462.4	71615.7	67806.9	70343	70484.7	69349.6	68531	73860.8	86530.2	85840.5	75735.2	70390.5	69751.4
mixed acid fermentation	73837.3	73345.2	72747.3	72984.3	70284.8	71378	70930	71318.7	69792.3	73991	86167.8	86106.9	77427.2	74139.7	74182.2
1,4-dihydroxy-2-naphthoate biosynthesis I	42356.3	41080.7	38759.5	40145.1	33549.9	32774.6	32161.3	32567.9	32327.4	41072.2	51181	50382.8	39909.7	31707.2	32395.6
homoserine biosynthesis	73934.2	73416.1	72739.7	73036.1	70092.3	71369.6	71125.8	71594.3	69879.4	74226	86497.9	86122.3	76572.8	74061.2	74016.4
glycerol-3-phosphate shuttle	22347.5	23804.2	27538.4	24872.6	29355.4	29786.5	24552.3	24412.3	27794.9	17290	27151.7	24961.6	34669.7	31768	31987.8
lipoate biosynthesis and incorporation II	69761.3	69490.3	68190.2	69291.6	65721.2	68473.3	67185.4	64127.7	65198.2	70366.3	83090	82020.3	72505.5	66851.4	67767.3
superpathway of tryptophan biosynthesis	73690.6	73211.2	72264	72859.5	69841.2	71074.7	70691.8	71133.8	69356.5	73838.4	85915.1	86099.7	76313.2	73181.8	73143
superpathway of (KDO)<SUB>2</SUB>-lipid A biosynthesis	45030.8	44747.2	46863.1	44539.1	38065.6	41029.5	36636.9	41274.7	36003.6	36087.1	45735	52259.6	44080.9	50983.1	49409.7
superpathway of thiamin diphosphate biosynthesis II	54098.2	54098.5	50903.8	54098.8	57903.5	55207.7	60556.8	58488.8	57932.9	60066.8	65412.3	64737.9	58681.8	58974.2	59324.2
heme biosynthesis from uroporphyrinogen-III II (anaerobic)	72092.6	71498	71131.9	71061.9	68758.9	70676.8	69837.3	70194.5	68977	72442.1	84564.6	84011.1	75102	71607.6	72049
methionine biosynthesis III	73802	73241.8	72546.7	72830.9	69865.2	70484.9	70654.3	71014.1	69274.4	74058.4	85563.2	85760.5	76691.8	73501.8	73524.9
formaldehyde assimilation II (RuMP Cycle)	38666	38049	31583.6	37596.5	37012.5	28214.5	42280.1	37666.5	38910.8	48255.8	21409	19153.7	13485.3	13090.8	13038.3
PRPP biosynthesis I	74204.9	73720.3	73070.1	73364.8	70378.8	71553.2	71129.6	71608.8	70094.8	74291.9	86472.8	86128.6	76716.9	73904.2	73961.6
lysine biosynthesis VI	55562.2	55092.6	55511.7	54748.2	49359.2	52063.8	49909.1	50957	47678.4	52375.9	65141.2	69018.8	48944	54214.1	51296.4
TCA cycle I (prokaryotic)	71390	70638	69368.2	70086.4	66484.2	66236.4	68204.5	68258.1	65946.8	72284.9	82868.4	83649.4	72401.6	69248.1	68850.7
(KDO)2-lipid A biosynthesis I	46388.9	45950.8	48938.8	45629.5	40814.9	44142.8	39873.9	44542	40546.4	38357.4	47892.7	52946.7	47813.2	53260.1	51068.2
gluconeogenesis I	49048.9	48817.4	52486	48647.6	50351.1	53037.5	49403.9	53473.6	52733.9	47440.2	56792.8	53764.4	56803.9	57882.8	58455.4
urea cycle	56604.3	56810.7	55527	56962.2	57001.3	51818.9	55940.2	52810	55087.3	56599.3	66020.7	65538.6	58928.1	59688.7	60051.5
homolactic fermentation	71222.5	70870.1	69491.1	70611.7	68565.5	69001.9	69390.7	68903.6	67992.6	71961.7	82861.2	82263.3	74830.6	70867.5	71271.5
lactate biosynthesis (archaea)	0	0	0	0	0	0	1.24738	7.25263	0	0	0	0.395795	0	7.85171	3.04312
UTP and CTP dephosphorylation I	52057.5	52336.7	51518.8	52541.6	50426.5	51117.8	52725.7	50282.5	50821.4	54671.7	61891.3	59077.6	59832.7	52447.4	54039.8
superpathway of heme biosynthesis from uroporphyrinogen-III	69946	69602.2	69851.5	69350	67091	69875.6	67446.1	68283.5	67464.5	69851.5	81706.6	79904	73942.8	69587.7	70694.8
PRPP biosynthesis II	85.1056	75.4667	168.096	68.3971	161.464	153.022	98.5434	232.084	123.054	16.4624	26.7202	30.872	46.9053	133.479	89.7721
pyoverdine I biosynthesis	193.751	165.874	483.912	145.427	359.302	222.578	62.3692	895.699	179.454	17.959	124.694	206.605	686.827	579.063	535.59
superpathway of fatty acid biosynthesis I (E. coli)	1021.27	944.292	3349.18	887.834	2396.23	4023.1	1037.82	3978.07	2784.1	231.97	661.883	888.561	4851.34	5066.31	4411.01
S-adenosyl-L-methionine biosynthesis	74232	73726	73120.4	73354.9	70505.7	71539.3	71219.4	71822.8	70274.2	74371.2	84782.8	84845.9	76068.6	73582.3	73480.8
guanosine deoxyribonucleotides de novo biosynthesis I	74041	73496.2	73019.2	73096.6	70448.9	71617.2	70896.3	71409.4	70151.2	73691.7	84321.9	84187.3	76144	73134.7	73241.9
heme biosynthesis from uroporphyrinogen-III I (aerobic)	67923.3	67805.9	68616.2	67719.7	65502.1	69091	65213.2	66474	66018.6	67442	79035.7	76179.9	72818.7	67677.8	69390.8
2,3-dihydroxybenzoate biosynthesis	13824.2	14375.1	17141.3	14779.1	18029	16762.9	10131.3	13954.1	15484.3	5716.95	14301.5	12602.1	22680.4	19964.9	19541.4
guanosine deoxyribonucleotides de novo biosynthesis II	73133.8	72566.8	72271.7	72151	69772	71325.1	70446	70836.4	69792.3	73099.1	83047.6	83004.6	75690	72255.3	72490.2
CDP-diacylglycerol biosynthesis III	7077.35	6826.1	9322.95	6641.82	8916.9	10402.7	8996.14	14672.1	10218.6	8166.85	6239.18	7710.49	12652.7	13000.5	13532.8
pyruvate fermentation to propionate I	23052.8	21216.1	18020	19869	20803.1	13585.6	23397.2	21467.8	20283.4	23937.8	25457.2	32931.8	12448.3	21401.8	16082.9
succinate to cytochrome bd oxidase electron transfer	58218.6	57809.8	60015.3	57510	51588.7	56676.7	52079.5	52904.3	51057.3	52735.1	63560.8	66275.1	58725.4	59088	57041.8
Entner-Doudoroff pathway II (non-phosphorylative)	80.5787	58.2281	74.497	41.8351	155.254	0	17.4634	210.326	66.6544	0	23.3802	28.4973	0	23.5551	39.5606
superpathay of heme biosynthesis from glutamate	69660.8	69440.5	69231.3	69278.9	66209.2	67994.8	66288.5	67366	66192.9	68762	79952.6	78371.8	71703.1	67872.1	68482.4
1,4-dihydroxy-2-naphthoate biosynthesis II (plants)	37395.8	36425.5	32962.1	35713.9	31953	30420.8	31228.3	30892.6	31440.4	39021.9	44337.8	42945.4	37118.8	28421.2	29589.8
CO2 fixation into oxaloacetate (anapleurotic)	68617.8	68655.2	69125	68682.6	65956.3	68256.3	64875.2	66285.4	65100.8	67135.2	77667.4	76229	73120.3	68623.9	69485.2
oleate beta-oxidation (thioesterase-dependent, yeast)	43054.4	43927	42793.8	44567	50167.4	50942.5	52492.4	48128.4	53015.9	49679.1	53620.3	48444.6	54926.1	48154.5	50709.1
oleate beta-oxidation	43046.2	43919	42786.1	44559	50138.2	50931.4	52476.2	47983.4	52995.4	49673.1	53610.3	48434.3	54872.5	48091.7	50628.4
pyrimidine deoxyribonucleotides dephosphorylation	1827.96	2031.47	2461.59	2180.74	2158.47	2203.52	2352.57	2157.66	1661.23	1400.8	650.749	774.571	2013.58	1888.34	1705.67
arsenite oxidation II (respiratory)	0	20.6863	0	35.8587	0	2.78222	0	0	0	0	41.7504	24.5393	0	0	0
tetrapyrrole biosynthesis I (from glutamate)	70868.5	70574.4	69647.1	70358.7	66689.1	67282.5	67025.7	67975.2	66310.9	69670.4	80575.5	79904.7	70979.4	68003.6	67890.6
homocysteine biosynthesis	63554.9	62692.9	62604.9	62060.7	58119.1	52250.2	58417.5	56849.7	54005.4	61714.6	68289.2	71645.7	58740.5	64582.2	62962.2
intra-aerobic nitrite reduction	36037.7	36116.8	39081.6	36174.8	31854.6	30265	19607.6	25206.5	25041.5	20329.6	39436.9	39119.6	35318	31100.6	31989.3
thiazole biosynthesis II (Bacillus)	54314.6	54127.6	50586	53990.5	58467.8	56977.2	61886.5	59888.6	59404.4	61497.6	63961.6	63003.5	57026.7	57519.6	57887.8
O-antigen building blocks biosynthesis (E. coli)	60748.2	60928.8	62390.3	61061.3	57283.4	62001.9	56731	58771.7	56610.1	55855.5	67793.2	66849.8	63516.4	61946	63006.3
polymyxin resistance	1783.6	1877.86	3128.24	1946.99	2661.5	3449.96	1995.81	3281.81	3271.19	959.309	1131.71	1286.73	5169.63	5117.35	4412.53
aerobic respiration (cytochrome c)	70452.1	69700.2	70009.4	69148.8	65425.8	67510.7	67977.5	68356	67095.3	71343.6	79694.3	79403.7	70424.9	67807.3	67822.1
superpathway of glycolysis, pyruvate dehydrogenase, TCA, and glyoxylate bypass	66041.1	65642.6	64903.5	65350.4	64361.2	62472.1	64931.3	65052.4	63772.9	66886.8	71864.7	72306.3	71594.2	68168.5	68258.8
tryptophan biosynthesis	73240.6	72825.8	71499.9	72521.5	68988.6	70415.3	70161.6	70513.7	68438.7	73313.1	81939.9	82598.9	72768.5	71020.6	70513.7
asparagine biosynthesis II	61611.9	61804.2	58425.4	61945.2	55169.3	57397.3	57519.4	55254.1	53820.9	62129.1	72565	68718.8	62667.1	52286.5	55547.6
thiosulfate disproportionation III (rhodanese)	26376.4	26332.5	24309	26300.3	29203.7	27432.7	31511.4	30751.1	31686.5	32552.2	13315	11756.3	22055.5	19739.2	19827.5
superpathway of fatty acid biosynthesis initiation (E. coli)	463.554	428.283	1547.25	402.414	1099.2	1869.65	470.264	1845.79	1281.82	104.761	298.933	402.128	2258.15	2369.25	2052.59
isopenicillin N biosynthesis	415.569	456.631	392.224	486.748	450.68	389.511	506.438	362.631	451.199	285.847	118.014	132.591	345.089	573.175	359.089
archaeosine biosynthesis	921.676	957.316	540.581	983.457	679.569	80.6845	335.546	388.016	256.363	570.198	240.482	310.304	115.588	730.209	261.709
folate polyglutamylation	68955.5	68411.9	67135.8	68013.3	64097.7	67352.1	66728.8	65904.6	64654.8	70878.2	79258.4	78939.8	68284	63037.4	62569.7
pyrimidine ribonucleosides salvage II	69181.8	68714.6	66527.7	68371.8	65256.3	64508.6	65335.5	63641.8	63044.8	68296.5	77649	79284.9	65905.2	63563.5	63954.3
conversion of succinate to propionate	17338.9	16171.3	17357.2	15315	18731.6	14868.2	18486.2	18856.8	20334.7	18734.2	17805.1	20854.9	18646.5	20862	19421.2
methanogenesis from methanol	323.22	355.115	233.679	378.508	196.951	116.853	367.978	210.326	128.182	603.123	444.224	618.232	67.0075	465.214	384.955
cysteine biosynthesis I	73238.8	72814.7	71883.3	72503.6	69186.5	70323.5	70011.9	70299.7	68782.2	73244.3	81911.5	81195.4	70850.4	70747.8	70681.1
NAD salvage pathway I	56025.8	55567.3	58527.9	55231	52460.8	50305.4	46864.2	47577.2	47427.2	45651.8	57688.5	62095.5	55266.1	56930.8	54993.8
dTDP-D-beta-fucofuranose biosynthesis	0	0	0	0	0	0	0	3.62631	0	0	0	0	0	3.92585	1.52156
yersiniabactin biosynthesis	0	0	0	0	0	0	0	3.62631	0	0	0	0	0	3.92585	1.52156
superpathway of methionine biosynthesis (by sulfhydrylation)	66446.7	66016.9	65486.7	65701.7	62940.8	63306.7	64781.7	64562.9	62962.8	67379.1	73944.9	74021.2	64484.7	65606.9	65205
cytidylyl molybdenum cofactor biosynthesis	633.765	706.399	565.413	759.672	799.336	486.889	614.96	431.531	425.563	312.786	348.477	500.285	757.185	1580.16	1625.03
superpathway of cytosolic glycolysis (plants), pyruvate dehydrogenase and TCA cycle	63068.7	62745.8	60250.9	62509	60791.2	59102.8	62974.2	61603.8	61122.1	66156.4	70416.8	71181	63347.2	60613.2	60229.5
arginine dependent acid resistance	68373.3	67440.1	61770.8	66755.5	59845.5	58037.2	66550.4	64577.4	60117.1	71777.6	78845.9	78842	62080.8	54647.9	53956.1
chlorophyllide a biosynthesis I (aerobic, light-dependent)	47165.7	47180.1	44242.3	47190.7	49692.8	49493	53172.2	51181.8	52287.8	54724	57075.6	51735.6	52277.6	45771.5	49303.2
pyrimidine nucleobases salvage II	72647.6	72179.9	70451.9	71836.9	68422.6	69266.3	69758.7	69106.7	67787.5	73111.1	79799.5	80968.6	71103.4	68048.8	67746
pyruvate fermentation to acetate II	73680.7	73144.5	72700.2	72751.3	69986.7	71169.3	70737.9	71434.7	69869.2	73902.7	80387.3	80830.1	72897.5	71813.7	71483
adenine and adenosine salvage III	56940.2	56701.2	56731.7	56525.9	56165.6	58193	57217.5	58691.9	58343.1	60182.1	64781	60527.8	63322.1	55955.2	57994.3
chlorophyllide a biosynthesis II (anaerobic)	45744.3	45667.3	42783.6	45610.9	48379.8	48249.3	51203.9	49771.2	50672.7	53242.4	55293.1	50175	48786.5	44795.9	48323.3
alanine biosynthesis III	71920.6	71455.9	69945.1	71115	67578.9	69040.9	68637.3	68823.8	66495.4	71641.4	78579.8	79666.1	69594	67803.4	67126.7
pyruvate fermentation to acetate and lactate II	64262.9	64200.7	62882.5	64155.1	64391.4	64959.4	65384.1	65164.9	64593.2	66907.7	70686.2	70049.8	66955.6	65345.8	65707.1
NADH to cytochrome bd oxidase electron transfer	57586.6	57188.1	59722.4	56895.7	50685.5	56551.5	51791.4	52737.5	51006	52352	60686.1	63140	55860.8	57657	55372.7
chlorophyllide a biosynthesis III (aerobic, light independent)	46956.6	46982.4	44068.5	47001.4	49575.7	49125.7	52761.9	50811.9	52016.1	54305	56329.6	51155.8	51046.3	45594.9	49087.1
CDP-diacylglycerol biosynthesis I	68628.6	67976	67758.5	67497.3	64926.3	65874.7	66044	66702.4	65254.6	68697.6	74218.3	75142.9	68691.1	66028.9	65769.5
incomplete reductive TCA cycle	59918.9	60012.9	59190.7	60081.9	60557	59628.6	60185	60468.8	60188.9	61442.2	65838.7	65414.3	59874.6	61859.7	62341.4
pyruvate fermentation to acetate IV	73571.1	73020	72604	72615.8	69866.1	71080.3	70636.9	71344.1	69766.6	73865.3	79275.1	79859.6	72254.2	71434.8	71058.4
glutamine biosynthesis I	72618.6	72288.3	70942.2	72046	68384.5	70078.7	69612.8	69447.5	67392.7	72112.8	77990.3	79314.2	71207.2	69693.7	68719.8
tyrosine biosynthesis II	466.27	394.955	214.577	342.649	462.213	147.458	472.759	565.705	246.109	574.688	466.491	678.789	202.698	494.658	509.723
superpathway of phenylalanine and tyrosine biosynthesis	787.68	684.181	399.228	608.269	824.177	278.222	775.873	939.215	451.199	752.781	714.767	1034.21	383.618	924.538	952.498
methanol and methylamine oxidation to formaldehyde	901.758	863.845	1416.08	836.038	1505.52	1580.3	841.984	1410.64	1235.67	323.262	621.246	848.585	1194.41	2463.47	2442.11
8-amino-7-oxononanoate biosynthesis II	55380.2	55341.6	50638.9	55313.3	55398.2	56573.7	61089.4	57299.4	57461.2	63031.6	63024.2	63537.4	57845.9	50857.5	50776
8-amino-7-oxononanoate biosynthesis I	67161	66556.3	63771.4	66112.7	61220.6	63991.2	65629.9	64359.8	62419.3	69721.3	73727.8	75053.1	64940.3	59445.3	59010.7
fatty acid biosynthesis initiation III	105.929	97.3023	371.212	90.9748	257.278	459.067	107.275	464.168	307.636	23.9453	68.4706	92.6161	572.914	575.137	492.986
formate oxidation to CO2	53761.4	53817	53013.9	53857.7	48987.5	49793.5	48584.4	51069.4	48047.6	51615.6	22204	26807.6	29146.6	38877.7	37150.4
superpathway of ubiquinol-8 biosynthesis (prokaryotic)	11464.8	11695.8	21764	11865.2	18977.4	24219.3	18638.4	23741.5	23826.4	12638.6	9923.79	11571.5	27496.5	27914.8	26808.4
superpathway of glyoxylate bypass and TCA	61021.6	60679.5	60104.5	60428.5	60459.4	57313.8	61003.3	61092.5	59988.9	62296.7	62654	63365.3	66885.2	64046.4	63998.4
superpathway of arginine and polyamine biosynthesis	191.94	132.163	223.491	88.3186	443.583	472.978	36.1741	587.463	138.436	0	74.0374	95.7825	5.02556	72.6283	129.333
superpathway of sulfate assimilation and cysteine biosynthesis	70025.6	69397.6	68688.8	68937	64847.4	67393.8	67609.5	67743.2	65972.5	71138.6	75928.9	76067.5	64844.9	65834.6	65317.6
UDP-alpha-D-glucuronate biosynthesis (from UDP-glucose)	66744.5	66552.8	65395.6	66412.2	62156.6	61871.1	61184.2	58934.8	60270.9	63956.5	71679.9	73098.3	63524.8	59885	58578.6
hydrogen production V	26744	27795.1	27026.5	28566.1	33150.7	26968.1	29363.4	29387.6	31573.7	28188.1	11678.4	12708.6	18949.7	26984.4	27118.8
S-adenosyl-L-methionine cycle II	73494.1	72977.1	72286.9	72597.9	69169.6	70482.1	70180.3	69773.9	69136	73631.9	77610.1	79291.3	71012.9	69153.9	68296.8
pentose phosphate pathway (partial)	71591.9	71010	70975.9	70583.1	68324.2	70501.6	69535.4	69911.7	69136	71800	76195.6	76670.7	70279.2	68046.8	68237.5
acetate formation from acetyl-CoA I	73544.8	72959.9	72655	72530.8	69848.3	71066.3	70609.4	71452.9	69930.7	73842.9	77648.5	78423.3	71180.4	70728.2	70273.3
biotin biosynthesis II	9321.78	9051.41	9266.28	8853.11	8218.7	14517.6	14206.5	13711.1	13074.5	14201.1	12720	10587.5	11024.4	10817.7	10436.4
lysine biosynthesis II	572.2	599.52	1160.12	619.558	1035.32	306.045	812.047	83.4052	763.962	145.169	534.405	301.992	1973.37	1175.79	1635.68
glutamate removal from folates	41.6474	29.1141	12.0978	19.9215	31.0508	19.4756	31.1846	47.1421	35.8908	20.9522	9.46342	7.12432	21.7774	17.6663	28.9097
selenocysteine biosynthesis II (archaea and eukaryotes)	1208.68	1283.32	897.785	1338.06	737.235	325.52	1307.26	841.305	487.09	2089.23	1459.04	1872.51	383.618	1317.12	1195.95
methyl-coenzyme M oxidation to CO2	106.835	155.913	148.357	191.91	97.5882	194.756	300.62	362.631	240.981	344.214	237.699	332.864	35.1789	278.736	240.407
threonine biosynthesis	65274.2	65530	65415.4	65717.6	64909.5	67029.3	64666.9	65951.8	65259.8	66009.8	69557.8	67907	67412.9	66454.9	67027.8
pentose phosphate pathway (non-oxidative branch)	69016.1	68784.3	69455.4	68614.2	66348.4	69324.7	66389.5	67648.9	67018.4	68528.5	73312	72353.8	70064.7	66596.2	67516.3
penicillin K biosynthesis	1671.33	1546.88	1169.03	1455.6	1158.64	2426.1	2617.01	2585.56	2281.63	3111.4	2819.54	2294.43	1258.07	1264.12	1349.63
Calvin-Benson-Bassham cycle	17312.7	17509	18255	17653.1	21302.6	22385.8	19753.6	20492.3	21549.9	17596.8	6985.12	8648.52	10005.9	18724.4	19030.2
biotin biosynthesis from 8-amino-7-oxononanoate II	5924.8	5745.05	5906.28	5613.21	5213.87	9562.5	9332.93	9004.14	8567.65	9272.83	8234.29	6751.87	7126.25	7029.24	6770.95
UDP-N-acetyl-D-glucosamine biosynthesis I	57825.7	58356.5	62801.6	58745.8	56228.5	63056.3	52533.6	57284.9	55528.2	49599.7	59333.4	58451.8	61524.6	61388.6	61807.4
NAD salvage pathway II	37263.6	37141.1	41493.6	37051.3	26698.4	33061.2	25359.3	27480.2	26246.4	28554.8	35492.3	37706.6	36530.8	36123.7	33214.2
tetrahydromonapterin biosynthesis	133.091	109.944	240.683	92.9669	219.13	27.8222	21.2055	678.121	15.3818	4.48975	85.1708	153.173	326.662	251.255	244.971
trans, trans-farnesyl diphosphate biosynthesis	43250	43154.7	40818	43084.8	45806.1	44306.9	49496.2	48908.1	49001.2	51011	50700.6	47675.1	50156.8	37168	39645.8
geranyl diphosphate biosynthesis	32474.1	32307.4	29842.1	32185.1	34495.7	32070.7	39345	38127.1	38254.5	41444.9	40639.8	37403.1	37716.9	24858.5	27663.5
superpathway of polyamine biosynthesis I	84.2003	57.8451	98.0559	38.5149	194.289	208.667	16.216	257.468	61.5271	0	32.287	41.9543	1.67519	31.4068	56.2978
superpathway of asparagine biosynthesis	61426.3	61615.7	58267.5	61754.6	54863.2	57199.7	57318.6	55116.3	53605.5	61979.5	67216.5	64598.5	59961.7	50029.1	52714.5
reductive acetyl coenzyme A pathway	38472.3	39268.4	37662.4	39852.3	43652.1	35654.2	41505.5	40484.2	41284.7	39981.2	15779.4	18477.7	26246.8	38088.6	37683
UTP and CTP dephosphorylation II	43665.5	43608.3	46951.6	43566.3	35673.8	42704.4	36920.1	37303.9	35670.4	37630.1	45330.3	45909.1	41512.8	39388.1	39460.2
glutamate biosynthesis II	28522.2	28795	28165.6	28995	32958.2	30601.7	28642.4	29906.2	33399	30868.5	32671.6	28533.7	32855.5	30176.1	31262
pyrimidine ribonucleosides salvage III	58285.6	58471.8	54038.4	58608.3	60637.8	56821.4	61685.6	58144.3	59127.6	61846.3	62610	63913.8	54944.5	55389.9	55389.4
5,6-dimethylbenzimidazole biosynthesis	54418.7	54395.4	51954.3	54378.3	54420.5	52444.9	54213.8	53596.9	53338.9	56516.9	54595.6	57143	56147.3	54865.8	54335
tyrosine biosynthesis III	1876.85	1824.99	3545.29	1786.96	3124.6	3872.86	2179.18	3749.61	3209.67	1129.92	1048.21	1407.84	4554.84	5835.78	5106.36
aerobic respiration (cytochrome c) (yeast)	62340.8	61935.2	61231.5	61637.7	61139.9	61055.9	64150.5	62825.9	63290.9	65746.4	65569.3	66491.2	60554.7	60303.1	60010.4
fatty acid biosynthesis initiation I	62505.6	62448.5	61166.5	62406.7	57466.1	60596.8	58426.2	57937.6	57686.8	62709.8	67164.1	64721.2	60553	54310.3	55573.5
fructan biosynthesis	259.844	219.122	557.136	189.254	414.306	562.009	263.198	456.915	133.309	77.8223	174.238	245.789	477.429	771.43	642.099
pyruvate fermentation to acetate and lactate I	70629.5	70308.6	70118.3	70073.1	67028.9	69288.5	67775.4	68675.1	67233.8	70692.6	72589.5	72317	67977.5	66882.8	66889.4
NADH to fumarate electron transfer	3004.05	3256.56	6571.66	3441.77	5330.09	5049.74	3937.99	3974.44	5399.01	1782.43	1323.77	1353.62	4908.3	4667.84	3832.81
8-amino-7-oxononanoate biosynthesis III	66593.3	66259.4	63174.1	66014.5	60628.9	65076.2	65553.8	63424.2	62162.9	69956.3	69604.6	71613.2	61429.1	56418.4	55538.5
nitrate reduction VIII (dissimilatory)	2836.55	3055.83	5688.52	3216.65	4877.64	4501.64	3715.96	3749.61	4973.44	1740.53	1235.81	1270.9	4343.76	4271.33	3568.06
UDP-glucose biosynthesis	64803.4	64558.1	62007	64378.3	64337.2	65490.8	67643.2	66586.4	66095.5	69365.1	65927.2	67380.6	61801	64215.2	63716.9
lipoate salvage I	5679.44	5774.93	5971.22	5844.96	7281.85	11059.3	7892.2	8790.18	8911.18	8111.48	6677.84	5822.94	10433.1	6866.32	7723.45
superpathway of acetate utilization and formation	70381.5	70073.3	70164.1	69847.4	66879	69291.3	66818.6	67667	67126.1	69793.1	71556.3	71428	67228.6	65363.5	65383
alginate biosynthesis I	273.424	225.634	452.713	190.582	436.485	61.2089	39.9163	1218.44	30.7636	13.4692	163.105	287.743	611.444	425.955	450.382
alginate biosynthesis II	273.424	225.634	452.713	190.582	436.485	61.2089	39.9163	1218.44	30.7636	13.4692	163.105	287.743	611.444	425.955	450.382
glutamate biosynthesis III	73242.4	72745.3	71554.7	72380.7	68877.8	70790.9	70232.7	71246.2	69248.8	73604.9	72603.4	75144.9	69307.6	68174.4	66967
aminopropylcadaverine biosynthesis	24.4452	16.8555	28.016	11.2888	55.8914	58.4267	4.98954	76.1526	15.3818	0	9.46342	11.8739	0	9.81463	16.7372
taxiphyllin bioactivation	24811	25779	23522	26488.9	28586.2	21114.3	29546.8	20561.2	26026	27297.7	31172.5	26791	27948.8	19142.5	20667.4
glucosylglycerate biosynthesis II	0	4.98004	0	8.63264	0	0	0	0	0	0	0	1.18739	0	0	0
thiosulfate oxidation I (to tetrathionate)	0	0	0	0	0	0	2.49477	0	0	2.99317	1.11334	0	8.37594	0	0
proline biosynthesis III	1827.96	2127.63	1519.87	2347.41	1723.76	1722.2	2391.24	1693.49	1440.76	3201.19	2287.92	3175.07	448.95	2074.81	1962.81
glyoxylate cycle	49129.5	49136.9	49161.7	49142.3	52525.5	46805.4	51875	51997.7	52144.2	50635.4	44544.3	45127.4	59348.6	56919	57273.1
superpathway of glycolysis and Entner-Doudoroff	64216.7	63969.3	64363.5	63787.9	58394.1	62252.3	60796.3	59692.7	57938	62603.5	62351.1	64414.9	60549.7	60707.4	60308.6
methylquercetin biosynthesis	0	0	2.54691	0	0	0	0	0	0	0	0	0.395795	1.67519	3.92585	1.52156
superpathway of fermentation (Chlamydomonas reinhardtii)	58489.3	58060.3	54817.7	57745.7	56806.1	55833.7	56893.2	57339.3	56620.3	61376.4	26193.6	29027.2	40754	47532.3	45818.8
L-dopachrome biosynthesis	5048.39	5301.44	4921.26	5487.04	4986.76	5912.23	4168.76	4598.17	5429.77	3813.29	2914.18	2634.81	2109.06	2088.55	2250.39
histidine biosynthesis	73679.7	73150.2	72478.6	72761.9	69625.6	71119.2	70593.2	71536.3	69776.9	73786	72057.3	74951	69021.1	68009.5	66562.2
ectoine biosynthesis	29234.7	28363.2	31898.7	27724.1	16272.4	25510.2	15673.4	22287.3	16448.3	21537.3	11396.7	16281	8630.57	13618.8	10412
aerobactin biosynthesis	2830.21	2670.07	3600.05	2552.61	4093.38	2740.49	2031.99	3274.56	3691.63	1221.21	1432.32	2023.31	3439.16	6261.74	6341.87
2-oxoisovalerate decarboxylation to isobutanoyl-CoA	38081.1	38813.3	39111.6	39350.2	43642.3	40617.7	42034.4	41184	44181.6	39161.1	34749.1	34397	49858.6	46953.2	47685.7
superpathway of UDP-glucose-derived O-antigen building blocks biosynthesis	34332	35655.5	37057.5	36626.3	36286	38327.9	34878.1	33742.8	35798.5	28964.9	39474.2	35596.2	33453.5	31344	32244.9
zeaxanthin-beta-D-diglucoside biosynthesis	33.499	27.5817	59.8523	23.2417	55.0043	5.56445	4.98954	163.184	5.12726	1.49658	21.1535	37.9964	80.409	56.9249	59.3409
base-degraded thiamin salvage	2722.47	2909.11	2511.25	3045.99	3443.09	6234.96	4636.53	4761.35	4563.26	4190.43	2063.03	1670.65	1943.22	1588.01	1748.27
adenosylcobalamin biosynthesis from cobyrinate a,c-diamide II	46785.5	46667.9	41915.1	46581.7	50460.2	45074.8	50552.7	49100.3	48750	52573.5	43153.2	47791.5	47786.4	49026.1	47557.9
valine biosynthesis	72030.1	71588.4	69933.6	71264.4	67412.2	68963	69383.3	69770.3	66977.4	72766.8	69423.1	72374.7	64421	66996.6	65465.2
hydrogen production III	38638.9	38400.3	39198.2	38225.3	33939.4	32560.4	27526	32520.8	30466.2	33544.4	15899.1	20139.7	18844.2	27850	26242.4
asparagine biosynthesis I	61241.6	61428	58110.2	61564.7	54559.8	57005	57119	54978.5	53395.3	61829.8	62602.8	60945	57482.4	47958.2	50156.8
guanine and guanosine salvage II	65288.7	65143.1	66128.5	65036.3	61548	66698.3	63440.7	62582.9	63880.5	66892.8	66406.5	65090.5	66970.7	55876.7	56265.8
sulfate reduction I (assimilatory)	65927	65133.5	64667.9	64551.6	59574	63381.8	64288.9	64106	62116.8	67937.4	66166	66815.8	55197.4	58607.1	57629.1
sulfate activation for sulfonation	67089.5	66357.9	66471.1	65821.2	61657.1	66075	65155.9	66593.6	64408.6	68866.7	67391.8	67878.9	57226.1	60104.8	59735
TCA cycle II (plants and fungi)	66685.7	66098.9	64001.2	65668.5	63425.2	62797.6	66444.4	65016.2	64188.2	69580.6	64876.2	68325.4	59960	60517	58701.8
adenosylcobalamin biosynthesis from cobyrinate a,c-diamide I	47313.3	47175.9	42397.1	47075.1	50737	45458.8	50894.5	49394	49011.5	52986.5	43481.1	48162.8	47970.7	49240	47726.8
4-hydroxyphenylpyruvate biosynthesis	31108.8	31019.1	31195.1	30953.3	34753.8	33125.2	37780.8	39933	39556.8	37083.8	14211.8	14473	26112.8	35509.3	35479.8
nitrate reduction I (denitrification)	46427.8	46357.6	47623.3	46306.2	43367.3	38636.7	33518.5	37274.9	38034	37100.3	45331.5	44390	41201.2	38673.6	39972.9
TCA cycle VIII (metazoan)	65067.8	64350.9	62507.5	63825.1	60880	59954.1	64246.5	62477.8	61793.7	67762.3	63541.3	66801.2	56646.5	57763	55778.9
benzoate fermentation (to acetate and cyclohexane carboxylate)	1758.25	1811.97	2727.1	1851.37	2818.52	3171.74	1203.73	2777.76	2589.27	612.102	807.174	1054	3943.39	4871.98	4379.05
menaquinol-6 biosynthesis	27270	27705.1	25735.9	28024.2	29623.3	30468.1	32852.4	30189.1	33106.7	35533.4	30678.2	27186	33728.2	25107.8	26002
selenocysteine biosynthesis I (bacteria)	33460.1	33126.4	30842.4	32881.7	36891	33887.5	38179.9	41793.3	40018.3	41015.3	15849.6	17259.8	22197.9	31096.7	32820.1
thiamin salvage I	11758.2	13435.8	17448.9	14666.2	14804.1	17375	19927	14530.6	17878.8	11718.2	3813.2	4226.3	21351.9	22141.8	18532.6
arginine biosynthesis I (via L-ornithine)	71737.7	71237.5	69698	70870.7	66920.7	68590.2	68951.7	69480.2	66762.1	72560.3	68802.4	71121.7	63327.1	65648.1	64212.9
coenzyme B/coenzyme M regeneration	8403.73	8347.69	7906.87	8306.59	5633.5	6902.7	5288.91	7190.98	5275.95	7732.84	3326.67	4466.55	2638.42	5343.09	4083.87
ammonia assimilation cycle II	63667.2	62902.1	62385.2	62340.9	57866.3	58115.1	59330.6	59326.5	57548.4	63464.1	59400.8	63849.3	54385	57197.7	55246.4
sucrose biosynthesis III	20091.3	19438.2	19639.8	18959.3	16527.9	20961.3	20792.6	23059.7	19704.1	22197.3	10238.3	11314.2	11334.3	11457.6	10308.6
superpathway of guanine and guanosine salvage	2187.4	2028.79	1130.19	1912.46	1585.36	673.298	506.438	453.289	579.38	392.105	948.569	899.247	3191.23	2836.43	1617.42
oxidized GTP and dGTP detoxification	11126.2	11582	10367.8	11916.4	10677.9	10953.6	15243	11629.6	13341.1	12358.8	7102.58	5972.55	6957.06	6617.03	6335.78
oxygenic photosynthesis	18821	19095	19350.8	19295.9	22872.9	23047.9	21473.7	21340.9	22965	19421.2	8388.49	10070.2	11614.1	20414.4	20685.6
putrescine biosynthesis II	20438.9	20966	19227.9	21352.5	21054.2	20001.4	21442.5	20245.7	18581.2	19222.1	11010.4	11525.6	12619.2	12111.3	11425.4
2-keto-L-gulonate biosynthesis	12664.4	13487.5	16080.5	14091.1	15794.2	12993	14497.1	12282.3	15156.2	9189.02	14196.8	12492.1	14927.6	14166.4	14392.5
L-ascorbate biosynthesis III	12664.4	13487.5	16080.5	14091.1	15794.2	12993	14497.1	12282.3	15156.2	9189.02	14196.8	12492.1	14927.6	14166.4	14392.5
chlorophyll a biosynthesis I	182.887	167.023	269.335	155.388	230.663	203.102	173.386	177.689	220.472	65.8496	104.098	87.075	110.562	115.813	77.5996
2-methylcitrate cycle I	12708.8	13114	14848.5	13411.1	16266.2	18994.2	16010.2	17380.9	18278.7	12569.8	5962.51	6931.96	10736.3	15038	14800.2
linalool biosynthesis I	27580.6	27351.1	23145	27182.9	28224.3	25863.6	34642.4	32665.8	31240.4	38147.9	30694.3	29436.1	27680.8	19354.5	21152.7
linalool biosynthesis II	27580.6	27351.1	23145	27182.9	28224.3	25863.6	34642.4	32665.8	31240.4	38147.9	30694.3	29436.1	27680.8	19354.5	21152.7
phosphatidylglycerol biosynthesis II (non-plastidic)	63388.3	62824.3	64171.9	62410.7	59759.5	62488.8	60110.2	62104.2	59778.7	60541.3	56972.6	61264	55453.7	61023.5	59646.7
NAD salvage pathway III	23519.9	23447.5	28775	23394.5	14495.4	19909.6	13401.9	15205.1	14238.4	15591.4	19617.1	21473.5	21269.9	21662.9	19075.8
gramicidin S biosynthesis	7.24303	5.7462	15.9182	4.64835	28.3893	2.78222	16.216	7.25263	5.12726	5.98633	7.79341	4.35375	20.1023	23.5551	41.0822
guanine and guanosine salvage III	744.222	689.161	380.763	648.776	536.735	225.36	169.644	152.305	194.836	131.699	318.416	301.992	1092.22	969.686	547.762
menaquinol-7 biosynthesis	22616.4	22587.5	21118.3	22566.4	24236.5	23067.4	27993.8	25670.7	27553.9	31600.3	24360	21139.4	27034.2	21115.2	21764.4
acetate conversion to acetyl-CoA	64807.9	64938.9	65662.4	65035	61639.4	65997.1	60339.7	61183.2	62137.3	62893.9	61850.7	60614.5	60509.5	56754.1	57393.3
pyruvate fermentation to isobutanol (engineered)	57864.6	57817.9	54657.9	57783.6	58912.2	57561.4	60536.8	57937.6	58420	61138.4	52385	55987.6	55279.5	54532.1	52810.4
superpathway of phenylalanine biosynthesis	58375.2	58261.5	56223	58178	58078.3	59511.8	61901.4	60787.9	60250.4	64248.3	53090.9	51782.3	59127.4	60079.3	59911.5
isoleucine biosynthesis II	7192.33	7430.98	7464.98	7606.02	6778.83	3383.18	3930.51	4638.05	4024.9	4533.15	3226.47	4195.03	953.182	4538.29	3172.46
superpathway of anaerobic energy metabolism (invertebrates)	4197.34	4702.69	11952	5073.34	7819.48	12272.4	7005.31	8510.96	11844	4334.1	2918.63	2949.47	14557.4	15944.9	14708.9
adenine and adenosine salvage V	2240.81	2076.68	1180.49	1956.29	1714	762.329	547.602	641.857	676.798	399.588	968.052	924.974	3176.16	2838.39	1647.85
chitin biosynthesis	152.104	64.3574	0	0	0	102.942	26.1951	0	46.1453	113.74	0	66.0978	222.8	25.518	41.0822
dTDP-N-acetylthomosamine biosynthesis	17741.8	17581.4	20624.9	17463.8	21885.5	18173.5	16002.7	21660	21560.1	10245.6	10253.3	13842.2	20150.8	30178	29929.1
superpathway of tyrosine biosynthesis	65141.1	64760.8	63877.1	64481.8	63418.1	63646.2	65083.5	65890.1	64280.5	67458.5	57763.6	58341	62492.9	64955.2	64915.9
ornithine biosynthesis	70806.1	70359.5	68527.7	70032	65618.3	67616.4	68100.9	68334.2	65331.6	71824	64519.9	67342.2	59559.6	62837.2	61109
methionine biosynthesis II	20661.7	20497.8	19876.1	20377.7	18999.5	21848.8	23392.2	23843	22308.7	23897.4	12086.5	11022.1	13738.2	14488.4	14215.9
anaerobic energy metabolism (invertebrates, mitochondrial)	2961.49	3333.18	9753.38	3605.79	5764.8	10068.9	5123.01	6534.62	9741.8	3147.31	2094.2	2073.97	12034.6	12607.9	11475.6
aspartate superpathway	44186.1	44359.5	45711.9	44486.7	44350.3	47136.4	45509.6	47004.3	46063.3	41203.9	42405.6	38764.2	44042.4	44075.6	44432.6
superpathway of linalool biosynthesis	26262.3	26021.1	21534.1	25844.1	26611.4	24297.2	33313.9	31175.4	29440.7	37163.1	28379.1	27484.4	25426	18023.6	19614.5
cyanophycin metabolism	22616.4	22126.7	17104.4	21767.5	21675.2	21718	29872.4	25746.8	26666.9	35418.1	14155.1	13081.4	16158.9	10825.5	12172.5
seed germination protein turnover	54181.5	54323.8	51218.3	54428.1	60337	59475.6	64613.3	62053.5	63578	62129.1	52068.9	51680.2	53936	53266	53580.3
wound-induced proteolysis I	54181.5	54323.8	51218.3	54428.1	60337	59475.6	64613.3	62053.5	63578	62129.1	52068.9	51680.2	53936	53266	53580.3
oligomeric urushiol biosynthesis	26.256	21.8355	64.9461	18.5934	51.4556	66.7734	3.74215	130.547	5.12726	1.49658	17.2568	30.4762	70.3579	66.7395	54.7762
thiamin salvage IV (yeast)	5500.18	5888.32	5773.2	6173	7438.88	12052.6	8847.7	10715.8	9326.49	7936.38	7337.49	5974.93	7211.68	6363.81	6770.95
sulfur reduction II (via polysulfide)	44084.7	42611.9	40929.4	41531.6	34138.1	33514.7	35998.3	35407.3	34906.4	45401.8	41912.9	44864.6	25199.9	27416.2	26447.8
tetrathionate reduction I (to thiosulfate)	627.428	762.329	679.387	861.272	1319.22	1919.73	672.34	1116.9	1333.09	386.118	237.699	322.573	770.586	1130.65	1151.82
acetate formation from acetyl-CoA II	22829.1	23470.2	21825.1	23940.3	28102.7	24867.5	25998	26968.9	28410.2	28049	11482.5	12386	18564.4	24077.3	23617.7
superpathway of chorismate metabolism	24177.2	24571.1	27637.1	24860	30011	27485.6	23304.9	24702.4	25949.1	16869.5	9235.19	9582.21	31138.4	31634.5	29048.1
adenosylcobalamin salvage from cobalamin	67869	67165	65977	66648.6	62999.4	64439.1	62103.5	60864	62568	66990	60677.8	63657.7	56175.8	56991.6	55529.4
nitrogen fixation	4750.52	5084.62	5314.12	5329.66	6525.1	6538.23	3812.01	6893.62	5563.08	3219.15	2856.84	3992.39	5095.92	9155.09	8817.45
pyrimidine deoxyribonucleotides de novo biosynthesis IV	3137.14	3242.77	3348.55	3320.25	2741.34	2654.24	2038.23	2012.6	1471.52	2491.81	1879.88	2708.43	3003.61	4697.28	3823.68
superpathway of Clostridium acetobutylicum acidogenic fermentation	24412.6	24240.1	25506	24113.6	27652.1	29021.4	27955.1	28669.6	29507.4	25178.5	15218.3	19846.8	28488.2	38214.3	38451.4
leucine biosynthesis	70872.2	70312.8	70458.9	69902.5	65906.6	69394.2	69428.2	70535.4	68182.3	72907.5	62910.6	66517.8	59025.2	64450.7	62295.8
canavanine biosynthesis	24.4452	16.8555	21.012	11.2888	55.8914	0	3.74215	72.5263	15.3818	0	9.46342	11.8739	0	5.88878	15.2156
nitrate reduction VII (denitrification)	44196.1	43913.2	44783.5	43705.7	39876.3	34132.3	31602.5	34888.8	34957.7	35989.8	39991.3	39523.3	36172.3	32963.4	33920.2
superpathway of menaquinol-8 biosynthesis II	5388.82	6172.95	7566.22	6748.07	7932.15	7840.31	5631.94	4221.03	7331.98	2913.85	3598.33	3749.37	5663.81	1949.19	2547.09
factor 420 biosynthesis	3097.3	3205.23	3293.79	3284.39	3011.04	2501.22	2582.09	2353.48	1497.16	2506.78	1449.57	1907.73	634.896	2420.29	1691.98
UDP-D-galacturonate biosynthesis I (from UDP-D-glucuronate)	8129.4	8772.14	9534.35	9243.57	9493.56	10027.1	8475.98	7992.39	9116.27	5990.82	9811.9	8027.52	7782.92	6917.35	7265.46
GDP-6-deoxy-D-talose biosynthesis	11.7699	8.04468	10.8244	5.31239	28.3893	0	2.49477	36.2631	10.2545	0	4.45337	5.93693	0	3.92585	7.60781
hydrogen oxidation III (anaerobic, NADP)	6120.36	6681.3	8939.64	7092.71	9493.56	10572.5	5381.22	8257.12	8936.82	3820.78	5829.47	5702.22	8530.06	9078.54	9356.08
hydrogen production IV	6120.36	6681.3	8939.64	7092.71	9493.56	10572.5	5381.22	8257.12	8936.82	3820.78	5829.47	5702.22	8530.06	9078.54	9356.08
superpathway of phenylalanine, tyrosine, and tryptophan biosynthesis	60394.2	60203.3	58487.2	60063.3	59464	60402.1	62557.6	62252.9	61127.2	64860.4	52476.9	52130.6	58221.2	60587.7	60272.1
pyruvate fermentation to butanoate	19267.4	19119.5	20335.1	19011.1	22129.5	23443	22354.4	23052.5	23846.9	19808.8	11321	15055.3	22656.9	32035	32254.1
glycine betaine biosynthesis I (Gram-negative bacteria)	16104.9	16960.1	19009.5	17587.3	20237.1	16643.3	16703.7	14759.1	18360.7	9820.58	6149.55	7174.19	16018.1	22047.6	21149.7
glutamate biosynthesis V	56680.3	55676.4	55669.6	54940.1	50152.4	49640.4	51695.3	51783.8	50216.4	56666.6	47967.3	53431.2	43992.1	48500	46190
sulfide oxidation I (sulfide-quinone reductase)	2227.23	2789.2	2042.62	3201.38	4616.81	6847.05	2965.03	4732.34	4291.52	1777.94	3686.28	2846.16	2348.61	2249.51	2668.82
ethanolamine utilization	13471.1	14151.4	17736.7	14650.3	17137.4	20101.6	17160.3	16739.1	18883.7	13069.7	6307.65	6876.55	15299.5	19005.1	18220.7
geranylgeranyl diphosphate biosynthesis	9094.53	9428.74	10352.5	9673.87	10270.7	10678.2	8785.33	9160.07	9803.32	6391.9	9057.05	7763.53	8910.32	10095.3	9906.89
ammonia assimilation cycle III	65481.5	65720.4	65670.7	65895.6	62023.5	64347.3	61063.2	62336.3	61116.9	63248.6	57514.8	58326.8	58202.7	58671.9	57664.1
deacetylcephalosporin C biosynthesis	9.05379	6.12928	7.64072	3.9843	21.292	0	1.24738	25.3842	5.12726	0	3.34003	4.35375	0	1.96293	6.08625
mimosine biosynthesis	3.62152	2.68156	5.09381	1.99215	8.87165	5.56445	4.98954	7.25263	0	1.49658	2.22669	2.37477	0	0	3.04312
glutamate and glutamine biosynthesis	51555.9	51462.9	51181.4	51394.8	50104.4	50861.8	49130.7	50467.4	50903.4	52820.4	45779	45955.8	45216.7	46821.7	46346.8
glycogen biosynthesis I (from ADP-D-Glucose)	52646.9	52935.9	48003.5	53147.9	53459.7	55800.3	56529	53031.2	55005.3	58933.9	51879.6	47994.5	48015.9	40189	43037.4
trehalose biosynthesis II	3750.99	4231.88	5020.59	4584.6	5550.11	6752.46	5691.81	3800.38	4153.08	3088.95	4276.91	3773.51	4635.25	5286.16	5117.01
trehalose biosynthesis III	3750.99	4231.88	5023.14	4584.6	5550.11	6771.93	5691.81	3800.38	4153.08	3088.95	4276.91	3773.51	4635.25	5286.16	5117.01
pantothenate and coenzyme A biosynthesis II	19644.9	19896.8	16145.5	20081.5	23247.3	14531.6	14818.9	14664.8	14935.7	9441.94	9946.61	12866.5	16101.9	30395.9	31211.8
superpathway of lysine, threonine and methionine biosynthesis I	38773.8	39009.8	40472.3	39182.9	39297.9	42131.2	40453.9	42010.8	41151.4	35695	35865.3	32410.5	38122.3	38579.4	38904.8
Rubisco shunt	27796.9	27967.9	28941.1	28093.3	31899.8	32986	29141.4	30943.3	31640.3	26356.3	13221.5	15655.3	17661.5	29848.3	29445.3
superpathway of alanine biosynthesis	15013.9	16144.9	16753.6	16974.4	19286.1	17038.3	18305.4	15756.3	16022.7	11267.8	8412.98	10732	20368.6	27930.5	27560
UDP-2,3-diacetamido-2,3-dideoxy-alpha-D-mannuronate biosynthesis	13.5807	11.1093	44.5709	9.29669	36.3738	2.78222	1.24738	65.2736	0	0	8.35008	15.0402	41.8797	39.2585	36.5175
pyruvate fermentation to lactate	62823.3	62985.2	63367.7	63103.9	59486.2	64199.8	60208.7	61545.8	60404.3	62542.2	56227.2	54953.4	56532.6	55456.6	56075.6
coenzyme M biosynthesis I	1933.89	2160.19	2479.41	2326.16	2501.81	2506.78	2388.74	2502.16	2661.05	2434.94	1638.84	2163.02	2016.93	3091.61	2974.65
gamma-glutamyl cycle	39819.5	40456.3	41052.3	40923.4	44607.6	41193.6	45827.6	41126	45407	42869.6	35040.3	32872	43558.2	44032.4	44908.9
phospholipid biosynthesis I	33142.3	32848.7	36183.9	32633.4	33005.2	38358.5	36775.4	38562.2	37900.7	35207.1	26823.8	27407.6	36326.5	39187.9	38309.9
epoxysqualene biosynthesis	17453	17163.5	15170	16951.2	18103.5	20930.7	21015.9	20020.9	19837.4	20507.7	7558.49	10156.9	9900.36	18418.1	18318.1
alanine biosynthesis II	3659.54	4007.4	4198.58	4262.53	5063.05	4365.31	4807.42	3974.44	4071.04	2630.99	1832.01	2394.56	5245.01	8197.18	8030.8
glycine biosynthesis IV	63979.5	62593.7	58042.7	61577.3	55086.8	54067	59773.4	56012	54882.2	66125	57054.4	60896.7	45352.4	41641.5	40758.1
gluconeogenesis II (Methanobacterium thermoautotrophicum)	46057.5	46680.2	45039.5	47136.9	49811.7	43074.4	48262.5	47504.7	47801.5	47595.8	22298.6	25744.1	33780.2	45412.3	45090
arginine biosynthesis II (acetyl cycle)	70893	70246.5	68634.7	69772.3	65745.2	67638.6	67989.9	69026.9	65900.7	71987.1	58348.7	64190.5	56149	63265.1	60999.4
photosynthesis light reactions	26258.7	27068	24039	27661.6	30076.7	25499.1	29953.4	24655.3	29194.6	29289.6	24171.8	21621.1	24310.3	28892.3	28842.7
estradiol biosynthesis I (via estrone)	2743.3	3266.9	3433.87	3650.94	4074.75	6549.36	2442.38	3049.73	4353.04	1483.11	3125.71	2709.22	4189.65	2954.2	3085.73
methionine biosynthesis I	22587.4	22345	22895.4	22167.3	20742.8	25916.4	25324.4	27266.3	24831.3	24930.1	14120.5	12369.4	16272.8	17334.6	17292.5
UDP-N-acetyl-D-galactosamine biosynthesis II	66.998	28.3479	0	0	0	44.5156	9.97907	0	20.509	50.8838	0	25.7267	88.785	9.81463	16.7372
homocysteine and cysteine interconversion	14369.3	14277.4	13518.3	14210	14015.4	15288.3	17565.7	17468	16714.9	17508.5	9317.02	8068.68	10518.5	10075.7	10302.5
beta-alanine biosynthesis II	10080.5	10244.7	7994.1	10365.1	12545.4	7094.67	7312.17	7201.86	7388.38	4411.93	4563.04	6029.15	7843.23	17144.2	17724.7
proline biosynthesis I	70698.3	70217.8	69009.7	69865.3	66258.8	68587.4	68527.5	68327	66013.5	71508.2	58743.9	63623.7	56267.9	62570.2	60643.4
heterolactic fermentation	45012.7	45539.4	46280.5	45925.7	48699.2	49826.9	49422.6	48161.1	47806.6	44870.5	39001.5	40343.4	41591.6	44968.7	45453.6
NAD phosphorylation and dephosphorylation I	51392	51393.2	56319.7	51394.1	46812.2	50221.9	43828.1	43548.4	44458.5	41967.2	38278.4	43987.5	46040.9	51638.7	50050.2
adenosylcobalamin salvage from cobinamide II	9219.47	10846.9	8705.33	12040.5	13077.7	17861.9	10973.2	11970.5	12602.8	10283	5803.86	8170.4	2083.93	6931.09	5778.89
tetrahydrobiopterin salvage	58340.8	58256.5	56697.3	58194.6	51943.5	54935	55418.8	52454.6	53631.1	58848.6	34505.9	34789.2	33661.2	35866.6	35767.3
superpathway of geranylgeranyl diphosphate biosynthesis II (via MEP)	38959.4	39328.5	40656.9	39599.3	39694.4	42401.1	38889.7	40204.9	39654.2	34499.2	32518.5	34381.2	35359.9	38445.9	37680
superpathway of ammonia assimilation (plants)	61859.1	61216.9	61080.6	60745.9	55639.5	58290.4	58014.6	58706.4	56784.4	62771.2	51577.3	54694.6	49047.8	53372	51976.5
spermidine biosynthesis I	30035	31490.7	31521.2	32558.3	33479.9	35242.4	28450.3	30642.3	30235.5	23001	25409.3	26210	30411.4	29461.6	30406.9
oleandomycin activation/inactivation	3.62152	3.06464	10.8244	2.6562	7.98449	30.6045	2.49477	0	0	0	2.22669	1.18739	6.70075	3.92585	7.60781
anaerobic energy metabolism (invertebrates, cytosol)	18677.1	19884.9	20559.9	20770.8	23122.2	20677.5	22063.7	19429.8	19770.7	14463	10870.7	13675.5	23836.2	31375.4	30857.3
UDP-N-acetyl-D-glucosamine biosynthesis II	38.0259	16.0894	0	0	0	25.04	6.23692	0	10.2545	29.9317	0	14.6444	50.2556	5.88878	9.12937
astaxanthin biosynthesis	713.439	772.672	764.072	816.117	907.57	411.769	687.309	373.51	481.962	357.683	413.607	522.054	505.907	1334.79	1328.32
KDO transfer to lipid IVA I	29577.8	29815.9	32119	29990.5	22165.8	25220.9	20969.8	25823	20134.8	20358	19800.3	24438	23412.4	29430.2	28759
TCA cycle VII (acetate-producers)	4104.08	4634.12	13412.6	5022.87	7912.63	14156	7153.75	9098.42	13341.1	4389.48	2832.35	2784.02	15602.7	15903.6	14654.2
N-acetylglutaminylglutamine amide biosynthesis	34931.3	34211.7	33253.1	33683.9	37111	31094.1	41519.2	38877.7	40208	41904.3	18246	22320.5	23394	29738.3	27077.7
superpathway of heme biosynthesis from glycine	47517	48371.5	52669.4	48998.2	51062.6	49954.8	47435.5	51624.2	50739.4	36296.6	31791	36736.5	55024.9	58772	59065.5
cardiolipin biosynthesis III	13560.8	13269.9	15327.9	13056.5	13429	18777.2	17900	18914.9	18950.4	17643.2	11495.8	10647.7	16748.5	17334.6	16903
guanylyl molybdenum cofactor biosynthesis	23683.8	25114.7	26611.4	26164.2	29458.3	33353.3	25082.4	27835.6	29445.9	19931.5	17916.5	17793.4	28208.5	34472.9	33970.4
cob(II)yrinate a,c-diamide biosynthesis II (late cobalt incorporation)	43816.7	43621.7	40043.7	43478.6	47064.1	43561.3	49506.2	47754.9	47873.2	51686	34932.3	39477	38792.3	43494.5	41870.3
polyhydroxybutyrate biosynthesis	5754.59	6125.83	5950.21	6398.12	8296.77	5753.64	6704.69	5595.4	6655.18	3575.34	2998.79	3980.91	5806.2	11076.8	11601.9
pentose phosphate pathway	62827.9	62610.9	61272.8	62451.8	59434.8	61915.6	62837	60196.8	60235.1	65135.8	53885.8	55091.5	51086.5	50967.4	50780.6
cholesterol biosynthesis I	1417.82	1102.89	1848.42	871.897	874.745	2762.75	819.531	1200.31	1445.89	1097	551.662	599.63	1420.56	1120.83	1192.9
cholesterol biosynthesis III (via desmosterol)	1417.82	1102.89	1848.42	871.897	874.745	2762.75	819.531	1200.31	1445.89	1097	551.662	599.63	1420.56	1120.83	1192.9
cardiolipin biosynthesis I	49284.3	48522.4	50338.3	47963.6	42130.6	44323.6	42465.9	44458.6	40854	42794.8	37108.9	42561.9	33947.7	45377	42437.9
erythromycin A biosynthesis	15970.9	15235.1	17510	14695.4	5527.04	8430.14	3355.46	6273.52	3332.72	8021.68	6652.23	9875.09	2328.51	4868.06	3286.57
cholesterol biosynthesis II (via 24,25-dihydrolanosterol)	1416.01	1102.12	1848.42	871.897	874.745	2762.75	819.531	1200.31	1445.89	1097	552.218	600.817	1420.56	1120.83	1192.9
formaldehyde oxidation II (glutathione-dependent)	13714.7	14362.8	16534.5	14838.2	16869.5	16790.7	15783.2	15147.1	16996.9	10519.5	7613.6	8571.34	21006.9	24332.4	24042.2
C4 photosynthetic carbon assimilation cycle, NAD-ME type	10462.6	11175.2	11539.4	11697.9	13276.4	12049.8	12850.6	11245.2	11356.9	8009.71	5848.95	7344.38	13064.8	18687.1	18372.9
homospermidine biosynthesis	6144.81	6000.56	5899.27	5894.77	5659.23	7595.47	8272.65	7336.03	7470.42	8443.72	7698.77	6077.44	3963.49	3123.02	3504.16
cardiolipin biosynthesis II	47497.1	46788.6	48687.9	46269	39753	41001.6	39825.2	41278.3	38028.9	40207.2	35858	41227.6	32406.5	41376.5	37976.7
putrescine biosynthesis IV	18147.4	17694.8	18517.9	17362.9	19894.7	23022.9	22792.2	24379.7	22908.6	21856.1	14539.7	14519	20678.5	21602	21174.1
inosine-5'-phosphate biosynthesis III	5685.78	6168.73	4237.42	6522.96	3733.19	1916.95	4355.87	3448.62	2271.38	6061.16	4184.5	5803.15	896.226	4732.62	4053.44
acyl carrier protein metabolism I	65682.5	64876.1	65519.2	64284.6	59983	64642.2	64259	64929.1	62685.9	67865.5	54042.3	57744.2	50987.7	54844.2	53000.6
acyl carrier protein metabolism II	65685.2	64878	65523	64286	59990.1	64650.5	64259	64940	62685.9	67865.5	54043.4	57745.7	50987.7	54846.1	53002.1
glycocholate metabolism (bacteria)	15350.7	15330.1	16810.2	15315	15942.4	21292.4	20705.3	22414.2	21062.8	19620.2	15935.8	13176	18108.8	13609	14464
trehalose biosynthesis V	57610.2	56536.5	52560.5	55748.9	47966.4	46076.4	53384.3	49147.4	48416.7	59294.6	50141.7	52094.2	37090.3	35379.8	34356.9
glutamine biosynthesis III	63824.7	63034.6	60940.5	62455.2	59167.7	60098.8	62688.5	61625.6	61034.9	66903.2	52437.9	57579.9	46788	51095	48209.2
pyridoxal 5'-phosphate salvage II (plants)	4.5269	15.7063	0	23.9058	22.1791	50.08	22.4529	25.3842	41.0181	4.48975	0	0.791591	55.2812	5.88878	18.2587
L-glutamine biosynthesis II (tRNA-dependent)	63610.1	62306.8	64220.3	61350.9	58277.9	61264.6	58580.9	63674.4	60558.1	63871.2	33927.5	41632.5	33580.8	46705.9	43329.5
Entner-Doudoroff pathway I	39206.5	39334.3	42979.1	39427.9	32150.9	39627.2	35301	34149	31942.8	34401.9	28867.9	32054.3	33021.3	38887.5	37072.8
threonine biosynthesis from homoserine	65432.6	65752.2	67008.5	65986.6	62571.8	67282.5	61906.4	64824	63198.6	64335.1	53920.3	53558.6	56328.2	59158.7	59070.1
C4 photosynthetic carbon assimilation cycle, PEPCK type	11508.3	12262.4	12634.6	12815.5	14436	13126.5	14035.6	12322.2	12413.1	8868.75	6468.53	8107.08	14049.8	19880.5	19477.5
sulfite oxidation IV	5266.59	5170.43	4919.99	5099.9	5136.69	5550.54	6412.8	7227.24	5547.7	5579.26	3537.09	3093.14	2643.45	3780.6	4115.82
malonate decarboxylase activation	4151.16	4607.3	6104.94	4941.85	5183.71	5314.05	5423.63	5366.94	5265.7	3183.23	1860.95	2428.6	7590.28	10087.5	8876.79
tyrosine biosynthesis IV	56263.9	56363.7	55365.9	56436.9	51485.8	50494.6	51583.1	48237.2	50098.5	54005.7	46778.8	47215.6	44479.6	41920.3	42774.1
octane oxidation	10643.6	10926.2	16921	11133.5	14188.4	15494.2	8747.91	11676.7	14987	4465.8	5274.47	5127.92	14468.6	14625.8	13566.2
cysteine biosynthesis IV (fungi)	19364.2	19226.8	18301.4	19125.9	18760.9	20007	22904.5	22711.6	21708.8	22999.5	13082.9	11457.9	14482	14019.2	14284.4
meta cleavage pathway of aromatic compounds	5638.7	5795.61	11001.4	5910.7	9612.44	9757.26	6919.24	10973.2	10813.4	3531.94	2888.57	3606.09	10706.1	14663.1	14686.1
hydrogen production VIII	31136.9	31785.7	29517.4	32261.5	33028.3	29085.4	30434.9	27723.2	30748.2	30799.7	24583.2	24835	25407.6	31098.6	30476.9
superpathway of C1 compounds oxidation to CO2	2967.83	2910.64	4031.12	2868.69	4243.31	4721.43	2739.26	4333.44	3994.14	1284.07	1242.49	1681.73	1779.05	4585.4	4465.78
ethylene biosynthesis V	22505.9	22903.2	23669	23194.6	27173	26564.7	25173.5	24387	26769.4	22171.9	11665.6	13821.6	15683.1	25783	26167.8
adenine and adenosine salvage IV	52011.3	51394.4	52076.6	50941.9	44052.2	40987.7	42529.6	41539.4	42571.6	49927.5	31209.3	35697.6	24652.1	26986.3	24153.3
nitrifier denitrification	25468.3	26550.1	26076.5	27343.6	29840.7	27212.9	24567.2	26667.9	26200.3	20438.8	16454.1	18315.4	28682.6	31475.5	32815.5
Bifidobacterium shunt	17955.5	18453.3	18164.5	18818.5	25589.4	25462.9	21366.4	19995.5	16940.5	12459.1	10550	13854	15661.3	28154.3	29022.3
superpathway of lipopolysaccharide biosynthesis	10456.2	10457.3	12590.6	10458.1	14600.1	12241.8	11693	22026.2	15612.5	7601.14	5482.1	7011.12	14621	18047.1	19150.4
methanol oxidation to formaldehyde I	4635.54	4823.36	4075.69	4961.11	4978.77	5583.92	6436.5	5221.89	5506.68	5188.65	3215.34	3249.08	4280.11	6662.17	7206.12
siroheme biosynthesis	40958.4	41743.1	39480.9	42318.5	44103.7	43603	47509.1	44139.5	46432.5	47443.2	36961.9	35297.8	38500.8	31738.6	31476.5
preQ0 biosynthesis	2990.47	2969.63	3309.71	2954.36	3397.84	1958.69	1122.65	3002.59	2097.05	1144.89	827.771	1149.39	2767.41	3886.59	4120.39
enterobacterial common antigen biosynthesis	13513.7	13577.1	16449.8	13623.6	17226.1	15992.2	12636	17852.3	17601.9	8279.1	6413.42	8585.59	15299.5	24214.7	24421.1
two-component alkanesulfonate monooxygenase	15802.5	16430.3	18433.2	16890.8	20849.3	18140.1	10576.6	16155.2	14879.3	5181.17	8121.29	9111.21	22003.6	24344.2	23378.8
NAD phosphorylation and dephosphorylation II	46153.5	46292.1	52767.4	46393.8	41678.1	45739.8	37913	38050.9	39172.3	35380.7	30590.8	36161.8	39351.8	46550.8	44628.9
sulfate reduction II (assimilatory)	545.944	556.232	1117.46	563.778	742.558	887.529	271.93	757.899	779.344	149.658	138.055	180.483	1552.9	1623.34	1290.28
pyruvate fermentation to acetate III	28105.7	28781.2	26800.5	29276.6	34152.3	30523.8	32198.7	32858	34419.3	34086.2	16023.8	17155	24653.7	30621.7	30222.8
hydrogen oxidation I (aerobic)	29738.1	29278.8	25627.6	28941.9	33319.3	25009.4	31192.1	31233.4	31209.6	33026.6	21790.4	26185.8	19846	27217.9	25618.5
UDP-N-acetyl-alpha-D-mannosaminouronate biosynthesis	19553.5	19452.4	22715.2	19378.3	21784.3	22972.8	19395.6	25590.9	23990.5	17011.7	7566.84	9984.33	19737.1	28419.3	28673.8
indole-3-acetate biosynthesis IV (bacteria)	20274.2	20681.7	25167.9	20980.6	24523.9	20340.8	18703.3	20376.3	22462.5	10559.9	11173	13216	20686.9	32869.2	31170.7
homoserine and methionine biosynthesis	30541.2	30231.1	30813.1	30003.7	28183.5	34046.1	33387.5	35512.5	32747.8	33197.2	20577.4	18220.8	23092.5	24318.7	24265.9
spermine biosynthesis	31966.2	31717.1	32539.3	31534.4	22758.5	26762.2	20768.9	24684.3	19329.8	23153.6	22485.6	25776.2	18971.5	21927.9	20944.3
methylerythritol phosphate pathway	58306.4	58104.8	60136.9	57956.9	54665.4	61965.7	56305.7	58887.7	54677.1	55704.3	39097.3	48289	46010.7	56834.6	53446.4
estradiol biosynthesis II	2551.36	3164.24	3499.45	3613.76	4362.19	6830.36	2124.3	2763.25	4260.75	1204.75	2641.41	2315.8	3650.23	3158.35	3081.16
superpathway of erythromycin biosynthesis (without sugar biosynthesis)	16812.9	16138.4	18830.6	15643.7	6675.92	9317.67	4110.13	6893.62	4163.34	8452.7	8059.5	11210.5	3110.82	5957.48	4310.58
TCA cycle V (2-oxoglutarate:ferredoxin oxidoreductase)	28988.4	29075	31434.6	29138.5	31092.5	31898.2	30896.5	34348.4	33814.3	24825.3	17183.9	17324.4	26168.1	27585	27604.2
superpathway of polyamine biosynthesis II	17793.4	17760	17886.3	17735.4	17830.3	20424.3	18617.2	20071.6	17494.2	17327.4	10979.2	11480.8	13537.2	14170.4	13494.7
peptidoglycan biosynthesis I (meso-diaminopimelate containing)	38367.2	38013.8	41122.4	37754.5	38951	40475.8	38671.4	43153.1	41561.6	35451	31527.7	28379.7	35436.9	34463.1	35034
ammonia assimilation cycle I	60149.8	59619.5	59829.4	59230.5	53578.6	58471.2	56756	58100.8	56035.8	62093.2	45574.7	47835.8	44663.9	50027.1	49071.9
CDP-diacylglycerol biosynthesis II	37126.9	37819.9	42029.1	38328.3	43409.9	42225.8	41745	43867.5	44314.9	35109.8	22619.8	25906.4	45746	49834.8	49774.8
glutamate biosynthesis I	59621.9	60251.6	61128.3	60713.4	56744.9	59481.2	54383.5	56548.7	55917.9	56325.4	45554.7	46122.4	49215.3	50661.2	49672.9
crotonate fermentation (to acetate and cyclohexane carboxylate)	1523.75	1577.91	2276.93	1617.62	2311.07	2729.36	972.96	2288.2	2045.78	493.872	552.218	727.472	2983.51	3609.82	3037.04
nitrate reduction II (assimilatory)	28483.2	27962.9	26988.3	27581.3	22125	26016.6	21426.3	26842	22293.3	27321.6	15945.3	17766.1	16153.8	20457.6	20040.5
tetrapyrrole biosynthesis II (from glycine)	36539.3	37604.6	42737.1	38386	41839.6	39118.1	37274.3	42195.8	41202.7	24829.8	19897.1	24204.5	44219.9	51939	51415.1
ADP-L-glycero-beta-D-manno-heptose biosynthesis	9116.26	8649.18	9031.33	8306.59	13415.7	9963.14	8305.08	18396.3	12838.7	5621.16	4646.54	6105.54	10645.8	13149.6	13543.4
nitrate reduction VI (assimilatory)	32414.4	31912.5	30714.4	31544.3	25970	28684.7	25122.3	30598.8	26026	31251.6	18554.4	20235.8	19341.7	23152.7	22729.1
protein citrullination	6344.9	6839.51	6076.28	7202.28	6759.31	7731.8	8210.28	7183.73	7198.67	6598.43	4378.78	3991.2	5575.03	5875.04	5762.15
adenosylcobalamin salvage from cobinamide I	39633	39855.6	35120.6	40018.9	44215.4	39471.4	44468	42377.1	43212.6	46254.9	28189.3	31063.2	37840.8	38361.5	37483.7
Lipid A-core biosynthesis	4994.98	4996.13	6155.24	4996.97	7648.25	6034.64	5866.45	12848	8418.96	3570.85	2433.21	3144.99	7290.42	9319.98	10071.2
superpathway of S-adenosyl-L-methionine biosynthesis	32677.8	32351.9	32930.2	32112.8	30198.2	36152.2	35481.8	37626.6	34814.1	35373.2	22467.8	19962.7	25029	26273.8	26216.5
glycine biosynthesis III	30163.6	28912.2	28768.6	27994.3	17514.4	20591.2	19109.9	19999.1	17299.4	24036.6	16008.2	22905.5	7059.24	11665.7	7726.49
asparagine biosynthesis III (tRNA-dependent)	60036.6	58764.8	58287.2	57832.1	53138.6	53340.8	52627.1	55040.2	53661.9	58847.1	34174.1	43029.7	29056.1	42238.3	37515.6
C4 photosynthetic carbon assimilation cycle, NADP-ME type	64138	62587.6	60170	61450.5	55337.8	57241.5	59909.4	59982.8	57779.1	67717.4	47903.8	53825.4	38711.9	44476	41200.8
phosphatidylglycerol biosynthesis I (plastidic)	41634.8	42123.1	46282.4	42481.2	45823	46146	44421.8	46939	46391.5	38757	26286	30134.7	43667.1	50841.8	49943.7
pyruvate fermentation to acetate and alanine	10526.8	11299.7	11424.8	11866.6	14018.1	12216.7	13282.1	11662.2	12023.4	8546.98	5455.94	6751.48	12806.8	18186.5	17875.3
glutathione biosynthesis	34471.4	35160.6	37904.3	35666.1	40660.6	37145.5	41851	36520.6	42976.7	37435.5	21897.2	20871.9	34456.9	37650.9	37851.9
nitrate reduction IV (dissimilatory)	42562.8	41623.5	43256.7	40934.7	35801.6	35885.1	34027.4	39385.4	36147.2	40102.4	30606.9	31654.9	29372.7	33285.3	33442.4
superpathway of sulfur amino acid biosynthesis (Saccharomyces cerevisiae)	26989.3	26775.4	25660.7	26618.4	25843.1	27546.8	30847.8	30620.6	29348.4	31274.1	19265.3	17137.1	20542.8	20151.4	20431.5
tyrosine biosynthesis I	49340.4	49167.1	48085.6	49040	50026.4	49128.5	53108.6	54318.5	52687.7	54248.1	29790.9	30430.7	39990.1	47977.9	47518.4
cyclopropane fatty acid (CFA) biosynthesis	17717.4	18387.1	21343.1	18878.3	22634.3	25204.2	20610.5	22443.3	22047.2	14700.9	8518.19	9832.35	17978.1	28032.6	28196.1
superpathway of methionine biosynthesis (transsulfuration)	31833.1	31588.4	32113.3	31408.9	29848.7	35612.5	34895.6	36963	34398.8	34566.6	22318.1	19770	24948.6	26091.2	26102.4
glutamate biosynthesis IV	51335.9	50730.1	51726.4	50285.8	44042.4	50160.7	47908.3	49938	47955.3	54519	32193.4	34244.6	32535.5	39017.1	38160.8
putrescine biosynthesis III	7065.58	6767.87	7505.73	6549.52	7743.18	11741	9920.45	12224.3	10121.2	9272.83	4409.95	4490.69	7313.87	8607.43	8087.1
methionine salvage II (mammalia)	592.118	520.605	1161.39	468.155	1259.77	550.88	280.661	1319.98	1020.32	217.004	192.052	294.868	1167.61	1063.91	964.67
arsenate detoxification III (mycothiol)	28.0668	23.3679	49.6647	19.9215	47.9069	30.6045	9.97907	90.6578	0	2.99317	14.4735	24.1435	38.5293	33.3698	34.9959
sulfur oxidation IV (intracellular sulfur)	15500.1	16552.5	17041.4	17324.4	18856.7	22981.2	19682.5	19734.4	20150.1	14729.4	11351.1	10726.4	16520.7	21976.9	21120.8
lipoate biosynthesis and incorporation (glycine cleavage system, yeast)	1114.52	1148.09	1361.96	1172.71	1514.39	1274.26	1261.11	1388.88	712.689	677.952	591.186	710.453	968.259	1346.57	1387.66
lipoate salvage II	5339.93	5436.67	5188.05	5507.63	6615.59	10280.3	7490.54	8249.86	8157.47	7656.52	4308.64	3770.74	5735.84	4336.1	4902.47
GABA shunt	27013.8	26836.3	26512.7	26706.1	29340.3	32738.4	31605	31298.7	33481	32996.7	16964.6	16746.1	24873.2	28440.8	28106.3
sorbitol biosynthesis II	32124.7	32422.7	31796.9	32641.3	25907.9	28467.7	26389.7	24800.4	25200.5	28616.2	21976.8	22725.8	15941.1	17664.4	15942.9
UDP-D-xylose biosynthesis	25262.8	25013.2	20168.3	24830.1	25086.4	21528.8	29731.4	25231.9	28046.1	35117.3	24735.2	20463.4	15542.4	11720.6	13616.5
sucrose biosynthesis I (from photosynthesis)	40108.3	39229.3	39109	38584.6	35140.6	40870.9	40868	43330.8	39300.5	43082.1	26105.1	28220.2	27536.7	27665.5	25583.5
citrate lyase activation	8880.86	9095.08	9993.43	9252.2	10917.5	8438.49	10052.7	10440.2	10146.8	7050.4	4246.29	5523.32	8890.22	14937.9	14491.4
choline biosynthesis III	4205.49	3923.5	4673.57	3716.68	4294.77	5500.46	6057.3	6831.97	5963	5570.28	3283.81	2747.22	3829.48	3562.71	3960.62
diphthamide biosynthesis	2254.39	2336.79	1782.83	2397.22	1632.38	667.734	1284.81	1486.79	922.907	1855.76	1185.71	1579.22	234.526	1766.63	1095.52
tetrahydrobiopterin biosynthesis I	0	0	0	0	6.21016	13.9111	0	0	0	0	0	0	0	0	7.60781
purine deoxyribonucleosides salvage	10653.6	10764.5	10974	10845.9	10507.6	13223.9	12032.3	13304.9	12377.2	11065.7	8674.06	7341.61	10372.8	9804.82	10095.6
phosphatidylcholine biosynthesis I	2751.45	2531.01	3008.53	2369.33	2723.6	3519.51	4035.29	4812.12	3881.34	4049.75	2227.8	1842.03	2338.56	2200.44	2504.49
acyl-CoA hydrolysis	16126.6	17284.9	17668.5	18134.5	20034.9	24589.3	21370.2	19263	21037.2	15640.8	11870.5	11003.1	20358.6	21329.2	19833.6
fatty acids biosynthesis (yeast)	5125.35	5664.22	6018.34	6059.45	6465.66	5717.47	5923.83	4503.88	5132.39	3750.44	2430.99	3231.67	5313.7	9213.98	9000.04
sulfate reduction IV (dissimilatory)	16951.4	17895.2	19548.8	18587.4	19782.9	21431.5	19381.9	19088.9	20124.5	13626.4	11318.8	10973	18098.7	23455	22153.9
arginine, ornithine and proline interconversion	1134.44	991.027	2955.69	885.842	2286.23	2142.31	1339.69	1080.64	1081.85	643.531	842.245	1004.13	1157.55	1666.52	1558.08
NADH to dimethyl sulfoxide electron transfer	1741.04	1908.12	2369.26	2030.66	2939.18	2634.77	2297.68	2665.34	2599.52	1114.95	1049.88	1044.9	2675.28	2936.54	2617.09
stearate biosynthesis III (fungi)	16216.2	17340.9	16813.4	18165.7	18759.1	16292.7	18974	14806.2	16248.3	14078.4	8566.62	10280.4	14828.8	21019	20562.4
6-hydroxymethyl-dihydropterin diphosphate biosynthesis II (archaea)	3889.51	4021.19	3247.31	4117.77	2926.76	1079.5	2305.17	2708.86	1707.38	3383.77	2162.67	2864.77	465.702	3126.94	1895.87
linezolid resistance	0	0	10.1876	0	7.09732	0	0	0	0	0	0	0	5.02556	7.85171	6.08625
wax esters biosynthesis I	330.463	339.026	1637.66	345.306	840.146	2537.39	841.984	1018.99	1727.89	404.077	121.911	115.176	1837.68	1854.97	1498.74
methyl-coenzyme M reduction to methane	2248.96	2343.68	1908.27	2413.16	1682.95	804.063	1313.5	1552.06	1040.83	1849.78	1200.18	1593.87	479.104	2017.89	1294.85
superpathway of purine nucleotide salvage (mammalia)	55989.5	55352.7	50093.2	54885.7	54269.7	48263.2	56553.9	53687.6	54861.7	61615.8	42936.1	40172.8	34250.9	41831.9	43277.8
tetrahydromethanopterin biosynthesis	1757.34	1902.37	1219.97	2008.75	1275.74	628.783	1287.3	1425.14	912.652	1762.97	1045.99	1409.03	184.271	1778.41	1054.44
TCA cycle IV (2-oxoglutarate decarboxylase)	30290.4	29822.8	31412.9	29479.8	28278.4	30724.1	28132.3	31944.2	29686.8	29032.2	20857.4	19118.9	25064.2	24950.8	24874.5
fatty acid biosynthesis initiation II	9032.97	9883.08	10426.4	10506.6	10930.8	9712.74	10278.4	7767.56	8613.8	6733.13	4286.37	5659.48	8937.13	14918.2	14355.9
glycine betaine biosynthesis II (Gram-positive bacteria)	9644.1	10285.3	13191.1	10755.6	12731.7	10842.3	10536.7	9290.61	12008	5788.78	5334.03	5714.1	13138.5	15098.8	14161.2
dehydroscoulerine biosynthesis	0	0	20.3753	0	14.1946	0	0	0	0	0	0	0	10.0511	15.7034	13.6941
(R)-acetoin biosynthesis II	10171	10331.7	10797	10449.5	10355	10246.9	11530.8	10052.1	9736.67	9189.02	8340.61	7196.35	7910.24	7072.42	6413.38
superpathway of lysine, threonine and methionine biosynthesis II	36921.4	36655.8	36068	36461	33810.8	37434.8	38197.4	38979.2	36711.2	39454.4	26640.6	25071.3	27503.2	29147.5	28441
flavin biosynthesis II (archaea)	5058.35	5220.61	4051.49	5339.62	3701.25	1354.94	2887.69	3176.65	1948.36	4305.67	2842.37	3745.41	587.991	4031.85	2539.49
erythromycin D biosynthesis	17748.1	17157	20366.3	16723.4	8428.96	10413.9	5301.38	7644.27	5542.57	8933.1	10221.6	12963.9	4685.5	7677.01	6259.7
ubiquinol-8 biosynthesis (prokaryotic)	59535	59841.7	59826.2	60066.6	55793.8	59105.6	54976	56215.1	56087.1	57573.5	40231.8	41471.4	43886.6	47047.4	46655.6
ammonia oxidation I (aerobic)	14941.5	15982.5	15529.8	16746	19530.1	19639.7	17812.6	19709	17550.6	11784.1	7124.29	8416.98	18160.7	24838.9	25314.2
ammonia oxidation IV (autotrophic ammonia oxidizers)	17153.3	18286.7	17805.4	19118	22048.7	22285.6	20297.4	22338.1	20011.7	13678.8	8365.11	9839.47	20611.5	27563.4	28051.5
indole-3-acetate biosynthesis III (bacteria)	20196.3	20647.2	25161.5	20978	24619.7	20413.2	18746.9	20641	22821.4	10619.8	8537.68	11323.3	20296.6	32635.6	30942.5
flavin biosynthesis III (fungi)	8665.38	8920.78	7009.72	9108.1	6434.61	2409.41	5064.38	5577.27	3440.39	7466.45	5042.89	6601.87	1067.09	7058.68	4505.34
molybdenum cofactor biosynthesis	51713.4	50763.4	52533.1	50066.7	44604	48864.2	45361.1	48951.6	47319.5	52450.7	33596.8	36063.7	37871	40253.7	39362.8
pentose phosphate pathway (oxidative branch) II	54056.6	54021.9	51102.4	53996.5	51219.6	53229.5	57186.3	51210.8	52098.1	59222.8	39165.8	40467.3	38257.9	38671.6	38519.9
sulfite oxidation III	24112.1	25562.2	28885.1	26625.7	28722.9	31063.5	26483.2	25210.1	28410.2	18334.6	16225.9	15797	24551.6	30280.1	28638.8
phenylalanine biosynthesis I	37326.1	37519.6	34952.5	37661.6	39518.8	41057.3	46029.7	43330.8	43874	47283	25540.1	24496.6	35279.5	39335.1	38816.6
superpathway of sulfide oxidation (phototrophic sulfur bacteria)	8848.27	10009.1	8764.54	10860.5	13034.2	16749	11085.5	13406.5	13192.4	7658.01	7550.7	6874.97	7392.6	9361.2	10145.8
2-methylcitrate cycle II	4973.25	4727.97	5816.5	4548.07	6631.56	4835.51	5110.53	6607.14	6926.93	3400.24	3144.08	3242.75	4013.75	5875.04	6174.5
nitrate reduction V (assimilatory)	34701.4	34477.6	32759.6	34313.4	37482.7	32054	38227.3	39298.4	38690.3	39349.6	21757.5	22883.7	32374.7	35053.9	35539.1
NADH to trimethylamine N-oxide electron transfer	1758.25	1866.75	2403.01	1946.33	2899.26	2131.18	2099.35	2879.29	2327.78	1004.21	850.038	962.178	2876.3	3427.27	2980.74
sulfate reduction V (dissimilatory)	2876.39	3299.85	7840.02	3610.44	5804.72	11145.6	2857.76	5327.05	7978.02	1477.13	974.176	1100.71	9652.43	10142.4	8566.39
tRNA splicing	2040.72	2128.77	1664.4	2193.35	1504.63	639.912	1266.09	1490.41	928.034	1818.35	1183.48	1574.47	266.355	1721.49	1110.74
pentose phosphate pathway (oxidative branch) I	56495.7	56295.1	53407.4	56148	52585	54620.6	58896.5	52911.5	53472.2	61338.9	40478.4	42435.6	38165.8	39405.8	38769.4
chrysoeriol biosynthesis	0	0	1.27345	0	0	0	0	0	0	0	0	0	0	1.96293	0
